# Supplementary material for: An information content principle explains regulatory patterns of gene expression across human tissues
Source: Nat Commun. 2026 Apr 11;17:5064. doi: 10.1038/s41467-026-71279-1 (PMC13243617; doi:10.1038/s41467-026-71279-1)
Supplement: Supplementary file 3 — Supplementary Data 1 [file 41467_2026_71279_MOESM3_ESM.xlsx]

## Sheet: S1. Combined gene features
Table S1. Summary table of gene features
Gene name	tau tissue	tau celltype	tMDL	CRE count	CRE Double Elite count	TF count	miRNA count (microT score >= 0.7)	CDS length	Intron length	3'UTR Length	5'UTR Length	Evolutionary age (1->19)	Tissue count	Tissues expressed in	Cell type count	Cell types expressed in
A1BG	1	0.85075	9	13	2	56	1	1488	4928	1839	55	15	1	liver	31	Alveolar cells type 1;B-cells;Basal prostatic cells;Basal squamous epithelial cells;Bipolar cells;Breast glandular cells;Ciliated cells;Cone photoreceptor cells;Endometrial stromal cells;Erythroid cells;Excitatory neurons;Fibroblasts;Hepatocytes;Inhibitory neurons;Kupffer cells;Langerhans cells;Macrophages;Melanocytes;Mesothelial cells;Oligodendrocytes;Ovarian stromal cells;Pancreatic endocrine c…
A1CF	0.909522	0.89342	7	19	1	0	12	1761	76998	7320	140	2	9	colon;duodenum;gallbladder;kidney;liver;pancreas;rectum;small intestine;stomach	19	B-cells;Bipolar cells;Cholangiocytes;Collecting duct cells;Distal enterocytes;Ductal cells;Enteroendocrine cells;Exocrine glandular cells;Gastric mucus-secreting cells;Hepatocytes;Intestinal goblet cells;Kupffer cells;Pancreatic endocrine cells;Paneth cells;Plasma cells;Proximal enterocytes;Proximal tubular cells;Rod photoreceptor cells;Undifferentiated cells
A2M	0.28466	0.636311	39	39	6	10	1	4425	43602	115	70	13	40	adipose tissue;adrenal gland;appendix;bone marrow;breast;cerebral cortex;cervix;choroid plexus;colon;duodenum;endometrium;epididymis;esophagus;fallopian tube;gallbladder;heart muscle;kidney;liver;lung;lymph node;ovary;pancreas;parathyroid gland;placenta;prostate;rectum;salivary gland;seminal vesicle;skeletal muscle;skin;small intestine;smooth muscle;spleen;stomach;testis;thymus;thyroid gland;tong…	69	Adipocytes;Alveolar cells type 1;Alveolar cells type 2;Astrocytes;B-cells;Basal keratinocytes;Basal prostatic cells;Basal squamous epithelial cells;Bipolar cells;Breast glandular cells;Breast myoepithelial cells;Cardiomyocytes;Cholangiocytes;Ciliated cells;Club cells;Collecting duct cells;Cone photoreceptor cells;Cytotrophoblasts;Early spermatids;Endometrial stromal cells;Endothelial cells;Erythr…
A2ML1	0.934207	0.904266	12	81	6	3	0	4365	49040	731	31	1	9	breast;cerebral cortex;cervix;esophagus;skin;testis;thymus;tonsil;urinary bladder	24	Astrocytes;Basal keratinocytes;Basal respiratory cells;Basal squamous epithelial cells;Bipolar cells;Ciliated cells;Club cells;Endothelial cells;Excitatory neurons;Glandular and luminal cells;Granulosa cells;Inhibitory neurons;Macrophages;Melanocytes;Oligodendrocyte precursor cells;Oocytes;Prostatic glandular cells;Serous glandular cells;Sertoli cells;Smooth muscle cells;Squamous epithelial cells…
A4GALT	0.430867	0.637335	29	71	23	57	0	1062	26658	769	261	2	39	adipose tissue;adrenal gland;appendix;bone marrow;breast;cerebral cortex;cervix;choroid plexus;colon;duodenum;endometrium;epididymis;esophagus;fallopian tube;gallbladder;heart muscle;kidney;lung;lymph node;ovary;pancreas;parathyroid gland;placenta;prostate;rectum;salivary gland;seminal vesicle;skeletal muscle;skin;small intestine;smooth muscle;spleen;stomach;testis;thymus;thyroid gland;tongue;ton…	57	Adipocytes;Alveolar cells type 2;B-cells;Basal keratinocytes;Basal prostatic cells;Basal respiratory cells;Breast glandular cells;Breast myoepithelial cells;Cardiomyocytes;Cholangiocytes;Ciliated cells;Club cells;Collecting duct cells;Cytotrophoblasts;Distal tubular cells;Ductal cells;Early spermatids;Endometrial stromal cells;Endothelial cells;Enteroendocrine cells;Erythroid cells;Exocrine gland…
A4GNT	0.96989	0.992777	2	23	3	9	0	1023	6899	551	205	2	4	duodenum;gallbladder;pancreas;stomach	2	Cholangiocytes;Gastric mucus-secreting cells
AAAS	0.190096	0.335952	25	101	13	117	4	1641	12336	29	145	2	40	adipose tissue;adrenal gland;appendix;bone marrow;breast;cerebral cortex;cervix;choroid plexus;colon;duodenum;endometrium;epididymis;esophagus;fallopian tube;gallbladder;heart muscle;kidney;liver;lung;lymph node;ovary;pancreas;parathyroid gland;placenta;prostate;rectum;salivary gland;seminal vesicle;skeletal muscle;skin;small intestine;smooth muscle;spleen;stomach;testis;thymus;thyroid gland;tong…	81	Adipocytes;Alveolar cells type 1;Alveolar cells type 2;Astrocytes;B-cells;Basal keratinocytes;Basal prostatic cells;Basal respiratory cells;Basal squamous epithelial cells;Bipolar cells;Breast glandular cells;Breast myoepithelial cells;Cardiomyocytes;Cholangiocytes;Ciliated cells;Club cells;Collecting duct cells;Cone photoreceptor cells;Cytotrophoblasts;Distal enterocytes;Distal tubular cells;Duc…
AACS	0.40771	0.411318	34	46	12	40	1	2019	74626	1087	150	1	40	adipose tissue;adrenal gland;appendix;bone marrow;breast;cerebral cortex;cervix;choroid plexus;colon;duodenum;endometrium;epididymis;esophagus;fallopian tube;gallbladder;heart muscle;kidney;liver;lung;lymph node;ovary;pancreas;parathyroid gland;placenta;prostate;rectum;salivary gland;seminal vesicle;skeletal muscle;skin;small intestine;smooth muscle;spleen;stomach;testis;thymus;thyroid gland;tong…	81	Adipocytes;Alveolar cells type 1;Alveolar cells type 2;Astrocytes;B-cells;Basal keratinocytes;Basal prostatic cells;Basal respiratory cells;Basal squamous epithelial cells;Bipolar cells;Breast glandular cells;Breast myoepithelial cells;Cardiomyocytes;Cholangiocytes;Ciliated cells;Club cells;Collecting duct cells;Cone photoreceptor cells;Cytotrophoblasts;Distal enterocytes;Distal tubular cells;Duc…
AADAC	0.860548	0.874157	18	43	4	1	5	1200	12810	316	47	1	14	adipose tissue;adrenal gland;breast;duodenum;esophagus;gallbladder;liver;lung;pancreas;placenta;skin;small intestine;stomach;tonsil	30	Adipocytes;Alveolar cells type 2;B-cells;Basal keratinocytes;Basal respiratory cells;Cholangiocytes;Ciliated cells;Club cells;Endothelial cells;Enteroendocrine cells;Erythroid cells;Exocrine glandular cells;Fibroblasts;Gastric mucus-secreting cells;Hepatocytes;Intestinal goblet cells;Ionocytes;Kupffer cells;Mesothelial cells;Paneth cells;Plasma cells;Proximal enterocytes;Serous glandular cells;Se…
AADACL3	0.978842	1	0	11	0	0	0	1224	8596	2764	67	1	2	placenta;skin	1	Extravillous trophoblasts
AADAT	0.649276	0.743294	22	74	5	20	1	1278	27485	706	266	1	37	adipose tissue;adrenal gland;appendix;breast;cerebral cortex;cervix;choroid plexus;colon;duodenum;endometrium;epididymis;esophagus;fallopian tube;gallbladder;heart muscle;kidney;liver;lung;ovary;pancreas;parathyroid gland;placenta;prostate;rectum;salivary gland;seminal vesicle;skeletal muscle;skin;small intestine;smooth muscle;spleen;stomach;testis;thymus;thyroid gland;tongue;urinary bladder	56	Alveolar cells type 1;Alveolar cells type 2;Astrocytes;Basal keratinocytes;Basal squamous epithelial cells;Bipolar cells;Breast glandular cells;Cholangiocytes;Ciliated cells;Club cells;Cone photoreceptor cells;Cytotrophoblasts;Distal tubular cells;Ductal cells;Endometrial stromal cells;Enteroendocrine cells;Excitatory neurons;Exocrine glandular cells;Extravillous trophoblasts;Fibroblasts;Gastric …
AAGAB	0.151276	0.279972	27	84	8	63	9	948	50863	2154	30	7	40	adipose tissue;adrenal gland;appendix;bone marrow;breast;cerebral cortex;cervix;choroid plexus;colon;duodenum;endometrium;epididymis;esophagus;fallopian tube;gallbladder;heart muscle;kidney;liver;lung;lymph node;ovary;pancreas;parathyroid gland;placenta;prostate;rectum;salivary gland;seminal vesicle;skeletal muscle;skin;small intestine;smooth muscle;spleen;stomach;testis;thymus;thyroid gland;tong…	81	Adipocytes;Alveolar cells type 1;Alveolar cells type 2;Astrocytes;B-cells;Basal keratinocytes;Basal prostatic cells;Basal respiratory cells;Basal squamous epithelial cells;Bipolar cells;Breast glandular cells;Breast myoepithelial cells;Cardiomyocytes;Cholangiocytes;Ciliated cells;Club cells;Collecting duct cells;Cone photoreceptor cells;Cytotrophoblasts;Distal enterocytes;Distal tubular cells;Duc…
AAK1	0.540449	0.383324	22	84	12	76	129	2886	164586	17872	399	1	40	adipose tissue;adrenal gland;appendix;bone marrow;breast;cerebral cortex;cervix;choroid plexus;colon;duodenum;endometrium;epididymis;esophagus;fallopian tube;gallbladder;heart muscle;kidney;liver;lung;lymph node;ovary;pancreas;parathyroid gland;placenta;prostate;rectum;salivary gland;seminal vesicle;skeletal muscle;skin;small intestine;smooth muscle;spleen;stomach;testis;thymus;thyroid gland;tong…	81	Adipocytes;Alveolar cells type 1;Alveolar cells type 2;Astrocytes;B-cells;Basal keratinocytes;Basal prostatic cells;Basal respiratory cells;Basal squamous epithelial cells;Bipolar cells;Breast glandular cells;Breast myoepithelial cells;Cardiomyocytes;Cholangiocytes;Ciliated cells;Club cells;Collecting duct cells;Cone photoreceptor cells;Cytotrophoblasts;Distal enterocytes;Distal tubular cells;Duc…
AAMDC	0.445657	0.305618	31	68	8	31	0	369	50687	37	116	1	40	adipose tissue;adrenal gland;appendix;bone marrow;breast;cerebral cortex;cervix;choroid plexus;colon;duodenum;endometrium;epididymis;esophagus;fallopian tube;gallbladder;heart muscle;kidney;liver;lung;lymph node;ovary;pancreas;parathyroid gland;placenta;prostate;rectum;salivary gland;seminal vesicle;skeletal muscle;skin;small intestine;smooth muscle;spleen;stomach;testis;thymus;thyroid gland;tong…	81	Adipocytes;Alveolar cells type 1;Alveolar cells type 2;Astrocytes;B-cells;Basal keratinocytes;Basal prostatic cells;Basal respiratory cells;Basal squamous epithelial cells;Bipolar cells;Breast glandular cells;Breast myoepithelial cells;Cardiomyocytes;Cholangiocytes;Ciliated cells;Club cells;Collecting duct cells;Cone photoreceptor cells;Cytotrophoblasts;Distal enterocytes;Distal tubular cells;Duc…
AAMP	0.0944587	0.287139	21	50	3	96	3	1305	4249	404	51	1	40	adipose tissue;adrenal gland;appendix;bone marrow;breast;cerebral cortex;cervix;choroid plexus;colon;duodenum;endometrium;epididymis;esophagus;fallopian tube;gallbladder;heart muscle;kidney;liver;lung;lymph node;ovary;pancreas;parathyroid gland;placenta;prostate;rectum;salivary gland;seminal vesicle;skeletal muscle;skin;small intestine;smooth muscle;spleen;stomach;testis;thymus;thyroid gland;tong…	81	Adipocytes;Alveolar cells type 1;Alveolar cells type 2;Astrocytes;B-cells;Basal keratinocytes;Basal prostatic cells;Basal respiratory cells;Basal squamous epithelial cells;Bipolar cells;Breast glandular cells;Breast myoepithelial cells;Cardiomyocytes;Cholangiocytes;Ciliated cells;Club cells;Collecting duct cells;Cone photoreceptor cells;Cytotrophoblasts;Distal enterocytes;Distal tubular cells;Duc…
AANAT	0.901794	0.962559	7	55	5	78	1	624	1544	147	200	3	6	appendix;bone marrow;choroid plexus;lymph node;skin;testis	9	Bipolar cells;Cone photoreceptor cells;Early spermatids;Horizontal cells;Late spermatids;Muller glia cells;Rod photoreceptor cells;Spermatocytes;Spermatogonia
AAR2	0.122951	0.263655	22	81	11	25	8	1155	18039	1188	74	2	40	adipose tissue;adrenal gland;appendix;bone marrow;breast;cerebral cortex;cervix;choroid plexus;colon;duodenum;endometrium;epididymis;esophagus;fallopian tube;gallbladder;heart muscle;kidney;liver;lung;lymph node;ovary;pancreas;parathyroid gland;placenta;prostate;rectum;salivary gland;seminal vesicle;skeletal muscle;skin;small intestine;smooth muscle;spleen;stomach;testis;thymus;thyroid gland;tong…	81	Adipocytes;Alveolar cells type 1;Alveolar cells type 2;Astrocytes;B-cells;Basal keratinocytes;Basal prostatic cells;Basal respiratory cells;Basal squamous epithelial cells;Bipolar cells;Breast glandular cells;Breast myoepithelial cells;Cardiomyocytes;Cholangiocytes;Ciliated cells;Club cells;Collecting duct cells;Cone photoreceptor cells;Cytotrophoblasts;Distal enterocytes;Distal tubular cells;Duc…
AARD	0.940917	0.852451	14	30	5	1	2	468	3990	1786	37	17	8	breast;esophagus;kidney;lung;salivary gland;smooth muscle;testis;urinary bladder	26	Alveolar cells type 1;Alveolar cells type 2;Basal keratinocytes;Breast glandular cells;Breast myoepithelial cells;Collecting duct cells;Early spermatids;Endometrial stromal cells;Granulosa cells;Horizontal cells;Inhibitory neurons;Late spermatids;Leydig cells;Melanocytes;Mesothelial cells;Mucus glandular cells;NK-cells;Pancreatic endocrine cells;Proximal tubular cells;Salivary duct cells;Sertoli …
AARS1	0.189184	0.286844	37	46	1	0	10	2907	33772	423	107		40	adipose tissue;adrenal gland;appendix;bone marrow;breast;cerebral cortex;cervix;choroid plexus;colon;duodenum;endometrium;epididymis;esophagus;fallopian tube;gallbladder;heart muscle;kidney;liver;lung;lymph node;ovary;pancreas;parathyroid gland;placenta;prostate;rectum;salivary gland;seminal vesicle;skeletal muscle;skin;small intestine;smooth muscle;spleen;stomach;testis;thymus;thyroid gland;tong…	81	Adipocytes;Alveolar cells type 1;Alveolar cells type 2;Astrocytes;B-cells;Basal keratinocytes;Basal prostatic cells;Basal respiratory cells;Basal squamous epithelial cells;Bipolar cells;Breast glandular cells;Breast myoepithelial cells;Cardiomyocytes;Cholangiocytes;Ciliated cells;Club cells;Collecting duct cells;Cone photoreceptor cells;Cytotrophoblasts;Distal enterocytes;Distal tubular cells;Duc…
AARS2	0.217674	0.43319	25	78	8	48	5	2958	9819	1816	24	1	40	adipose tissue;adrenal gland;appendix;bone marrow;breast;cerebral cortex;cervix;choroid plexus;colon;duodenum;endometrium;epididymis;esophagus;fallopian tube;gallbladder;heart muscle;kidney;liver;lung;lymph node;ovary;pancreas;parathyroid gland;placenta;prostate;rectum;salivary gland;seminal vesicle;skeletal muscle;skin;small intestine;smooth muscle;spleen;stomach;testis;thymus;thyroid gland;tong…	77	Adipocytes;Alveolar cells type 1;Alveolar cells type 2;Astrocytes;B-cells;Basal keratinocytes;Basal prostatic cells;Basal respiratory cells;Basal squamous epithelial cells;Bipolar cells;Breast glandular cells;Breast myoepithelial cells;Cardiomyocytes;Cholangiocytes;Ciliated cells;Club cells;Cone photoreceptor cells;Cytotrophoblasts;Distal enterocytes;Ductal cells;Early spermatids;Endometrial stro…
AARSD1	0.286791	0.529283	33	28	1	31	0	1239	12609	67	14	1	40	adipose tissue;adrenal gland;appendix;bone marrow;breast;cerebral cortex;cervix;choroid plexus;colon;duodenum;endometrium;epididymis;esophagus;fallopian tube;gallbladder;heart muscle;kidney;liver;lung;lymph node;ovary;pancreas;parathyroid gland;placenta;prostate;rectum;salivary gland;seminal vesicle;skeletal muscle;skin;small intestine;smooth muscle;spleen;stomach;testis;thymus;thyroid gland;tong…	74	Adipocytes;Alveolar cells type 1;Alveolar cells type 2;B-cells;Basal keratinocytes;Basal prostatic cells;Basal respiratory cells;Basal squamous epithelial cells;Bipolar cells;Breast glandular cells;Breast myoepithelial cells;Cholangiocytes;Ciliated cells;Club cells;Collecting duct cells;Cone photoreceptor cells;Cytotrophoblasts;Distal enterocytes;Distal tubular cells;Ductal cells;Early spermatids…
AASDH	0.178441	0.275432	28	87	6	27	0	3297	45621	112	172	1	40	adipose tissue;adrenal gland;appendix;bone marrow;breast;cerebral cortex;cervix;choroid plexus;colon;duodenum;endometrium;epididymis;esophagus;fallopian tube;gallbladder;heart muscle;kidney;liver;lung;lymph node;ovary;pancreas;parathyroid gland;placenta;prostate;rectum;salivary gland;seminal vesicle;skeletal muscle;skin;small intestine;smooth muscle;spleen;stomach;testis;thymus;thyroid gland;tong…	81	Adipocytes;Alveolar cells type 1;Alveolar cells type 2;Astrocytes;B-cells;Basal keratinocytes;Basal prostatic cells;Basal respiratory cells;Basal squamous epithelial cells;Bipolar cells;Breast glandular cells;Breast myoepithelial cells;Cardiomyocytes;Cholangiocytes;Ciliated cells;Club cells;Collecting duct cells;Cone photoreceptor cells;Cytotrophoblasts;Distal enterocytes;Distal tubular cells;Duc…
AASDHPPT	0.227099	0.427975	34	10	1	27	18	930	18267	1788	49	1	40	adipose tissue;adrenal gland;appendix;bone marrow;breast;cerebral cortex;cervix;choroid plexus;colon;duodenum;endometrium;epididymis;esophagus;fallopian tube;gallbladder;heart muscle;kidney;liver;lung;lymph node;ovary;pancreas;parathyroid gland;placenta;prostate;rectum;salivary gland;seminal vesicle;skeletal muscle;skin;small intestine;smooth muscle;spleen;stomach;testis;thymus;thyroid gland;tong…	81	Adipocytes;Alveolar cells type 1;Alveolar cells type 2;Astrocytes;B-cells;Basal keratinocytes;Basal prostatic cells;Basal respiratory cells;Basal squamous epithelial cells;Bipolar cells;Breast glandular cells;Breast myoepithelial cells;Cardiomyocytes;Cholangiocytes;Ciliated cells;Club cells;Collecting duct cells;Cone photoreceptor cells;Cytotrophoblasts;Distal enterocytes;Distal tubular cells;Duc…
AASS	0.614166	0.480185	42	55	2	14	4	2781	64876	2940	104	2	38	adipose tissue;adrenal gland;appendix;breast;cerebral cortex;cervix;choroid plexus;colon;endometrium;epididymis;esophagus;fallopian tube;gallbladder;heart muscle;kidney;liver;lung;lymph node;ovary;pancreas;parathyroid gland;placenta;prostate;rectum;salivary gland;seminal vesicle;skeletal muscle;skin;small intestine;smooth muscle;spleen;stomach;testis;thymus;thyroid gland;tongue;tonsil;urinary bla…	78	Adipocytes;Alveolar cells type 1;Alveolar cells type 2;Astrocytes;B-cells;Basal keratinocytes;Basal prostatic cells;Basal respiratory cells;Basal squamous epithelial cells;Bipolar cells;Breast glandular cells;Breast myoepithelial cells;Cardiomyocytes;Cholangiocytes;Ciliated cells;Club cells;Collecting duct cells;Cone photoreceptor cells;Cytotrophoblasts;Ductal cells;Early spermatids;Endometrial s…
AATF	0.16019	0.317009	23	94	8	41	1	1683	105856	207	172	2	40	adipose tissue;adrenal gland;appendix;bone marrow;breast;cerebral cortex;cervix;choroid plexus;colon;duodenum;endometrium;epididymis;esophagus;fallopian tube;gallbladder;heart muscle;kidney;liver;lung;lymph node;ovary;pancreas;parathyroid gland;placenta;prostate;rectum;salivary gland;seminal vesicle;skeletal muscle;skin;small intestine;smooth muscle;spleen;stomach;testis;thymus;thyroid gland;tong…	81	Adipocytes;Alveolar cells type 1;Alveolar cells type 2;Astrocytes;B-cells;Basal keratinocytes;Basal prostatic cells;Basal respiratory cells;Basal squamous epithelial cells;Bipolar cells;Breast glandular cells;Breast myoepithelial cells;Cardiomyocytes;Cholangiocytes;Ciliated cells;Club cells;Collecting duct cells;Cone photoreceptor cells;Cytotrophoblasts;Distal enterocytes;Distal tubular cells;Duc…
AATK	0.746152	0.593002	39	61	11	16	8	4125	43466	1107	229	9	23	adipose tissue;adrenal gland;appendix;bone marrow;cerebral cortex;choroid plexus;colon;duodenum;esophagus;gallbladder;heart muscle;lung;pancreas;parathyroid gland;placenta;prostate;salivary gland;seminal vesicle;skin;small intestine;spleen;stomach;tongue	73	Adipocytes;Alveolar cells type 1;Alveolar cells type 2;Astrocytes;B-cells;Basal keratinocytes;Basal prostatic cells;Basal respiratory cells;Basal squamous epithelial cells;Bipolar cells;Breast glandular cells;Breast myoepithelial cells;Cardiomyocytes;Cholangiocytes;Ciliated cells;Club cells;Collecting duct cells;Cone photoreceptor cells;Cytotrophoblasts;Distal enterocytes;Ductal cells;Endometrial…
ABAT	0.617285	0.640219	43	35	8	25	14	1503	105175	3140	136	1	40	adipose tissue;adrenal gland;appendix;bone marrow;breast;cerebral cortex;cervix;choroid plexus;colon;duodenum;endometrium;epididymis;esophagus;fallopian tube;gallbladder;heart muscle;kidney;liver;lung;lymph node;ovary;pancreas;parathyroid gland;placenta;prostate;rectum;salivary gland;seminal vesicle;skeletal muscle;skin;small intestine;smooth muscle;spleen;stomach;testis;thymus;thyroid gland;tong…	77	Adipocytes;Alveolar cells type 1;Alveolar cells type 2;Astrocytes;B-cells;Basal keratinocytes;Basal prostatic cells;Basal respiratory cells;Basal squamous epithelial cells;Bipolar cells;Breast glandular cells;Breast myoepithelial cells;Cardiomyocytes;Cholangiocytes;Ciliated cells;Club cells;Collecting duct cells;Cytotrophoblasts;Distal enterocytes;Distal tubular cells;Ductal cells;Early spermatid…
ABCA1	0.43643	0.474932	43	131	25	71	67	6786	136742	3309	313	1	40	adipose tissue;adrenal gland;appendix;bone marrow;breast;cerebral cortex;cervix;choroid plexus;colon;duodenum;endometrium;epididymis;esophagus;fallopian tube;gallbladder;heart muscle;kidney;liver;lung;lymph node;ovary;pancreas;parathyroid gland;placenta;prostate;rectum;salivary gland;seminal vesicle;skeletal muscle;skin;small intestine;smooth muscle;spleen;stomach;testis;thymus;thyroid gland;tong…	77	Adipocytes;Alveolar cells type 1;Alveolar cells type 2;Astrocytes;B-cells;Basal keratinocytes;Basal prostatic cells;Basal respiratory cells;Basal squamous epithelial cells;Bipolar cells;Breast glandular cells;Breast myoepithelial cells;Cardiomyocytes;Cholangiocytes;Ciliated cells;Club cells;Collecting duct cells;Cone photoreceptor cells;Cytotrophoblasts;Distal enterocytes;Ductal cells;Early sperm…
ABCA10	0.654713	0.77781	21	56	12	17	7	4632	74810	820	556	1	29	adipose tissue;adrenal gland;breast;cervix;choroid plexus;colon;duodenum;endometrium;epididymis;esophagus;fallopian tube;gallbladder;heart muscle;liver;lung;ovary;pancreas;rectum;salivary gland;skeletal muscle;skin;small intestine;smooth muscle;stomach;testis;thymus;thyroid gland;tongue;urinary bladder	50	Adipocytes;Astrocytes;Basal keratinocytes;Basal respiratory cells;Bipolar cells;Breast glandular cells;Breast myoepithelial cells;Cholangiocytes;Ciliated cells;Cone photoreceptor cells;Distal enterocytes;Early spermatids;Endothelial cells;Enteroendocrine cells;Excitatory neurons;Exocrine glandular cells;Fibroblasts;Gastric mucus-secreting cells;Glandular and luminal cells;Granulosa cells;Hepatocy…
ABCA12	0.973172	0.903085	5	28	2	0	7	7788	197787	1092	418	1	3	breast;skin;tonsil	21	Astrocytes;Basal keratinocytes;Basal respiratory cells;Ciliated cells;Club cells;Cytotrophoblasts;Early spermatids;Excitatory neurons;Extravillous trophoblasts;Gastric mucus-secreting cells;Glandular and luminal cells;Horizontal cells;Inhibitory neurons;Ionocytes;Late spermatids;Oligodendrocyte precursor cells;Oocytes;Squamous epithelial cells;Suprabasal keratinocytes;Syncytiotrophoblasts;granulo…
ABCA13	0.971591	0.912236	7	81	8	0	0	15177	458852	1985	26	1	6	bone marrow;epididymis;fallopian tube;testis;thyroid gland;tonsil	19	Alveolar cells type 2;Basal keratinocytes;Basal respiratory cells;Breast glandular cells;Ciliated cells;Club cells;Collecting duct cells;Early spermatids;Ionocytes;Late spermatids;Melanocytes;Oocytes;Salivary duct cells;Secretory cells;Serous glandular cells;Sertoli cells;Spermatocytes;Spermatogonia;Squamous epithelial cells
ABCA2	0.580979	0.704214	30	40	2	106	4	7311	12901	695	97	1	40	adipose tissue;adrenal gland;appendix;bone marrow;breast;cerebral cortex;cervix;choroid plexus;colon;duodenum;endometrium;epididymis;esophagus;fallopian tube;gallbladder;heart muscle;kidney;liver;lung;lymph node;ovary;pancreas;parathyroid gland;placenta;prostate;rectum;salivary gland;seminal vesicle;skeletal muscle;skin;small intestine;smooth muscle;spleen;stomach;testis;thymus;thyroid gland;tong…	74	Adipocytes;Alveolar cells type 1;Alveolar cells type 2;Astrocytes;B-cells;Basal keratinocytes;Basal prostatic cells;Basal respiratory cells;Basal squamous epithelial cells;Bipolar cells;Breast glandular cells;Breast myoepithelial cells;Cholangiocytes;Ciliated cells;Club cells;Collecting duct cells;Distal enterocytes;Ductal cells;Endometrial stromal cells;Endothelial cells;Enteroendocrine cells;Er…
ABCA3	0.643602	0.768076	25	30	7	39	2	5115	58246	793	694	1	38	adipose tissue;adrenal gland;appendix;breast;cerebral cortex;cervix;choroid plexus;colon;duodenum;endometrium;epididymis;esophagus;fallopian tube;gallbladder;heart muscle;kidney;lung;lymph node;ovary;pancreas;parathyroid gland;placenta;prostate;rectum;salivary gland;seminal vesicle;skeletal muscle;skin;small intestine;smooth muscle;spleen;stomach;testis;thymus;thyroid gland;tongue;tonsil;urinary …	61	Adipocytes;Alveolar cells type 1;Alveolar cells type 2;Astrocytes;B-cells;Basal keratinocytes;Basal prostatic cells;Basal squamous epithelial cells;Bipolar cells;Breast glandular cells;Breast myoepithelial cells;Cardiomyocytes;Cholangiocytes;Ciliated cells;Club cells;Collecting duct cells;Cone photoreceptor cells;Ductal cells;Early spermatids;Endothelial cells;Enteroendocrine cells;Excitatory neu…
ABCA4	0.973193	0.909945	10	93	31	17	2	6822	120987	403	103	1	5	choroid plexus;duodenum;epididymis;kidney;small intestine	25	Adipocytes;Astrocytes;Basal prostatic cells;Basal respiratory cells;Bipolar cells;Breast myoepithelial cells;Ciliated cells;Club cells;Collecting duct cells;Cone photoreceptor cells;Early spermatids;Endothelial cells;Enteroendocrine cells;Extravillous trophoblasts;Gastric mucus-secreting cells;Horizontal cells;Intestinal goblet cells;Ionocytes;Late spermatids;Lymphatic endothelial cells;Microglia…
ABCA5	0.360757	0.360387	35	43	6	27	20	4929	74571	3226	97	1	40	adipose tissue;adrenal gland;appendix;bone marrow;breast;cerebral cortex;cervix;choroid plexus;colon;duodenum;endometrium;epididymis;esophagus;fallopian tube;gallbladder;heart muscle;kidney;liver;lung;lymph node;ovary;pancreas;parathyroid gland;placenta;prostate;rectum;salivary gland;seminal vesicle;skeletal muscle;skin;small intestine;smooth muscle;spleen;stomach;testis;thymus;thyroid gland;tong…	81	Adipocytes;Alveolar cells type 1;Alveolar cells type 2;Astrocytes;B-cells;Basal keratinocytes;Basal prostatic cells;Basal respiratory cells;Basal squamous epithelial cells;Bipolar cells;Breast glandular cells;Breast myoepithelial cells;Cardiomyocytes;Cholangiocytes;Ciliated cells;Club cells;Collecting duct cells;Cone photoreceptor cells;Cytotrophoblasts;Distal enterocytes;Distal tubular cells;Duc…
ABCA6	0.640539	0.699355	30	38	9	7	0	4854	57873	271	196	1	39	adipose tissue;adrenal gland;appendix;breast;cerebral cortex;cervix;choroid plexus;colon;duodenum;endometrium;epididymis;esophagus;fallopian tube;gallbladder;heart muscle;kidney;liver;lung;lymph node;ovary;pancreas;parathyroid gland;placenta;prostate;rectum;salivary gland;seminal vesicle;skeletal muscle;skin;small intestine;smooth muscle;spleen;stomach;testis;thymus;thyroid gland;tongue;tonsil;ur…	56	Adipocytes;Astrocytes;B-cells;Basal keratinocytes;Basal prostatic cells;Basal squamous epithelial cells;Bipolar cells;Breast glandular cells;Breast myoepithelial cells;Cardiomyocytes;Cholangiocytes;Ciliated cells;Collecting duct cells;Cone photoreceptor cells;Early spermatids;Endometrial stromal cells;Endothelial cells;Enteroendocrine cells;Excitatory neurons;Exocrine glandular cells;Fibroblasts;…
ABCA7	0.696346	0.66878	33	28	7	129	6	6441	18651	147	227	1	31	adipose tissue;adrenal gland;appendix;bone marrow;cerebral cortex;cervix;choroid plexus;colon;duodenum;esophagus;fallopian tube;gallbladder;kidney;lung;lymph node;pancreas;parathyroid gland;placenta;prostate;rectum;salivary gland;seminal vesicle;skeletal muscle;skin;small intestine;spleen;stomach;thymus;thyroid gland;tonsil;urinary bladder	73	Adipocytes;Alveolar cells type 1;Alveolar cells type 2;Astrocytes;B-cells;Basal keratinocytes;Basal prostatic cells;Basal respiratory cells;Basal squamous epithelial cells;Bipolar cells;Breast glandular cells;Breast myoepithelial cells;Cardiomyocytes;Cholangiocytes;Ciliated cells;Club cells;Collecting duct cells;Cone photoreceptor cells;Cytotrophoblasts;Distal enterocytes;Distal tubular cells;Duc…
ABCA8	0.384789	0.776278	23	67	8	4	3	4866	82102	796	340	1	39	adipose tissue;adrenal gland;appendix;breast;cerebral cortex;cervix;choroid plexus;colon;duodenum;endometrium;epididymis;esophagus;fallopian tube;gallbladder;heart muscle;kidney;liver;lung;lymph node;ovary;pancreas;parathyroid gland;placenta;prostate;rectum;salivary gland;seminal vesicle;skeletal muscle;skin;small intestine;smooth muscle;spleen;stomach;testis;thymus;thyroid gland;tongue;tonsil;ur…	46	Adipocytes;Alveolar cells type 1;Alveolar cells type 2;B-cells;Basal keratinocytes;Basal prostatic cells;Basal squamous epithelial cells;Bipolar cells;Breast myoepithelial cells;Cardiomyocytes;Ciliated cells;Early spermatids;Endometrial stromal cells;Endothelial cells;Fibroblasts;Gastric mucus-secreting cells;Granulosa cells;Hepatocytes;Hofbauer cells;Horizontal cells;Kupffer cells;Langerhans cel…
ABCA9	0.512587	0.829092	22	41	3	17	2	4875	80063	1427	75	1	37	adipose tissue;adrenal gland;appendix;breast;cerebral cortex;cervix;choroid plexus;colon;duodenum;endometrium;epididymis;esophagus;fallopian tube;gallbladder;heart muscle;kidney;liver;lung;lymph node;ovary;pancreas;parathyroid gland;prostate;rectum;salivary gland;seminal vesicle;skeletal muscle;skin;small intestine;smooth muscle;spleen;stomach;testis;thymus;thyroid gland;tongue;urinary bladder	40	Adipocytes;Astrocytes;Basal prostatic cells;Bipolar cells;Cardiomyocytes;Cholangiocytes;Cone photoreceptor cells;Early spermatids;Endometrial stromal cells;Endothelial cells;Enteroendocrine cells;Excitatory neurons;Fibroblasts;Gastric mucus-secreting cells;Glandular and luminal cells;Granulosa cells;Hepatocytes;Horizontal cells;Inhibitory neurons;Kupffer cells;Langerhans cells;Late spermatids;Ley…
ABCB1	0.639137	0.776834	29	36	3	12	3	3843	92663	1226	136	1	38	adipose tissue;adrenal gland;appendix;bone marrow;breast;cerebral cortex;cervix;choroid plexus;colon;duodenum;endometrium;epididymis;esophagus;fallopian tube;gallbladder;heart muscle;kidney;liver;lung;lymph node;ovary;pancreas;parathyroid gland;placenta;prostate;rectum;salivary gland;seminal vesicle;skin;small intestine;smooth muscle;spleen;stomach;thymus;thyroid gland;tongue;tonsil;urinary bladd…	49	Adipocytes;Astrocytes;B-cells;Basal prostatic cells;Bipolar cells;Breast myoepithelial cells;Cardiomyocytes;Cholangiocytes;Collecting duct cells;Cytotrophoblasts;Distal enterocytes;Distal tubular cells;Ductal cells;Early spermatids;Endothelial cells;Enteroendocrine cells;Erythroid cells;Excitatory neurons;Exocrine glandular cells;Fibroblasts;Hepatocytes;Horizontal cells;Inhibitory neurons;Intesti…
ABCB10	0.46253	0.60328	27	46	4	48	15	2217	38257	1597	55	1	40	adipose tissue;adrenal gland;appendix;bone marrow;breast;cerebral cortex;cervix;choroid plexus;colon;duodenum;endometrium;epididymis;esophagus;fallopian tube;gallbladder;heart muscle;kidney;liver;lung;lymph node;ovary;pancreas;parathyroid gland;placenta;prostate;rectum;salivary gland;seminal vesicle;skeletal muscle;skin;small intestine;smooth muscle;spleen;stomach;testis;thymus;thyroid gland;tong…	79	Adipocytes;Alveolar cells type 1;Alveolar cells type 2;Astrocytes;B-cells;Basal keratinocytes;Basal prostatic cells;Basal respiratory cells;Basal squamous epithelial cells;Bipolar cells;Breast glandular cells;Breast myoepithelial cells;Cardiomyocytes;Cholangiocytes;Ciliated cells;Club cells;Collecting duct cells;Cone photoreceptor cells;Cytotrophoblasts;Distal enterocytes;Distal tubular cells;Duc…
ABCB11	0.974273	0.926093	8	31	3	0	1	3966	103610	2841	127	1	5	colon;liver;skin;testis;urinary bladder	22	Astrocytes;B-cells;Bipolar cells;Ciliated cells;Cone photoreceptor cells;Distal enterocytes;Early spermatids;Erythroid cells;Fibroblasts;Granulosa cells;Hepatocytes;Kupffer cells;Langerhans cells;Late spermatids;Muller glia cells;NK-cells;Oocytes;Paneth cells;Proximal enterocytes;Rod photoreceptor cells;Spermatocytes;Syncytiotrophoblasts
ABCB4	0.908769	0.934694	9	48	2	8	0	3840	69692	400	53	1	12	adrenal gland;appendix;heart muscle;liver;lymph node;rectum;skeletal muscle;skin;spleen;tongue;tonsil;urinary bladder	20	Adipocytes;B-cells;Cardiomyocytes;Collecting duct cells;Cytotrophoblasts;Endothelial cells;Fibroblasts;Hepatocytes;Horizontal cells;Inhibitory neurons;Kupffer cells;Langerhans cells;Macrophages;Melanocytes;Microglial cells;Oocytes;Schwann cells;Skeletal myocytes;Smooth muscle cells;Spermatocytes
ABCB5	0.97016	0.962295	1	75	4	2	2	3774	135992	1384	192	1	5	adipose tissue;breast;colon;epididymis;gallbladder	8	Cone photoreceptor cells;Early spermatids;Erythroid cells;Fibroblasts;Inhibitory neurons;Langerhans cells;Late spermatids;Microglial cells
ABCB6	0.3941	0.909382	4	11	3	112	8	2529	6207	166	285	1	40	adipose tissue;adrenal gland;appendix;bone marrow;breast;cerebral cortex;cervix;choroid plexus;colon;duodenum;endometrium;epididymis;esophagus;fallopian tube;gallbladder;heart muscle;kidney;liver;lung;lymph node;ovary;pancreas;parathyroid gland;placenta;prostate;rectum;salivary gland;seminal vesicle;skeletal muscle;skin;small intestine;smooth muscle;spleen;stomach;testis;thymus;thyroid gland;tong…	13	Astrocytes;Basal squamous epithelial cells;Erythroid cells;Excitatory neurons;Gastric mucus-secreting cells;Horizontal cells;Inhibitory neurons;Mesothelial cells;Microglial cells;Oligodendrocyte precursor cells;Oligodendrocytes;Squamous epithelial cells;granulocytes
ABCB7	0.270094	0.325094	26	15	2	13	15	2259	100644	2322	11	1	40	adipose tissue;adrenal gland;appendix;bone marrow;breast;cerebral cortex;cervix;choroid plexus;colon;duodenum;endometrium;epididymis;esophagus;fallopian tube;gallbladder;heart muscle;kidney;liver;lung;lymph node;ovary;pancreas;parathyroid gland;placenta;prostate;rectum;salivary gland;seminal vesicle;skeletal muscle;skin;small intestine;smooth muscle;spleen;stomach;testis;thymus;thyroid gland;tong…	79	Adipocytes;Alveolar cells type 1;Alveolar cells type 2;Astrocytes;B-cells;Basal keratinocytes;Basal prostatic cells;Basal respiratory cells;Basal squamous epithelial cells;Bipolar cells;Breast glandular cells;Breast myoepithelial cells;Cardiomyocytes;Cholangiocytes;Ciliated cells;Club cells;Collecting duct cells;Cone photoreceptor cells;Cytotrophoblasts;Distal enterocytes;Distal tubular cells;Duc…
ABCB8	0.216989	0.439248	37	40	5	136	1	2157	14677	2433	66	1	40	adipose tissue;adrenal gland;appendix;bone marrow;breast;cerebral cortex;cervix;choroid plexus;colon;duodenum;endometrium;epididymis;esophagus;fallopian tube;gallbladder;heart muscle;kidney;liver;lung;lymph node;ovary;pancreas;parathyroid gland;placenta;prostate;rectum;salivary gland;seminal vesicle;skeletal muscle;skin;small intestine;smooth muscle;spleen;stomach;testis;thymus;thyroid gland;tong…	80	Adipocytes;Alveolar cells type 1;Alveolar cells type 2;Astrocytes;B-cells;Basal keratinocytes;Basal prostatic cells;Basal respiratory cells;Basal squamous epithelial cells;Bipolar cells;Breast glandular cells;Breast myoepithelial cells;Cardiomyocytes;Cholangiocytes;Ciliated cells;Club cells;Collecting duct cells;Cone photoreceptor cells;Cytotrophoblasts;Distal enterocytes;Ductal cells;Early sperm…
ABCB9	0.546648	0.70235	28	73	14	137	12	2301	33988	919	264	1	39	adipose tissue;adrenal gland;appendix;bone marrow;breast;cerebral cortex;cervix;choroid plexus;colon;duodenum;endometrium;epididymis;esophagus;fallopian tube;gallbladder;heart muscle;kidney;lung;lymph node;ovary;pancreas;parathyroid gland;placenta;prostate;rectum;salivary gland;seminal vesicle;skeletal muscle;skin;small intestine;smooth muscle;spleen;stomach;testis;thymus;thyroid gland;tongue;ton…	71	Adipocytes;Alveolar cells type 2;Astrocytes;B-cells;Basal keratinocytes;Basal prostatic cells;Basal respiratory cells;Basal squamous epithelial cells;Bipolar cells;Breast glandular cells;Breast myoepithelial cells;Cardiomyocytes;Ciliated cells;Club cells;Collecting duct cells;Cone photoreceptor cells;Cytotrophoblasts;Distal enterocytes;Ductal cells;Early spermatids;Endometrial stromal cells;Endot…
ABCC1	0.539826	0.40812	37	102	26	67	10	4596	186934	1772	136	2	30	adipose tissue;adrenal gland;appendix;bone marrow;cervix;colon;duodenum;endometrium;esophagus;fallopian tube;gallbladder;heart muscle;lung;lymph node;ovary;pancreas;parathyroid gland;placenta;prostate;salivary gland;skeletal muscle;small intestine;smooth muscle;spleen;stomach;testis;thymus;thyroid gland;tonsil;urinary bladder	78	Adipocytes;Alveolar cells type 1;Alveolar cells type 2;Astrocytes;B-cells;Basal keratinocytes;Basal prostatic cells;Basal respiratory cells;Basal squamous epithelial cells;Bipolar cells;Breast glandular cells;Breast myoepithelial cells;Cardiomyocytes;Cholangiocytes;Ciliated cells;Club cells;Collecting duct cells;Cone photoreceptor cells;Cytotrophoblasts;Distal enterocytes;Ductal cells;Early sperm…
ABCC10	0.171987	0.410733	24	75	5	67	4	4479	17844	336	228	2	40	adipose tissue;adrenal gland;appendix;bone marrow;breast;cerebral cortex;cervix;choroid plexus;colon;duodenum;endometrium;epididymis;esophagus;fallopian tube;gallbladder;heart muscle;kidney;liver;lung;lymph node;ovary;pancreas;parathyroid gland;placenta;prostate;rectum;salivary gland;seminal vesicle;skeletal muscle;skin;small intestine;smooth muscle;spleen;stomach;testis;thymus;thyroid gland;tong…	78	Adipocytes;Alveolar cells type 1;Alveolar cells type 2;Astrocytes;B-cells;Basal keratinocytes;Basal prostatic cells;Basal respiratory cells;Basal squamous epithelial cells;Bipolar cells;Breast glandular cells;Breast myoepithelial cells;Cardiomyocytes;Cholangiocytes;Ciliated cells;Club cells;Cone photoreceptor cells;Cytotrophoblasts;Distal enterocytes;Distal tubular cells;Ductal cells;Early sperma…
ABCC11	0.975573	0.935144	4	58	9	49	1	4149	75873	1501	244	15	4	breast;liver;prostate;testis	9	Astrocytes;Breast glandular cells;Early spermatids;Hepatocytes;Late spermatids;Oligodendrocytes;Prostatic glandular cells;Spermatocytes;monocytes
ABCC12	0.980701	0.960751	3	92	4	11	0	4080	67727	2833	472	1	2	skeletal muscle;testis	5	Early spermatids;Excitatory neurons;Late spermatids;Spermatocytes;Spermatogonia
ABCC2	0.915051	0.894148	13	68	7	12	8	4638	64149	963	205	2	7	breast;duodenum;gallbladder;kidney;liver;skin;small intestine	32	Astrocytes;Cholangiocytes;Ciliated cells;Collecting duct cells;Cone photoreceptor cells;Early spermatids;Endothelial cells;Enteroendocrine cells;Erythroid cells;Excitatory neurons;Fibroblasts;Hepatocytes;Horizontal cells;Inhibitory neurons;Ionocytes;Kupffer cells;Late spermatids;Melanocytes;Microglial cells;Mucus glandular cells;Oligodendrocytes;Paneth cells;Plasma cells;Proximal enterocytes;Prox…
ABCC3	0.666014	0.619974	35	51	12	103	2	4584	51680	1053	56	1	27	adipose tissue;adrenal gland;appendix;breast;cervix;colon;duodenum;epididymis;esophagus;gallbladder;kidney;liver;lung;lymph node;pancreas;placenta;rectum;salivary gland;seminal vesicle;skin;small intestine;smooth muscle;spleen;stomach;thyroid gland;tonsil;urinary bladder	61	Alveolar cells type 1;Alveolar cells type 2;Basal keratinocytes;Basal prostatic cells;Basal respiratory cells;Basal squamous epithelial cells;Bipolar cells;Breast glandular cells;Breast myoepithelial cells;Cholangiocytes;Ciliated cells;Club cells;Collecting duct cells;Cone photoreceptor cells;Distal enterocytes;Ductal cells;Early spermatids;Endometrial stromal cells;Endothelial cells;Enteroendocr…
ABCC4	0.538838	0.687292	40	113	22	34	16	3978	275762	1740	137	1	39	adipose tissue;adrenal gland;appendix;bone marrow;breast;cerebral cortex;cervix;choroid plexus;colon;duodenum;endometrium;epididymis;esophagus;fallopian tube;gallbladder;heart muscle;kidney;liver;lung;lymph node;ovary;pancreas;parathyroid gland;placenta;prostate;rectum;seminal vesicle;skeletal muscle;skin;small intestine;smooth muscle;spleen;stomach;testis;thymus;thyroid gland;tongue;tonsil;urina…	66	Adipocytes;Alveolar cells type 1;Alveolar cells type 2;Astrocytes;B-cells;Basal keratinocytes;Basal prostatic cells;Basal respiratory cells;Basal squamous epithelial cells;Cholangiocytes;Ciliated cells;Club cells;Collecting duct cells;Cone photoreceptor cells;Distal enterocytes;Ductal cells;Early spermatids;Endometrial stromal cells;Endothelial cells;Enteroendocrine cells;Erythroid cells;Excitato…
ABCC5	0.42827	0.447216	37	41	11	47	46	4314	92161	1366	110	4	40	adipose tissue;adrenal gland;appendix;bone marrow;breast;cerebral cortex;cervix;choroid plexus;colon;duodenum;endometrium;epididymis;esophagus;fallopian tube;gallbladder;heart muscle;kidney;liver;lung;lymph node;ovary;pancreas;parathyroid gland;placenta;prostate;rectum;salivary gland;seminal vesicle;skeletal muscle;skin;small intestine;smooth muscle;spleen;stomach;testis;thymus;thyroid gland;tong…	81	Adipocytes;Alveolar cells type 1;Alveolar cells type 2;Astrocytes;B-cells;Basal keratinocytes;Basal prostatic cells;Basal respiratory cells;Basal squamous epithelial cells;Bipolar cells;Breast glandular cells;Breast myoepithelial cells;Cardiomyocytes;Cholangiocytes;Ciliated cells;Club cells;Collecting duct cells;Cone photoreceptor cells;Cytotrophoblasts;Distal enterocytes;Distal tubular cells;Duc…
ABCC6	0.756796	0.805991	15	79	1	3	0	4512	68790	568	60	15	24	adipose tissue;adrenal gland;breast;cervix;colon;duodenum;epididymis;fallopian tube;gallbladder;heart muscle;kidney;liver;lung;ovary;pancreas;parathyroid gland;prostate;rectum;salivary gland;seminal vesicle;skeletal muscle;small intestine;stomach;thyroid gland	37	Alveolar cells type 1;Alveolar cells type 2;Astrocytes;B-cells;Basal respiratory cells;Breast glandular cells;Breast myoepithelial cells;Cholangiocytes;Ciliated cells;Club cells;Collecting duct cells;Distal enterocytes;Distal tubular cells;Ductal cells;Endothelial cells;Enteroendocrine cells;Excitatory neurons;Exocrine glandular cells;Gastric mucus-secreting cells;Granulosa cells;Hepatocytes;Inhi…
ABCC8	0.95257	0.852839	10	51	16	35	19	4746	79040	106	69	12	6	adrenal gland;breast;cerebral cortex;heart muscle;pancreas;thyroid gland	23	Astrocytes;Basal prostatic cells;Bipolar cells;Breast glandular cells;Breast myoepithelial cells;Cardiomyocytes;Endometrial stromal cells;Endothelial cells;Enteroendocrine cells;Excitatory neurons;Gastric mucus-secreting cells;Horizontal cells;Inhibitory neurons;Melanocytes;Microglial cells;Muller glia cells;Oligodendrocyte precursor cells;Oligodendrocytes;Pancreatic endocrine cells;Prostatic gla…
ABCC9	0.515968	0.794813	17	33	3	0	7	4650	135370	3655	363	9	38	adipose tissue;adrenal gland;appendix;breast;cerebral cortex;cervix;choroid plexus;colon;duodenum;endometrium;epididymis;esophagus;fallopian tube;gallbladder;heart muscle;kidney;liver;lung;lymph node;ovary;pancreas;parathyroid gland;placenta;prostate;rectum;salivary gland;seminal vesicle;skeletal muscle;skin;small intestine;smooth muscle;spleen;stomach;thymus;thyroid gland;tongue;tonsil;urinary b…	38	Adipocytes;Alveolar cells type 2;Astrocytes;Basal keratinocytes;Basal prostatic cells;Basal respiratory cells;Basal squamous epithelial cells;Cardiomyocytes;Ciliated cells;Club cells;Endometrial stromal cells;Endothelial cells;Excitatory neurons;Fibroblasts;Gastric mucus-secreting cells;Granulosa cells;Hepatocytes;Horizontal cells;Inhibitory neurons;Ionocytes;Kupffer cells;Langerhans cells;Macrop…
ABCD1	0.467105	0.603878	31	27	3	70	4	2238	16231	1020	411	1	40	adipose tissue;adrenal gland;appendix;bone marrow;breast;cerebral cortex;cervix;choroid plexus;colon;duodenum;endometrium;epididymis;esophagus;fallopian tube;gallbladder;heart muscle;kidney;liver;lung;lymph node;ovary;pancreas;parathyroid gland;placenta;prostate;rectum;salivary gland;seminal vesicle;skeletal muscle;skin;small intestine;smooth muscle;spleen;stomach;testis;thymus;thyroid gland;tong…	71	Adipocytes;Alveolar cells type 1;Alveolar cells type 2;Astrocytes;B-cells;Basal keratinocytes;Basal prostatic cells;Basal respiratory cells;Basal squamous epithelial cells;Bipolar cells;Breast glandular cells;Breast myoepithelial cells;Cholangiocytes;Ciliated cells;Club cells;Collecting duct cells;Cone photoreceptor cells;Cytotrophoblasts;Distal enterocytes;Ductal cells;Endometrial stromal cells;…
ABCD2	0.850557	0.880243	13	17	1	2	14	2223	63481	3879	188	1	14	adipose tissue;adrenal gland;appendix;cerebral cortex;cervix;endometrium;fallopian tube;heart muscle;lymph node;salivary gland;smooth muscle;spleen;thymus;tonsil	23	Astrocytes;B-cells;Bipolar cells;Cardiomyocytes;Ciliated cells;Cone photoreceptor cells;Excitatory neurons;Fibroblasts;Horizontal cells;Inhibitory neurons;Mesothelial cells;Microglial cells;Muller glia cells;NK-cells;Oligodendrocyte precursor cells;Oligodendrocytes;Plasma cells;Rod photoreceptor cells;Serous glandular cells;Smooth muscle cells;T-cells;dendritic cells;granulocytes
ABCD3	0.338981	0.299968	33	58	9	49	15	1980	96671	1534	90	1	40	adipose tissue;adrenal gland;appendix;bone marrow;breast;cerebral cortex;cervix;choroid plexus;colon;duodenum;endometrium;epididymis;esophagus;fallopian tube;gallbladder;heart muscle;kidney;liver;lung;lymph node;ovary;pancreas;parathyroid gland;placenta;prostate;rectum;salivary gland;seminal vesicle;skeletal muscle;skin;small intestine;smooth muscle;spleen;stomach;testis;thymus;thyroid gland;tong…	81	Adipocytes;Alveolar cells type 1;Alveolar cells type 2;Astrocytes;B-cells;Basal keratinocytes;Basal prostatic cells;Basal respiratory cells;Basal squamous epithelial cells;Bipolar cells;Breast glandular cells;Breast myoepithelial cells;Cardiomyocytes;Cholangiocytes;Ciliated cells;Club cells;Collecting duct cells;Cone photoreceptor cells;Cytotrophoblasts;Distal enterocytes;Distal tubular cells;Duc…
ABCD4	0.233594	0.257271	29	65	9	20	3	1821	14631	1192	22	1	40	adipose tissue;adrenal gland;appendix;bone marrow;breast;cerebral cortex;cervix;choroid plexus;colon;duodenum;endometrium;epididymis;esophagus;fallopian tube;gallbladder;heart muscle;kidney;liver;lung;lymph node;ovary;pancreas;parathyroid gland;placenta;prostate;rectum;salivary gland;seminal vesicle;skeletal muscle;skin;small intestine;smooth muscle;spleen;stomach;testis;thymus;thyroid gland;tong…	81	Adipocytes;Alveolar cells type 1;Alveolar cells type 2;Astrocytes;B-cells;Basal keratinocytes;Basal prostatic cells;Basal respiratory cells;Basal squamous epithelial cells;Bipolar cells;Breast glandular cells;Breast myoepithelial cells;Cardiomyocytes;Cholangiocytes;Ciliated cells;Club cells;Collecting duct cells;Cone photoreceptor cells;Cytotrophoblasts;Distal enterocytes;Distal tubular cells;Duc…
ABCE1	0.138558	0.214443	24	20	3	26	16	1800	27327	1951	136	1	40	adipose tissue;adrenal gland;appendix;bone marrow;breast;cerebral cortex;cervix;choroid plexus;colon;duodenum;endometrium;epididymis;esophagus;fallopian tube;gallbladder;heart muscle;kidney;liver;lung;lymph node;ovary;pancreas;parathyroid gland;placenta;prostate;rectum;salivary gland;seminal vesicle;skeletal muscle;skin;small intestine;smooth muscle;spleen;stomach;testis;thymus;thyroid gland;tong…	81	Adipocytes;Alveolar cells type 1;Alveolar cells type 2;Astrocytes;B-cells;Basal keratinocytes;Basal prostatic cells;Basal respiratory cells;Basal squamous epithelial cells;Bipolar cells;Breast glandular cells;Breast myoepithelial cells;Cardiomyocytes;Cholangiocytes;Ciliated cells;Club cells;Collecting duct cells;Cone photoreceptor cells;Cytotrophoblasts;Distal enterocytes;Distal tubular cells;Duc…
ABCF1	0.349935	0.246711	24	84	19	60	11	2538	16676	821	46	7	40	adipose tissue;adrenal gland;appendix;bone marrow;breast;cerebral cortex;cervix;choroid plexus;colon;duodenum;endometrium;epididymis;esophagus;fallopian tube;gallbladder;heart muscle;kidney;liver;lung;lymph node;ovary;pancreas;parathyroid gland;placenta;prostate;rectum;salivary gland;seminal vesicle;skeletal muscle;skin;small intestine;smooth muscle;spleen;stomach;testis;thymus;thyroid gland;tong…	81	Adipocytes;Alveolar cells type 1;Alveolar cells type 2;Astrocytes;B-cells;Basal keratinocytes;Basal prostatic cells;Basal respiratory cells;Basal squamous epithelial cells;Bipolar cells;Breast glandular cells;Breast myoepithelial cells;Cardiomyocytes;Cholangiocytes;Ciliated cells;Club cells;Collecting duct cells;Cone photoreceptor cells;Cytotrophoblasts;Distal enterocytes;Distal tubular cells;Duc…
ABCF2	0.214384	0.317819	31	20	2	61	18	1872	11195	2570	85	1	40	adipose tissue;adrenal gland;appendix;bone marrow;breast;cerebral cortex;cervix;choroid plexus;colon;duodenum;endometrium;epididymis;esophagus;fallopian tube;gallbladder;heart muscle;kidney;liver;lung;lymph node;ovary;pancreas;parathyroid gland;placenta;prostate;rectum;salivary gland;seminal vesicle;skeletal muscle;skin;small intestine;smooth muscle;spleen;stomach;testis;thymus;thyroid gland;tong…	81	Adipocytes;Alveolar cells type 1;Alveolar cells type 2;Astrocytes;B-cells;Basal keratinocytes;Basal prostatic cells;Basal respiratory cells;Basal squamous epithelial cells;Bipolar cells;Breast glandular cells;Breast myoepithelial cells;Cardiomyocytes;Cholangiocytes;Ciliated cells;Club cells;Collecting duct cells;Cone photoreceptor cells;Cytotrophoblasts;Distal enterocytes;Distal tubular cells;Duc…
ABCF2-H2BK1	0.348514	0.98317	0	5	1	0	1						40	adipose tissue;adrenal gland;appendix;bone marrow;breast;cerebral cortex;cervix;choroid plexus;colon;duodenum;endometrium;epididymis;esophagus;fallopian tube;gallbladder;heart muscle;kidney;liver;lung;lymph node;ovary;pancreas;parathyroid gland;placenta;prostate;rectum;salivary gland;seminal vesicle;skeletal muscle;skin;small intestine;smooth muscle;spleen;stomach;testis;thymus;thyroid gland;tong…	3	Basal keratinocytes;Endothelial cells;dendritic cells
ABCF3	0.237909	0.295587	31	27	2	97	7	2130	5361	307	9	1	40	adipose tissue;adrenal gland;appendix;bone marrow;breast;cerebral cortex;cervix;choroid plexus;colon;duodenum;endometrium;epididymis;esophagus;fallopian tube;gallbladder;heart muscle;kidney;liver;lung;lymph node;ovary;pancreas;parathyroid gland;placenta;prostate;rectum;salivary gland;seminal vesicle;skeletal muscle;skin;small intestine;smooth muscle;spleen;stomach;testis;thymus;thyroid gland;tong…	81	Adipocytes;Alveolar cells type 1;Alveolar cells type 2;Astrocytes;B-cells;Basal keratinocytes;Basal prostatic cells;Basal respiratory cells;Basal squamous epithelial cells;Bipolar cells;Breast glandular cells;Breast myoepithelial cells;Cardiomyocytes;Cholangiocytes;Ciliated cells;Club cells;Collecting duct cells;Cone photoreceptor cells;Cytotrophoblasts;Distal enterocytes;Distal tubular cells;Duc…
ABCG1	0.31418	0.561811	43	86	24	63	3	2001	75129	852	123	1	39	adipose tissue;adrenal gland;appendix;bone marrow;breast;cerebral cortex;cervix;choroid plexus;colon;duodenum;endometrium;epididymis;esophagus;fallopian tube;gallbladder;heart muscle;kidney;liver;lung;lymph node;ovary;pancreas;parathyroid gland;placenta;prostate;rectum;salivary gland;seminal vesicle;skeletal muscle;skin;small intestine;smooth muscle;spleen;stomach;thymus;thyroid gland;tongue;tons…	73	Adipocytes;Alveolar cells type 1;Alveolar cells type 2;B-cells;Basal keratinocytes;Basal prostatic cells;Basal respiratory cells;Basal squamous epithelial cells;Bipolar cells;Breast glandular cells;Breast myoepithelial cells;Cardiomyocytes;Cholangiocytes;Ciliated cells;Club cells;Collecting duct cells;Cone photoreceptor cells;Cytotrophoblasts;Distal enterocytes;Distal tubular cells;Ductal cells;E…
ABCG2	0.612886	0.748377	32	41	4	25	13	1968	64165	1965	273	1	36	adipose tissue;adrenal gland;appendix;bone marrow;breast;cerebral cortex;cervix;choroid plexus;colon;duodenum;endometrium;epididymis;esophagus;fallopian tube;gallbladder;heart muscle;kidney;liver;lung;lymph node;ovary;parathyroid gland;placenta;prostate;rectum;salivary gland;seminal vesicle;small intestine;smooth muscle;spleen;stomach;testis;thymus;thyroid gland;tonsil;urinary bladder	51	Adipocytes;Astrocytes;Basal keratinocytes;Basal prostatic cells;Breast glandular cells;Breast myoepithelial cells;Cardiomyocytes;Ciliated cells;Club cells;Cytotrophoblasts;Distal enterocytes;Early spermatids;Endometrial stromal cells;Endothelial cells;Enteroendocrine cells;Erythroid cells;Excitatory neurons;Extravillous trophoblasts;Fibroblasts;Granulosa cells;Hepatocytes;Hofbauer cells;Intestina…
ABCG4	0.940579	0.951084	5	27	4	54	7	1941	9790	1547	324	1	4	cerebral cortex;parathyroid gland;testis;thymus	9	Bipolar cells;Cone photoreceptor cells;Early spermatids;Excitatory neurons;Horizontal cells;Inhibitory neurons;Muller glia cells;Rod photoreceptor cells;Spermatocytes
ABCG5	0.949643	0.945174	5	35	3	1	0	1956	23608	644	160	1	3	duodenum;liver;small intestine	11	Cholangiocytes;Excitatory neurons;Hepatocytes;Inhibitory neurons;Intestinal goblet cells;Kupffer cells;Oligodendrocytes;Paneth cells;Proximal enterocytes;Rod photoreceptor cells;Undifferentiated cells
ABCG8	0.951327	0.927892	8	13	2	1	2	2022	36838	5075	83	2	3	duodenum;liver;small intestine	16	Cholangiocytes;Collecting duct cells;Cone photoreceptor cells;Enteroendocrine cells;Excitatory neurons;Granulosa cells;Hepatocytes;Horizontal cells;Inhibitory neurons;Kupffer cells;Melanocytes;Oocytes;Paneth cells;Proximal enterocytes;Skeletal myocytes;Undifferentiated cells
ABHD1	0.95412	0.902902	11	9	1	52	0	1218	5578	68	134	1	6	adipose tissue;liver;salivary gland;skeletal muscle;testis;tongue	38	Astrocytes;B-cells;Basal keratinocytes;Basal prostatic cells;Basal squamous epithelial cells;Bipolar cells;Breast glandular cells;Breast myoepithelial cells;Cardiomyocytes;Cone photoreceptor cells;Early spermatids;Endothelial cells;Granulosa cells;Hepatocytes;Horizontal cells;Langerhans cells;Late spermatids;Leydig cells;Melanocytes;Microglial cells;Mucus glandular cells;Muller glia cells;NK-cell…
ABHD10	0.297325	0.336092	29	89	18	24	13	921	11739	1647	36	1	40	adipose tissue;adrenal gland;appendix;bone marrow;breast;cerebral cortex;cervix;choroid plexus;colon;duodenum;endometrium;epididymis;esophagus;fallopian tube;gallbladder;heart muscle;kidney;liver;lung;lymph node;ovary;pancreas;parathyroid gland;placenta;prostate;rectum;salivary gland;seminal vesicle;skeletal muscle;skin;small intestine;smooth muscle;spleen;stomach;testis;thymus;thyroid gland;tong…	80	Adipocytes;Alveolar cells type 1;Alveolar cells type 2;Astrocytes;B-cells;Basal keratinocytes;Basal prostatic cells;Basal respiratory cells;Basal squamous epithelial cells;Bipolar cells;Breast glandular cells;Breast myoepithelial cells;Cardiomyocytes;Cholangiocytes;Ciliated cells;Club cells;Collecting duct cells;Cone photoreceptor cells;Cytotrophoblasts;Distal enterocytes;Distal tubular cells;Duc…
ABHD11	0.369861	0.401986	29	20	4	100	0	921	1291	465	32	1	40	adipose tissue;adrenal gland;appendix;bone marrow;breast;cerebral cortex;cervix;choroid plexus;colon;duodenum;endometrium;epididymis;esophagus;fallopian tube;gallbladder;heart muscle;kidney;liver;lung;lymph node;ovary;pancreas;parathyroid gland;placenta;prostate;rectum;salivary gland;seminal vesicle;skeletal muscle;skin;small intestine;smooth muscle;spleen;stomach;testis;thymus;thyroid gland;tong…	81	Adipocytes;Alveolar cells type 1;Alveolar cells type 2;Astrocytes;B-cells;Basal keratinocytes;Basal prostatic cells;Basal respiratory cells;Basal squamous epithelial cells;Bipolar cells;Breast glandular cells;Breast myoepithelial cells;Cardiomyocytes;Cholangiocytes;Ciliated cells;Club cells;Collecting duct cells;Cone photoreceptor cells;Cytotrophoblasts;Distal enterocytes;Distal tubular cells;Duc…
ABHD12	0.283553	0.331692	31	82	23	67	2	1197	88662	631	132	1	40	adipose tissue;adrenal gland;appendix;bone marrow;breast;cerebral cortex;cervix;choroid plexus;colon;duodenum;endometrium;epididymis;esophagus;fallopian tube;gallbladder;heart muscle;kidney;liver;lung;lymph node;ovary;pancreas;parathyroid gland;placenta;prostate;rectum;salivary gland;seminal vesicle;skeletal muscle;skin;small intestine;smooth muscle;spleen;stomach;testis;thymus;thyroid gland;tong…	81	Adipocytes;Alveolar cells type 1;Alveolar cells type 2;Astrocytes;B-cells;Basal keratinocytes;Basal prostatic cells;Basal respiratory cells;Basal squamous epithelial cells;Bipolar cells;Breast glandular cells;Breast myoepithelial cells;Cardiomyocytes;Cholangiocytes;Ciliated cells;Club cells;Collecting duct cells;Cone photoreceptor cells;Cytotrophoblasts;Distal enterocytes;Distal tubular cells;Duc…
ABHD12B	0.975839	0.91108	14	41	4	23	0	1089	31103	604	122	1	4	bone marrow;breast;rectum;skin	22	Adipocytes;Basal respiratory cells;Bipolar cells;Ciliated cells;Club cells;Cone photoreceptor cells;Distal enterocytes;Early spermatids;Enteroendocrine cells;Excitatory neurons;Horizontal cells;Intestinal goblet cells;Ionocytes;Late spermatids;Leydig cells;Mesothelial cells;Muller glia cells;Oligodendrocytes;Oocytes;Paneth cells;Rod photoreceptor cells;Undifferentiated cells
ABHD13	0.313483	0.248872	35	10	2	40	41	1014	10539	4011	288	1	40	adipose tissue;adrenal gland;appendix;bone marrow;breast;cerebral cortex;cervix;choroid plexus;colon;duodenum;endometrium;epididymis;esophagus;fallopian tube;gallbladder;heart muscle;kidney;liver;lung;lymph node;ovary;pancreas;parathyroid gland;placenta;prostate;rectum;salivary gland;seminal vesicle;skeletal muscle;skin;small intestine;smooth muscle;spleen;stomach;testis;thymus;thyroid gland;tong…	81	Adipocytes;Alveolar cells type 1;Alveolar cells type 2;Astrocytes;B-cells;Basal keratinocytes;Basal prostatic cells;Basal respiratory cells;Basal squamous epithelial cells;Bipolar cells;Breast glandular cells;Breast myoepithelial cells;Cardiomyocytes;Cholangiocytes;Ciliated cells;Club cells;Collecting duct cells;Cone photoreceptor cells;Cytotrophoblasts;Distal enterocytes;Distal tubular cells;Duc…
ABHD14A	0.412234	0.431834	38	18	2	109	1	816	5067	178	72	1	40	adipose tissue;adrenal gland;appendix;bone marrow;breast;cerebral cortex;cervix;choroid plexus;colon;duodenum;endometrium;epididymis;esophagus;fallopian tube;gallbladder;heart muscle;kidney;liver;lung;lymph node;ovary;pancreas;parathyroid gland;placenta;prostate;rectum;salivary gland;seminal vesicle;skeletal muscle;skin;small intestine;smooth muscle;spleen;stomach;testis;thymus;thyroid gland;tong…	74	Adipocytes;Alveolar cells type 1;Alveolar cells type 2;B-cells;Basal keratinocytes;Basal prostatic cells;Basal respiratory cells;Basal squamous epithelial cells;Bipolar cells;Breast glandular cells;Breast myoepithelial cells;Cardiomyocytes;Cholangiocytes;Ciliated cells;Club cells;Collecting duct cells;Cone photoreceptor cells;Cytotrophoblasts;Distal enterocytes;Distal tubular cells;Ductal cells;E…
ABHD14B	0.265336	0.402962	28	18	4	115	5	633	3878	911	113	1	40	adipose tissue;adrenal gland;appendix;bone marrow;breast;cerebral cortex;cervix;choroid plexus;colon;duodenum;endometrium;epididymis;esophagus;fallopian tube;gallbladder;heart muscle;kidney;liver;lung;lymph node;ovary;pancreas;parathyroid gland;placenta;prostate;rectum;salivary gland;seminal vesicle;skeletal muscle;skin;small intestine;smooth muscle;spleen;stomach;testis;thymus;thyroid gland;tong…	79	Adipocytes;Alveolar cells type 1;Alveolar cells type 2;Astrocytes;B-cells;Basal keratinocytes;Basal prostatic cells;Basal respiratory cells;Basal squamous epithelial cells;Bipolar cells;Breast glandular cells;Breast myoepithelial cells;Cardiomyocytes;Cholangiocytes;Ciliated cells;Club cells;Collecting duct cells;Cone photoreceptor cells;Cytotrophoblasts;Distal enterocytes;Distal tubular cells;Duc…
ABHD15	0.460907	0.729359	26	15	2	87	3	1407	2999	2014	71	6	40	adipose tissue;adrenal gland;appendix;bone marrow;breast;cerebral cortex;cervix;choroid plexus;colon;duodenum;endometrium;epididymis;esophagus;fallopian tube;gallbladder;heart muscle;kidney;liver;lung;lymph node;ovary;pancreas;parathyroid gland;placenta;prostate;rectum;salivary gland;seminal vesicle;skeletal muscle;skin;small intestine;smooth muscle;spleen;stomach;testis;thymus;thyroid gland;tong…	70	Adipocytes;Alveolar cells type 1;Alveolar cells type 2;Astrocytes;B-cells;Basal keratinocytes;Basal prostatic cells;Basal respiratory cells;Basal squamous epithelial cells;Bipolar cells;Breast glandular cells;Breast myoepithelial cells;Cardiomyocytes;Cholangiocytes;Ciliated cells;Club cells;Collecting duct cells;Cone photoreceptor cells;Cytotrophoblasts;Distal enterocytes;Ductal cells;Endometrial…
ABHD16A	0.349941	0.630085	18	16	5	114	13	1677	14393	257	43	7	35	adrenal gland;appendix;bone marrow;breast;cerebral cortex;cervix;choroid plexus;colon;endometrium;epididymis;esophagus;fallopian tube;gallbladder;heart muscle;kidney;liver;lung;lymph node;ovary;pancreas;parathyroid gland;placenta;prostate;rectum;salivary gland;seminal vesicle;skeletal muscle;skin;small intestine;spleen;stomach;testis;thymus;thyroid gland;urinary bladder	54	Alveolar cells type 1;Alveolar cells type 2;Astrocytes;B-cells;Basal keratinocytes;Basal respiratory cells;Basal squamous epithelial cells;Bipolar cells;Ciliated cells;Club cells;Cytotrophoblasts;Distal enterocytes;Distal tubular cells;Ductal cells;Endometrial stromal cells;Endothelial cells;Enteroendocrine cells;Erythroid cells;Excitatory neurons;Exocrine glandular cells;Fibroblasts;Gastric mucu…
ABHD16B	0.737464	0.985322	1	19	3	104	0	1410	0	38	43	15	17	adipose tissue;adrenal gland;appendix;bone marrow;cerebral cortex;duodenum;kidney;lymph node;pancreas;prostate;salivary gland;skeletal muscle;skin;small intestine;spleen;stomach;testis	4	Early spermatids;Late spermatids;Peritubular cells;Spermatocytes
ABHD17A	0.407012	0.444766	35	10	2	132	0	933	6981	390	383	1	40	adipose tissue;adrenal gland;appendix;bone marrow;breast;cerebral cortex;cervix;choroid plexus;colon;duodenum;endometrium;epididymis;esophagus;fallopian tube;gallbladder;heart muscle;kidney;liver;lung;lymph node;ovary;pancreas;parathyroid gland;placenta;prostate;rectum;salivary gland;seminal vesicle;skeletal muscle;skin;small intestine;smooth muscle;spleen;stomach;testis;thymus;thyroid gland;tong…	81	Adipocytes;Alveolar cells type 1;Alveolar cells type 2;Astrocytes;B-cells;Basal keratinocytes;Basal prostatic cells;Basal respiratory cells;Basal squamous epithelial cells;Bipolar cells;Breast glandular cells;Breast myoepithelial cells;Cardiomyocytes;Cholangiocytes;Ciliated cells;Club cells;Collecting duct cells;Cone photoreceptor cells;Cytotrophoblasts;Distal enterocytes;Distal tubular cells;Duc…
ABHD17B	0.358324	0.4653	41	37	6	40	15	867	42977	1635	563	1	40	adipose tissue;adrenal gland;appendix;bone marrow;breast;cerebral cortex;cervix;choroid plexus;colon;duodenum;endometrium;epididymis;esophagus;fallopian tube;gallbladder;heart muscle;kidney;liver;lung;lymph node;ovary;pancreas;parathyroid gland;placenta;prostate;rectum;salivary gland;seminal vesicle;skeletal muscle;skin;small intestine;smooth muscle;spleen;stomach;testis;thymus;thyroid gland;tong…	81	Adipocytes;Alveolar cells type 1;Alveolar cells type 2;Astrocytes;B-cells;Basal keratinocytes;Basal prostatic cells;Basal respiratory cells;Basal squamous epithelial cells;Bipolar cells;Breast glandular cells;Breast myoepithelial cells;Cardiomyocytes;Cholangiocytes;Ciliated cells;Club cells;Collecting duct cells;Cone photoreceptor cells;Cytotrophoblasts;Distal enterocytes;Distal tubular cells;Duc…
ABHD17C	0.453343	0.598965	34	93	9	19	15	990	57951	1251	120	1	39	adipose tissue;adrenal gland;appendix;bone marrow;breast;cerebral cortex;cervix;choroid plexus;colon;duodenum;endometrium;epididymis;esophagus;fallopian tube;gallbladder;heart muscle;kidney;liver;lung;lymph node;ovary;pancreas;parathyroid gland;placenta;prostate;rectum;salivary gland;seminal vesicle;skin;small intestine;smooth muscle;spleen;stomach;testis;thymus;thyroid gland;tongue;tonsil;urinar…	70	Adipocytes;Alveolar cells type 1;Alveolar cells type 2;Astrocytes;B-cells;Basal keratinocytes;Basal prostatic cells;Basal respiratory cells;Basal squamous epithelial cells;Bipolar cells;Breast glandular cells;Breast myoepithelial cells;Cardiomyocytes;Cholangiocytes;Ciliated cells;Club cells;Collecting duct cells;Cone photoreceptor cells;Cytotrophoblasts;Distal enterocytes;Distal tubular cells;Duc…
ABHD18	0.392003	0.46053	24	25	2	0	20	1395	68795	4140	218	2	40	adipose tissue;adrenal gland;appendix;bone marrow;breast;cerebral cortex;cervix;choroid plexus;colon;duodenum;endometrium;epididymis;esophagus;fallopian tube;gallbladder;heart muscle;kidney;liver;lung;lymph node;ovary;pancreas;parathyroid gland;placenta;prostate;rectum;salivary gland;seminal vesicle;skeletal muscle;skin;small intestine;smooth muscle;spleen;stomach;testis;thymus;thyroid gland;tong…	81	Adipocytes;Alveolar cells type 1;Alveolar cells type 2;Astrocytes;B-cells;Basal keratinocytes;Basal prostatic cells;Basal respiratory cells;Basal squamous epithelial cells;Bipolar cells;Breast glandular cells;Breast myoepithelial cells;Cardiomyocytes;Cholangiocytes;Ciliated cells;Club cells;Collecting duct cells;Cone photoreceptor cells;Cytotrophoblasts;Distal enterocytes;Distal tubular cells;Duc…
ABHD2	0.336302	0.415994	36	71	12	97	65	1278	105476	6932	214	1	40	adipose tissue;adrenal gland;appendix;bone marrow;breast;cerebral cortex;cervix;choroid plexus;colon;duodenum;endometrium;epididymis;esophagus;fallopian tube;gallbladder;heart muscle;kidney;liver;lung;lymph node;ovary;pancreas;parathyroid gland;placenta;prostate;rectum;salivary gland;seminal vesicle;skeletal muscle;skin;small intestine;smooth muscle;spleen;stomach;testis;thymus;thyroid gland;tong…	81	Adipocytes;Alveolar cells type 1;Alveolar cells type 2;Astrocytes;B-cells;Basal keratinocytes;Basal prostatic cells;Basal respiratory cells;Basal squamous epithelial cells;Bipolar cells;Breast glandular cells;Breast myoepithelial cells;Cardiomyocytes;Cholangiocytes;Ciliated cells;Club cells;Collecting duct cells;Cone photoreceptor cells;Cytotrophoblasts;Distal enterocytes;Distal tubular cells;Duc…
ABHD3	0.344315	0.399624	40	55	5	34	8	1230	51845	690	109	1	40	adipose tissue;adrenal gland;appendix;bone marrow;breast;cerebral cortex;cervix;choroid plexus;colon;duodenum;endometrium;epididymis;esophagus;fallopian tube;gallbladder;heart muscle;kidney;liver;lung;lymph node;ovary;pancreas;parathyroid gland;placenta;prostate;rectum;salivary gland;seminal vesicle;skeletal muscle;skin;small intestine;smooth muscle;spleen;stomach;testis;thymus;thyroid gland;tong…	81	Adipocytes;Alveolar cells type 1;Alveolar cells type 2;Astrocytes;B-cells;Basal keratinocytes;Basal prostatic cells;Basal respiratory cells;Basal squamous epithelial cells;Bipolar cells;Breast glandular cells;Breast myoepithelial cells;Cardiomyocytes;Cholangiocytes;Ciliated cells;Club cells;Collecting duct cells;Cone photoreceptor cells;Cytotrophoblasts;Distal enterocytes;Distal tubular cells;Duc…
ABHD4	0.197012	0.487556	28	25	6	83	5	1029	11613	2015	7	1	40	adipose tissue;adrenal gland;appendix;bone marrow;breast;cerebral cortex;cervix;choroid plexus;colon;duodenum;endometrium;epididymis;esophagus;fallopian tube;gallbladder;heart muscle;kidney;liver;lung;lymph node;ovary;pancreas;parathyroid gland;placenta;prostate;rectum;salivary gland;seminal vesicle;skeletal muscle;skin;small intestine;smooth muscle;spleen;stomach;testis;thymus;thyroid gland;tong…	76	Adipocytes;Alveolar cells type 1;Alveolar cells type 2;Astrocytes;B-cells;Basal keratinocytes;Basal prostatic cells;Basal respiratory cells;Basal squamous epithelial cells;Bipolar cells;Breast glandular cells;Breast myoepithelial cells;Cardiomyocytes;Cholangiocytes;Ciliated cells;Club cells;Collecting duct cells;Cone photoreceptor cells;Cytotrophoblasts;Distal enterocytes;Distal tubular cells;Duc…
ABHD5	0.376759	0.377006	32	85	7	36	27	1050	26490	4193	55	1	40	adipose tissue;adrenal gland;appendix;bone marrow;breast;cerebral cortex;cervix;choroid plexus;colon;duodenum;endometrium;epididymis;esophagus;fallopian tube;gallbladder;heart muscle;kidney;liver;lung;lymph node;ovary;pancreas;parathyroid gland;placenta;prostate;rectum;salivary gland;seminal vesicle;skeletal muscle;skin;small intestine;smooth muscle;spleen;stomach;testis;thymus;thyroid gland;tong…	81	Adipocytes;Alveolar cells type 1;Alveolar cells type 2;Astrocytes;B-cells;Basal keratinocytes;Basal prostatic cells;Basal respiratory cells;Basal squamous epithelial cells;Bipolar cells;Breast glandular cells;Breast myoepithelial cells;Cardiomyocytes;Cholangiocytes;Ciliated cells;Club cells;Collecting duct cells;Cone photoreceptor cells;Cytotrophoblasts;Distal enterocytes;Distal tubular cells;Duc…
ABHD6	0.459349	0.587688	33	63	15	66	4	1014	54745	969	215	1	39	adipose tissue;adrenal gland;appendix;breast;cerebral cortex;cervix;choroid plexus;colon;duodenum;endometrium;epididymis;esophagus;fallopian tube;gallbladder;heart muscle;kidney;liver;lung;lymph node;ovary;pancreas;parathyroid gland;placenta;prostate;rectum;salivary gland;seminal vesicle;skeletal muscle;skin;small intestine;smooth muscle;spleen;stomach;testis;thymus;thyroid gland;tongue;tonsil;ur…	73	Adipocytes;Alveolar cells type 1;Alveolar cells type 2;Astrocytes;B-cells;Basal keratinocytes;Basal prostatic cells;Basal respiratory cells;Basal squamous epithelial cells;Bipolar cells;Breast glandular cells;Breast myoepithelial cells;Cardiomyocytes;Cholangiocytes;Ciliated cells;Club cells;Collecting duct cells;Cone photoreceptor cells;Cytotrophoblasts;Distal enterocytes;Ductal cells;Endometrial…
ABHD8	0.448297	0.632414	39	23	8	153	0	1320	9253	530	192	1	39	adipose tissue;adrenal gland;appendix;bone marrow;breast;cerebral cortex;cervix;choroid plexus;colon;duodenum;endometrium;epididymis;esophagus;fallopian tube;gallbladder;heart muscle;kidney;liver;lung;lymph node;ovary;pancreas;parathyroid gland;placenta;prostate;salivary gland;seminal vesicle;skeletal muscle;skin;small intestine;smooth muscle;spleen;stomach;testis;thymus;thyroid gland;tongue;tons…	77	Adipocytes;Alveolar cells type 1;Alveolar cells type 2;Astrocytes;B-cells;Basal keratinocytes;Basal prostatic cells;Basal respiratory cells;Basal squamous epithelial cells;Bipolar cells;Breast glandular cells;Breast myoepithelial cells;Cholangiocytes;Ciliated cells;Club cells;Collecting duct cells;Cone photoreceptor cells;Cytotrophoblasts;Distal enterocytes;Distal tubular cells;Ductal cells;Early…
ABI1	0.249913	0.336602	26	73	18	52	31	1446	110848	1974	95	12	40	adipose tissue;adrenal gland;appendix;bone marrow;breast;cerebral cortex;cervix;choroid plexus;colon;duodenum;endometrium;epididymis;esophagus;fallopian tube;gallbladder;heart muscle;kidney;liver;lung;lymph node;ovary;pancreas;parathyroid gland;placenta;prostate;rectum;salivary gland;seminal vesicle;skeletal muscle;skin;small intestine;smooth muscle;spleen;stomach;testis;thymus;thyroid gland;tong…	81	Adipocytes;Alveolar cells type 1;Alveolar cells type 2;Astrocytes;B-cells;Basal keratinocytes;Basal prostatic cells;Basal respiratory cells;Basal squamous epithelial cells;Bipolar cells;Breast glandular cells;Breast myoepithelial cells;Cardiomyocytes;Cholangiocytes;Ciliated cells;Club cells;Collecting duct cells;Cone photoreceptor cells;Cytotrophoblasts;Distal enterocytes;Distal tubular cells;Duc…
ABI2	0.315447	0.316611	23	40	1	31	148	1629	97209	4817	121	7	40	adipose tissue;adrenal gland;appendix;bone marrow;breast;cerebral cortex;cervix;choroid plexus;colon;duodenum;endometrium;epididymis;esophagus;fallopian tube;gallbladder;heart muscle;kidney;liver;lung;lymph node;ovary;pancreas;parathyroid gland;placenta;prostate;rectum;salivary gland;seminal vesicle;skeletal muscle;skin;small intestine;smooth muscle;spleen;stomach;testis;thymus;thyroid gland;tong…	81	Adipocytes;Alveolar cells type 1;Alveolar cells type 2;Astrocytes;B-cells;Basal keratinocytes;Basal prostatic cells;Basal respiratory cells;Basal squamous epithelial cells;Bipolar cells;Breast glandular cells;Breast myoepithelial cells;Cardiomyocytes;Cholangiocytes;Ciliated cells;Club cells;Collecting duct cells;Cone photoreceptor cells;Cytotrophoblasts;Distal enterocytes;Distal tubular cells;Duc…
ABI3	0.513099	0.828955	14	45	3	22	0	1101	10890	510	18	7	39	adipose tissue;adrenal gland;appendix;bone marrow;breast;cerebral cortex;cervix;choroid plexus;colon;duodenum;endometrium;epididymis;esophagus;fallopian tube;gallbladder;heart muscle;kidney;liver;lung;lymph node;ovary;pancreas;parathyroid gland;placenta;prostate;rectum;salivary gland;seminal vesicle;skeletal muscle;skin;small intestine;smooth muscle;spleen;stomach;thymus;thyroid gland;tongue;tons…	36	Adipocytes;B-cells;Basal keratinocytes;Basal prostatic cells;Breast myoepithelial cells;Cholangiocytes;Ciliated cells;Club cells;Cone photoreceptor cells;Distal tubular cells;Endothelial cells;Erythroid cells;Fibroblasts;Gastric mucus-secreting cells;Hepatocytes;Hofbauer cells;Kupffer cells;Langerhans cells;Lymphatic endothelial cells;Macrophages;Microglial cells;Mucus glandular cells;Muller glia…
ABI3BP	0.34458	0.690658	35	98	13	7	12	5361	237529	1339	37	12	39	adipose tissue;adrenal gland;appendix;breast;cerebral cortex;cervix;choroid plexus;colon;duodenum;endometrium;epididymis;esophagus;fallopian tube;gallbladder;heart muscle;kidney;liver;lung;lymph node;ovary;pancreas;parathyroid gland;placenta;prostate;rectum;salivary gland;seminal vesicle;skeletal muscle;skin;small intestine;smooth muscle;spleen;stomach;testis;thymus;thyroid gland;tongue;tonsil;ur…	61	Adipocytes;Alveolar cells type 1;Astrocytes;B-cells;Basal keratinocytes;Basal prostatic cells;Basal respiratory cells;Basal squamous epithelial cells;Bipolar cells;Breast myoepithelial cells;Cardiomyocytes;Cholangiocytes;Ciliated cells;Club cells;Collecting duct cells;Cone photoreceptor cells;Distal tubular cells;Early spermatids;Endometrial stromal cells;Endothelial cells;Enteroendocrine cells;E…
ABITRAM	0.172937	0.380059	29	16	1	0	1	546	4654	1268	87		40	adipose tissue;adrenal gland;appendix;bone marrow;breast;cerebral cortex;cervix;choroid plexus;colon;duodenum;endometrium;epididymis;esophagus;fallopian tube;gallbladder;heart muscle;kidney;liver;lung;lymph node;ovary;pancreas;parathyroid gland;placenta;prostate;rectum;salivary gland;seminal vesicle;skeletal muscle;skin;small intestine;smooth muscle;spleen;stomach;testis;thymus;thyroid gland;tong…	80	Adipocytes;Alveolar cells type 1;Alveolar cells type 2;Astrocytes;B-cells;Basal keratinocytes;Basal prostatic cells;Basal respiratory cells;Basal squamous epithelial cells;Bipolar cells;Breast glandular cells;Breast myoepithelial cells;Cardiomyocytes;Cholangiocytes;Ciliated cells;Club cells;Cone photoreceptor cells;Cytotrophoblasts;Distal enterocytes;Distal tubular cells;Ductal cells;Early sperma…
ABL1	0.177815	0.428102	35	74	21	73	15	3393	46844	1992	193	1	40	adipose tissue;adrenal gland;appendix;bone marrow;breast;cerebral cortex;cervix;choroid plexus;colon;duodenum;endometrium;epididymis;esophagus;fallopian tube;gallbladder;heart muscle;kidney;liver;lung;lymph node;ovary;pancreas;parathyroid gland;placenta;prostate;rectum;salivary gland;seminal vesicle;skeletal muscle;skin;small intestine;smooth muscle;spleen;stomach;testis;thymus;thyroid gland;tong…	81	Adipocytes;Alveolar cells type 1;Alveolar cells type 2;Astrocytes;B-cells;Basal keratinocytes;Basal prostatic cells;Basal respiratory cells;Basal squamous epithelial cells;Bipolar cells;Breast glandular cells;Breast myoepithelial cells;Cardiomyocytes;Cholangiocytes;Ciliated cells;Club cells;Collecting duct cells;Cone photoreceptor cells;Cytotrophoblasts;Distal enterocytes;Distal tubular cells;Duc…
ABL2	0.420014	0.435949	35	52	6	37	84	3549	118131	8388	280	12	40	adipose tissue;adrenal gland;appendix;bone marrow;breast;cerebral cortex;cervix;choroid plexus;colon;duodenum;endometrium;epididymis;esophagus;fallopian tube;gallbladder;heart muscle;kidney;liver;lung;lymph node;ovary;pancreas;parathyroid gland;placenta;prostate;rectum;salivary gland;seminal vesicle;skeletal muscle;skin;small intestine;smooth muscle;spleen;stomach;testis;thymus;thyroid gland;tong…	81	Adipocytes;Alveolar cells type 1;Alveolar cells type 2;Astrocytes;B-cells;Basal keratinocytes;Basal prostatic cells;Basal respiratory cells;Basal squamous epithelial cells;Bipolar cells;Breast glandular cells;Breast myoepithelial cells;Cardiomyocytes;Cholangiocytes;Ciliated cells;Club cells;Collecting duct cells;Cone photoreceptor cells;Cytotrophoblasts;Distal enterocytes;Distal tubular cells;Duc…
ABLIM1	0.298966	0.446415	33	130	60	71	9	2337	219604	5148	75	7	40	adipose tissue;adrenal gland;appendix;bone marrow;breast;cerebral cortex;cervix;choroid plexus;colon;duodenum;endometrium;epididymis;esophagus;fallopian tube;gallbladder;heart muscle;kidney;liver;lung;lymph node;ovary;pancreas;parathyroid gland;placenta;prostate;rectum;salivary gland;seminal vesicle;skeletal muscle;skin;small intestine;smooth muscle;spleen;stomach;testis;thymus;thyroid gland;tong…	78	Adipocytes;Alveolar cells type 1;Alveolar cells type 2;Astrocytes;B-cells;Basal keratinocytes;Basal prostatic cells;Basal respiratory cells;Basal squamous epithelial cells;Bipolar cells;Breast glandular cells;Breast myoepithelial cells;Cardiomyocytes;Cholangiocytes;Ciliated cells;Club cells;Collecting duct cells;Cone photoreceptor cells;Cytotrophoblasts;Distal enterocytes;Distal tubular cells;Duc…
ABLIM2	0.801873	0.791838	21	74	12	85	1	1938	189762	1663	124	12	26	adipose tissue;adrenal gland;appendix;cerebral cortex;choroid plexus;colon;esophagus;gallbladder;heart muscle;kidney;lung;lymph node;pancreas;parathyroid gland;prostate;rectum;skeletal muscle;skin;small intestine;smooth muscle;spleen;stomach;thymus;thyroid gland;tongue;tonsil	44	Adipocytes;Alveolar cells type 2;Astrocytes;Basal keratinocytes;Bipolar cells;Cardiomyocytes;Ciliated cells;Collecting duct cells;Cone photoreceptor cells;Distal enterocytes;Ductal cells;Early spermatids;Endothelial cells;Enteroendocrine cells;Excitatory neurons;Exocrine glandular cells;Gastric mucus-secreting cells;Granulosa cells;Horizontal cells;Inhibitory neurons;Intestinal goblet cells;Kupff…
ABLIM3	0.522852	0.720827	26	51	17	47	6	2052	114611	2138	249	12	39	adipose tissue;adrenal gland;appendix;breast;cerebral cortex;cervix;choroid plexus;colon;duodenum;endometrium;epididymis;esophagus;fallopian tube;gallbladder;heart muscle;kidney;liver;lung;lymph node;ovary;pancreas;parathyroid gland;placenta;prostate;rectum;salivary gland;seminal vesicle;skeletal muscle;skin;small intestine;smooth muscle;spleen;stomach;testis;thymus;thyroid gland;tongue;tonsil;ur…	57	Adipocytes;Alveolar cells type 1;Alveolar cells type 2;Astrocytes;B-cells;Basal prostatic cells;Basal respiratory cells;Bipolar cells;Breast glandular cells;Breast myoepithelial cells;Cardiomyocytes;Cholangiocytes;Ciliated cells;Club cells;Collecting duct cells;Cone photoreceptor cells;Distal tubular cells;Ductal cells;Early spermatids;Endometrial stromal cells;Endothelial cells;Excitatory neuron…
ABO	0.655322	0.664569	31	24	6	12	1					13	27	adipose tissue;adrenal gland;appendix;bone marrow;breast;choroid plexus;colon;duodenum;endometrium;epididymis;esophagus;fallopian tube;gallbladder;kidney;lung;ovary;pancreas;parathyroid gland;prostate;seminal vesicle;skeletal muscle;skin;small intestine;stomach;testis;thyroid gland;urinary bladder	60	Adipocytes;Alveolar cells type 1;Alveolar cells type 2;B-cells;Basal keratinocytes;Basal prostatic cells;Basal respiratory cells;Basal squamous epithelial cells;Breast glandular cells;Breast myoepithelial cells;Cholangiocytes;Ciliated cells;Club cells;Collecting duct cells;Cytotrophoblasts;Distal enterocytes;Distal tubular cells;Ductal cells;Early spermatids;Endometrial stromal cells;Endothelial …
ABR	0.652175	0.456105	36	95	23	125	13	2580	171068	2561	254	3	23	adipose tissue;adrenal gland;appendix;bone marrow;breast;cerebral cortex;colon;duodenum;heart muscle;kidney;lung;lymph node;parathyroid gland;placenta;rectum;salivary gland;small intestine;smooth muscle;spleen;stomach;thymus;thyroid gland;tonsil	78	Adipocytes;Alveolar cells type 1;Alveolar cells type 2;Astrocytes;B-cells;Basal keratinocytes;Basal prostatic cells;Basal respiratory cells;Basal squamous epithelial cells;Bipolar cells;Breast glandular cells;Breast myoepithelial cells;Cardiomyocytes;Cholangiocytes;Ciliated cells;Club cells;Collecting duct cells;Cytotrophoblasts;Distal enterocytes;Ductal cells;Early spermatids;Endometrial stromal…
ABRA	0.947315	0.962218	4	189	1	1	0	1146	8008	1554	54	12	6	esophagus;heart muscle;prostate;skeletal muscle;testis;tongue	7	Cardiomyocytes;Early spermatids;Fibroblasts;Late spermatids;Skeletal myocytes;Smooth muscle cells;Spermatocytes
ABRACL	0.297382	0.401054	23	43	5	32	4	246	13776	399	137	2	40	adipose tissue;adrenal gland;appendix;bone marrow;breast;cerebral cortex;cervix;choroid plexus;colon;duodenum;endometrium;epididymis;esophagus;fallopian tube;gallbladder;heart muscle;kidney;liver;lung;lymph node;ovary;pancreas;parathyroid gland;placenta;prostate;rectum;salivary gland;seminal vesicle;skeletal muscle;skin;small intestine;smooth muscle;spleen;stomach;testis;thymus;thyroid gland;tong…	77	Adipocytes;Alveolar cells type 1;Alveolar cells type 2;Astrocytes;B-cells;Basal keratinocytes;Basal prostatic cells;Basal respiratory cells;Basal squamous epithelial cells;Breast glandular cells;Breast myoepithelial cells;Cardiomyocytes;Cholangiocytes;Ciliated cells;Club cells;Collecting duct cells;Cone photoreceptor cells;Cytotrophoblasts;Distal enterocytes;Distal tubular cells;Ductal cells;Earl…
ABRAXAS1	0.361371	0.468567	33	33	3	0	2	1230	21374	2952	28	2	40	adipose tissue;adrenal gland;appendix;bone marrow;breast;cerebral cortex;cervix;choroid plexus;colon;duodenum;endometrium;epididymis;esophagus;fallopian tube;gallbladder;heart muscle;kidney;liver;lung;lymph node;ovary;pancreas;parathyroid gland;placenta;prostate;rectum;salivary gland;seminal vesicle;skeletal muscle;skin;small intestine;smooth muscle;spleen;stomach;testis;thymus;thyroid gland;tong…	81	Adipocytes;Alveolar cells type 1;Alveolar cells type 2;Astrocytes;B-cells;Basal keratinocytes;Basal prostatic cells;Basal respiratory cells;Basal squamous epithelial cells;Bipolar cells;Breast glandular cells;Breast myoepithelial cells;Cardiomyocytes;Cholangiocytes;Ciliated cells;Club cells;Collecting duct cells;Cone photoreceptor cells;Cytotrophoblasts;Distal enterocytes;Distal tubular cells;Duc…
ABRAXAS2	0.196151	0.302699	21	43	2	0	8	1248	31894	1696	11	2	40	adipose tissue;adrenal gland;appendix;bone marrow;breast;cerebral cortex;cervix;choroid plexus;colon;duodenum;endometrium;epididymis;esophagus;fallopian tube;gallbladder;heart muscle;kidney;liver;lung;lymph node;ovary;pancreas;parathyroid gland;placenta;prostate;rectum;salivary gland;seminal vesicle;skeletal muscle;skin;small intestine;smooth muscle;spleen;stomach;testis;thymus;thyroid gland;tong…	81	Adipocytes;Alveolar cells type 1;Alveolar cells type 2;Astrocytes;B-cells;Basal keratinocytes;Basal prostatic cells;Basal respiratory cells;Basal squamous epithelial cells;Bipolar cells;Breast glandular cells;Breast myoepithelial cells;Cardiomyocytes;Cholangiocytes;Ciliated cells;Club cells;Collecting duct cells;Cone photoreceptor cells;Cytotrophoblasts;Distal enterocytes;Distal tubular cells;Duc…
ABT1	0.320872	0.340078	30	80	8	34	13	819	844	2094	30	1	40	adipose tissue;adrenal gland;appendix;bone marrow;breast;cerebral cortex;cervix;choroid plexus;colon;duodenum;endometrium;epididymis;esophagus;fallopian tube;gallbladder;heart muscle;kidney;liver;lung;lymph node;ovary;pancreas;parathyroid gland;placenta;prostate;rectum;salivary gland;seminal vesicle;skeletal muscle;skin;small intestine;smooth muscle;spleen;stomach;testis;thymus;thyroid gland;tong…	81	Adipocytes;Alveolar cells type 1;Alveolar cells type 2;Astrocytes;B-cells;Basal keratinocytes;Basal prostatic cells;Basal respiratory cells;Basal squamous epithelial cells;Bipolar cells;Breast glandular cells;Breast myoepithelial cells;Cardiomyocytes;Cholangiocytes;Ciliated cells;Club cells;Collecting duct cells;Cone photoreceptor cells;Cytotrophoblasts;Distal enterocytes;Distal tubular cells;Duc…
ABTB1	0.352388	0.334096	36	89	15	48	3	1437	6013	451	74	2	40	adipose tissue;adrenal gland;appendix;bone marrow;breast;cerebral cortex;cervix;choroid plexus;colon;duodenum;endometrium;epididymis;esophagus;fallopian tube;gallbladder;heart muscle;kidney;liver;lung;lymph node;ovary;pancreas;parathyroid gland;placenta;prostate;rectum;salivary gland;seminal vesicle;skeletal muscle;skin;small intestine;smooth muscle;spleen;stomach;testis;thymus;thyroid gland;tong…	78	Adipocytes;Alveolar cells type 1;Alveolar cells type 2;Astrocytes;B-cells;Basal keratinocytes;Basal prostatic cells;Basal respiratory cells;Basal squamous epithelial cells;Bipolar cells;Breast glandular cells;Breast myoepithelial cells;Cardiomyocytes;Cholangiocytes;Ciliated cells;Club cells;Collecting duct cells;Cone photoreceptor cells;Cytotrophoblasts;Distal enterocytes;Distal tubular cells;Duc…
ABTB2	0.551828	0.739596	25	109	31	85	8	3078	202119	1400	427	6	35	adipose tissue;adrenal gland;appendix;bone marrow;breast;cerebral cortex;cervix;colon;duodenum;endometrium;epididymis;esophagus;fallopian tube;gallbladder;heart muscle;kidney;liver;lung;lymph node;pancreas;placenta;prostate;rectum;salivary gland;seminal vesicle;skeletal muscle;skin;small intestine;smooth muscle;stomach;testis;thymus;tongue;tonsil;urinary bladder	66	Alveolar cells type 1;Alveolar cells type 2;Astrocytes;B-cells;Basal keratinocytes;Basal prostatic cells;Basal respiratory cells;Basal squamous epithelial cells;Bipolar cells;Breast glandular cells;Breast myoepithelial cells;Cardiomyocytes;Cholangiocytes;Ciliated cells;Club cells;Collecting duct cells;Cytotrophoblasts;Distal enterocytes;Distal tubular cells;Ductal cells;Early spermatids;Endometri…
ABTB3	0.809768	0.875873	14	113	13	0	9	3315	335463	1924	507		23	appendix;bone marrow;breast;cerebral cortex;cervix;choroid plexus;epididymis;esophagus;kidney;liver;lymph node;parathyroid gland;placenta;prostate;salivary gland;seminal vesicle;skin;small intestine;spleen;thymus;thyroid gland;tonsil;urinary bladder	35	Astrocytes;Basal keratinocytes;Basal prostatic cells;Basal respiratory cells;Basal squamous epithelial cells;Bipolar cells;Breast myoepithelial cells;Cardiomyocytes;Club cells;Endometrial stromal cells;Enteroendocrine cells;Erythroid cells;Excitatory neurons;Glandular and luminal cells;Granulosa cells;Horizontal cells;Inhibitory neurons;Ionocytes;Langerhans cells;Lymphatic endothelial cells;Macro…
ACAA1	0.444366	0.422638	25	46	9	45	0	1275	12714	332	92	1	40	adipose tissue;adrenal gland;appendix;bone marrow;breast;cerebral cortex;cervix;choroid plexus;colon;duodenum;endometrium;epididymis;esophagus;fallopian tube;gallbladder;heart muscle;kidney;liver;lung;lymph node;ovary;pancreas;parathyroid gland;placenta;prostate;rectum;salivary gland;seminal vesicle;skeletal muscle;skin;small intestine;smooth muscle;spleen;stomach;testis;thymus;thyroid gland;tong…	81	Adipocytes;Alveolar cells type 1;Alveolar cells type 2;Astrocytes;B-cells;Basal keratinocytes;Basal prostatic cells;Basal respiratory cells;Basal squamous epithelial cells;Bipolar cells;Breast glandular cells;Breast myoepithelial cells;Cardiomyocytes;Cholangiocytes;Ciliated cells;Club cells;Collecting duct cells;Cone photoreceptor cells;Cytotrophoblasts;Distal enterocytes;Distal tubular cells;Duc…
ACAA2	0.435291	0.485709	36	72	10	42	5	1194	28444	1683	49	1	40	adipose tissue;adrenal gland;appendix;bone marrow;breast;cerebral cortex;cervix;choroid plexus;colon;duodenum;endometrium;epididymis;esophagus;fallopian tube;gallbladder;heart muscle;kidney;liver;lung;lymph node;ovary;pancreas;parathyroid gland;placenta;prostate;rectum;salivary gland;seminal vesicle;skeletal muscle;skin;small intestine;smooth muscle;spleen;stomach;testis;thymus;thyroid gland;tong…	81	Adipocytes;Alveolar cells type 1;Alveolar cells type 2;Astrocytes;B-cells;Basal keratinocytes;Basal prostatic cells;Basal respiratory cells;Basal squamous epithelial cells;Bipolar cells;Breast glandular cells;Breast myoepithelial cells;Cardiomyocytes;Cholangiocytes;Ciliated cells;Club cells;Collecting duct cells;Cone photoreceptor cells;Cytotrophoblasts;Distal enterocytes;Distal tubular cells;Duc…
ACACA	0.383776	0.508269	32	88	5	61	16	7152	311832	2324	537	1	40	adipose tissue;adrenal gland;appendix;bone marrow;breast;cerebral cortex;cervix;choroid plexus;colon;duodenum;endometrium;epididymis;esophagus;fallopian tube;gallbladder;heart muscle;kidney;liver;lung;lymph node;ovary;pancreas;parathyroid gland;placenta;prostate;rectum;salivary gland;seminal vesicle;skeletal muscle;skin;small intestine;smooth muscle;spleen;stomach;testis;thymus;thyroid gland;tong…	81	Adipocytes;Alveolar cells type 1;Alveolar cells type 2;Astrocytes;B-cells;Basal keratinocytes;Basal prostatic cells;Basal respiratory cells;Basal squamous epithelial cells;Bipolar cells;Breast glandular cells;Breast myoepithelial cells;Cardiomyocytes;Cholangiocytes;Ciliated cells;Club cells;Collecting duct cells;Cone photoreceptor cells;Cytotrophoblasts;Distal enterocytes;Distal tubular cells;Duc…
ACACB	0.560461	0.601892	39	61	19	105	2	7377	142272	1864	127	1	40	adipose tissue;adrenal gland;appendix;bone marrow;breast;cerebral cortex;cervix;choroid plexus;colon;duodenum;endometrium;epididymis;esophagus;fallopian tube;gallbladder;heart muscle;kidney;liver;lung;lymph node;ovary;pancreas;parathyroid gland;placenta;prostate;rectum;salivary gland;seminal vesicle;skeletal muscle;skin;small intestine;smooth muscle;spleen;stomach;testis;thymus;thyroid gland;tong…	77	Adipocytes;Alveolar cells type 2;Astrocytes;B-cells;Basal keratinocytes;Basal prostatic cells;Basal respiratory cells;Basal squamous epithelial cells;Bipolar cells;Breast glandular cells;Breast myoepithelial cells;Cardiomyocytes;Cholangiocytes;Ciliated cells;Club cells;Collecting duct cells;Cone photoreceptor cells;Distal enterocytes;Distal tubular cells;Ductal cells;Early spermatids;Endometrial …
ACAD10	0.240953	0.382772	24	28	3	67	0	3180	67041	626	200	1	40	adipose tissue;adrenal gland;appendix;bone marrow;breast;cerebral cortex;cervix;choroid plexus;colon;duodenum;endometrium;epididymis;esophagus;fallopian tube;gallbladder;heart muscle;kidney;liver;lung;lymph node;ovary;pancreas;parathyroid gland;placenta;prostate;rectum;salivary gland;seminal vesicle;skeletal muscle;skin;small intestine;smooth muscle;spleen;stomach;testis;thymus;thyroid gland;tong…	79	Adipocytes;Alveolar cells type 1;Alveolar cells type 2;Astrocytes;B-cells;Basal keratinocytes;Basal prostatic cells;Basal respiratory cells;Basal squamous epithelial cells;Bipolar cells;Breast glandular cells;Breast myoepithelial cells;Cardiomyocytes;Cholangiocytes;Ciliated cells;Club cells;Collecting duct cells;Cone photoreceptor cells;Cytotrophoblasts;Distal enterocytes;Ductal cells;Early sperm…
ACAD11	0.573672	0.855327	3	37	10	34	0	2343	98438	830	58	1	40	adipose tissue;adrenal gland;appendix;bone marrow;breast;cerebral cortex;cervix;choroid plexus;colon;duodenum;endometrium;epididymis;esophagus;fallopian tube;gallbladder;heart muscle;kidney;liver;lung;lymph node;ovary;pancreas;parathyroid gland;placenta;prostate;rectum;salivary gland;seminal vesicle;skeletal muscle;skin;small intestine;smooth muscle;spleen;stomach;testis;thymus;thyroid gland;tong…	26	Adipocytes;Alveolar cells type 1;B-cells;Bipolar cells;Ciliated cells;Cytotrophoblasts;Endometrial stromal cells;Endothelial cells;Enteroendocrine cells;Erythroid cells;Fibroblasts;Hepatocytes;Horizontal cells;Kupffer cells;Mesothelial cells;NK-cells;Ovarian stromal cells;Pancreatic endocrine cells;Plasma cells;Prostatic glandular cells;Proximal enterocytes;Proximal tubular cells;Rod photorecepto…
ACAD8	0.342766	0.370165	30	20	4	36	0	1248	10112	895	33	1	40	adipose tissue;adrenal gland;appendix;bone marrow;breast;cerebral cortex;cervix;choroid plexus;colon;duodenum;endometrium;epididymis;esophagus;fallopian tube;gallbladder;heart muscle;kidney;liver;lung;lymph node;ovary;pancreas;parathyroid gland;placenta;prostate;rectum;salivary gland;seminal vesicle;skeletal muscle;skin;small intestine;smooth muscle;spleen;stomach;testis;thymus;thyroid gland;tong…	81	Adipocytes;Alveolar cells type 1;Alveolar cells type 2;Astrocytes;B-cells;Basal keratinocytes;Basal prostatic cells;Basal respiratory cells;Basal squamous epithelial cells;Bipolar cells;Breast glandular cells;Breast myoepithelial cells;Cardiomyocytes;Cholangiocytes;Ciliated cells;Club cells;Collecting duct cells;Cone photoreceptor cells;Cytotrophoblasts;Distal enterocytes;Distal tubular cells;Duc…
ACAD9	0.278235	0.257786	23	110	22	75	1	1866	31050	507	72	1	40	adipose tissue;adrenal gland;appendix;bone marrow;breast;cerebral cortex;cervix;choroid plexus;colon;duodenum;endometrium;epididymis;esophagus;fallopian tube;gallbladder;heart muscle;kidney;liver;lung;lymph node;ovary;pancreas;parathyroid gland;placenta;prostate;rectum;salivary gland;seminal vesicle;skeletal muscle;skin;small intestine;smooth muscle;spleen;stomach;testis;thymus;thyroid gland;tong…	81	Adipocytes;Alveolar cells type 1;Alveolar cells type 2;Astrocytes;B-cells;Basal keratinocytes;Basal prostatic cells;Basal respiratory cells;Basal squamous epithelial cells;Bipolar cells;Breast glandular cells;Breast myoepithelial cells;Cardiomyocytes;Cholangiocytes;Ciliated cells;Club cells;Collecting duct cells;Cone photoreceptor cells;Cytotrophoblasts;Distal enterocytes;Distal tubular cells;Duc…
ACADL	0.703949	0.751537	27	27	1	1	0	1293	35010	1038	184	1	24	adipose tissue;breast;cervix;choroid plexus;epididymis;fallopian tube;heart muscle;kidney;liver;lung;ovary;pancreas;parathyroid gland;placenta;prostate;salivary gland;seminal vesicle;skeletal muscle;skin;stomach;testis;thymus;thyroid gland;tongue	42	Alveolar cells type 1;Alveolar cells type 2;Basal prostatic cells;Basal respiratory cells;Breast glandular cells;Cholangiocytes;Ciliated cells;Club cells;Collecting duct cells;Cone photoreceptor cells;Cytotrophoblasts;Distal tubular cells;Ductal cells;Early spermatids;Exocrine glandular cells;Fibroblasts;Gastric mucus-secreting cells;Glandular and luminal cells;Granulosa cells;Hepatocytes;Inhibit…
ACADM	0.381089	0.401322	20	18	4	44	2	1266	36710	916	79	1	40	adipose tissue;adrenal gland;appendix;bone marrow;breast;cerebral cortex;cervix;choroid plexus;colon;duodenum;endometrium;epididymis;esophagus;fallopian tube;gallbladder;heart muscle;kidney;liver;lung;lymph node;ovary;pancreas;parathyroid gland;placenta;prostate;rectum;salivary gland;seminal vesicle;skeletal muscle;skin;small intestine;smooth muscle;spleen;stomach;testis;thymus;thyroid gland;tong…	81	Adipocytes;Alveolar cells type 1;Alveolar cells type 2;Astrocytes;B-cells;Basal keratinocytes;Basal prostatic cells;Basal respiratory cells;Basal squamous epithelial cells;Bipolar cells;Breast glandular cells;Breast myoepithelial cells;Cardiomyocytes;Cholangiocytes;Ciliated cells;Club cells;Collecting duct cells;Cone photoreceptor cells;Cytotrophoblasts;Distal enterocytes;Distal tubular cells;Duc…
ACADS	0.4549	0.539696	34	102	32	28	0	1239	12324	560	60	1	39	adipose tissue;adrenal gland;appendix;bone marrow;breast;cerebral cortex;cervix;choroid plexus;colon;duodenum;endometrium;esophagus;fallopian tube;gallbladder;heart muscle;kidney;liver;lung;lymph node;ovary;pancreas;parathyroid gland;placenta;prostate;rectum;salivary gland;seminal vesicle;skeletal muscle;skin;small intestine;smooth muscle;spleen;stomach;testis;thymus;thyroid gland;tongue;tonsil;u…	79	Adipocytes;Alveolar cells type 1;Alveolar cells type 2;Astrocytes;B-cells;Basal keratinocytes;Basal prostatic cells;Basal respiratory cells;Basal squamous epithelial cells;Bipolar cells;Breast glandular cells;Breast myoepithelial cells;Cardiomyocytes;Cholangiocytes;Ciliated cells;Club cells;Collecting duct cells;Cone photoreceptor cells;Cytotrophoblasts;Distal enterocytes;Distal tubular cells;Duc…
ACADSB	0.542595	0.571211	37	35	8	34	14	1299	43437	4525	24	1	40	adipose tissue;adrenal gland;appendix;bone marrow;breast;cerebral cortex;cervix;choroid plexus;colon;duodenum;endometrium;epididymis;esophagus;fallopian tube;gallbladder;heart muscle;kidney;liver;lung;lymph node;ovary;pancreas;parathyroid gland;placenta;prostate;rectum;salivary gland;seminal vesicle;skeletal muscle;skin;small intestine;smooth muscle;spleen;stomach;testis;thymus;thyroid gland;tong…	80	Adipocytes;Alveolar cells type 1;Alveolar cells type 2;Astrocytes;B-cells;Basal keratinocytes;Basal prostatic cells;Basal respiratory cells;Basal squamous epithelial cells;Bipolar cells;Breast glandular cells;Breast myoepithelial cells;Cardiomyocytes;Cholangiocytes;Ciliated cells;Club cells;Collecting duct cells;Cone photoreceptor cells;Cytotrophoblasts;Distal enterocytes;Distal tubular cells;Duc…
ACADVL	0.282948	0.281246	12	9	1	103	13	1968	3145	169	47	1	40	adipose tissue;adrenal gland;appendix;bone marrow;breast;cerebral cortex;cervix;choroid plexus;colon;duodenum;endometrium;epididymis;esophagus;fallopian tube;gallbladder;heart muscle;kidney;liver;lung;lymph node;ovary;pancreas;parathyroid gland;placenta;prostate;rectum;salivary gland;seminal vesicle;skeletal muscle;skin;small intestine;smooth muscle;spleen;stomach;testis;thymus;thyroid gland;tong…	81	Adipocytes;Alveolar cells type 1;Alveolar cells type 2;Astrocytes;B-cells;Basal keratinocytes;Basal prostatic cells;Basal respiratory cells;Basal squamous epithelial cells;Bipolar cells;Breast glandular cells;Breast myoepithelial cells;Cardiomyocytes;Cholangiocytes;Ciliated cells;Club cells;Collecting duct cells;Cone photoreceptor cells;Cytotrophoblasts;Distal enterocytes;Distal tubular cells;Duc…
ACAN	0.970011	0.963488	4	38	3	27	1	7707	62958	872	381	12	3	adipose tissue;seminal vesicle;testis	12	Cytotrophoblasts;Excitatory neurons;Extravillous trophoblasts;Granulosa cells;Hofbauer cells;Inhibitory neurons;Late spermatids;Oligodendrocyte precursor cells;Smooth muscle cells;Spermatocytes;Spermatogonia;Syncytiotrophoblasts
ACAP1	0.780715	0.735268	34	34	6	107	0	2223	12438	82	206	1	18	adipose tissue;appendix;bone marrow;colon;duodenum;esophagus;gallbladder;lung;lymph node;rectum;salivary gland;skin;small intestine;spleen;stomach;thymus;tonsil;urinary bladder	74	Adipocytes;Alveolar cells type 1;Alveolar cells type 2;Astrocytes;B-cells;Basal keratinocytes;Basal prostatic cells;Basal respiratory cells;Basal squamous epithelial cells;Bipolar cells;Breast glandular cells;Breast myoepithelial cells;Cardiomyocytes;Cholangiocytes;Ciliated cells;Club cells;Collecting duct cells;Cone photoreceptor cells;Cytotrophoblasts;Distal enterocytes;Distal tubular cells;Duc…
ACAP2	0.263407	0.227775	22	57	11	93	43	2337	161183	4583	173	1	40	adipose tissue;adrenal gland;appendix;bone marrow;breast;cerebral cortex;cervix;choroid plexus;colon;duodenum;endometrium;epididymis;esophagus;fallopian tube;gallbladder;heart muscle;kidney;liver;lung;lymph node;ovary;pancreas;parathyroid gland;placenta;prostate;rectum;salivary gland;seminal vesicle;skeletal muscle;skin;small intestine;smooth muscle;spleen;stomach;testis;thymus;thyroid gland;tong…	81	Adipocytes;Alveolar cells type 1;Alveolar cells type 2;Astrocytes;B-cells;Basal keratinocytes;Basal prostatic cells;Basal respiratory cells;Basal squamous epithelial cells;Bipolar cells;Breast glandular cells;Breast myoepithelial cells;Cardiomyocytes;Cholangiocytes;Ciliated cells;Club cells;Collecting duct cells;Cone photoreceptor cells;Cytotrophoblasts;Distal enterocytes;Distal tubular cells;Duc…
ACAP3	0.459573	0.528233	36	11	1	108	0	2505	11747	1173	115	1	40	adipose tissue;adrenal gland;appendix;bone marrow;breast;cerebral cortex;cervix;choroid plexus;colon;duodenum;endometrium;epididymis;esophagus;fallopian tube;gallbladder;heart muscle;kidney;liver;lung;lymph node;ovary;pancreas;parathyroid gland;placenta;prostate;rectum;salivary gland;seminal vesicle;skeletal muscle;skin;small intestine;smooth muscle;spleen;stomach;testis;thymus;thyroid gland;tong…	80	Adipocytes;Alveolar cells type 1;Alveolar cells type 2;Astrocytes;B-cells;Basal keratinocytes;Basal prostatic cells;Basal respiratory cells;Basal squamous epithelial cells;Bipolar cells;Breast glandular cells;Breast myoepithelial cells;Cardiomyocytes;Cholangiocytes;Ciliated cells;Club cells;Collecting duct cells;Cone photoreceptor cells;Cytotrophoblasts;Distal enterocytes;Ductal cells;Early sperm…
ACAT1	0.389695	0.453957	28	60	12	35	10	1284	24500	213	40	1	40	adipose tissue;adrenal gland;appendix;bone marrow;breast;cerebral cortex;cervix;choroid plexus;colon;duodenum;endometrium;epididymis;esophagus;fallopian tube;gallbladder;heart muscle;kidney;liver;lung;lymph node;ovary;pancreas;parathyroid gland;placenta;prostate;rectum;salivary gland;seminal vesicle;skeletal muscle;skin;small intestine;smooth muscle;spleen;stomach;testis;thymus;thyroid gland;tong…	81	Adipocytes;Alveolar cells type 1;Alveolar cells type 2;Astrocytes;B-cells;Basal keratinocytes;Basal prostatic cells;Basal respiratory cells;Basal squamous epithelial cells;Bipolar cells;Breast glandular cells;Breast myoepithelial cells;Cardiomyocytes;Cholangiocytes;Ciliated cells;Club cells;Collecting duct cells;Cone photoreceptor cells;Cytotrophoblasts;Distal enterocytes;Distal tubular cells;Duc…
ACAT2	0.460621	0.394336	36	25	3	31	2	1194	15548	283	43	1	40	adipose tissue;adrenal gland;appendix;bone marrow;breast;cerebral cortex;cervix;choroid plexus;colon;duodenum;endometrium;epididymis;esophagus;fallopian tube;gallbladder;heart muscle;kidney;liver;lung;lymph node;ovary;pancreas;parathyroid gland;placenta;prostate;rectum;salivary gland;seminal vesicle;skeletal muscle;skin;small intestine;smooth muscle;spleen;stomach;testis;thymus;thyroid gland;tong…	80	Adipocytes;Alveolar cells type 1;Alveolar cells type 2;Astrocytes;B-cells;Basal keratinocytes;Basal prostatic cells;Basal respiratory cells;Basal squamous epithelial cells;Bipolar cells;Breast glandular cells;Breast myoepithelial cells;Cardiomyocytes;Cholangiocytes;Ciliated cells;Club cells;Collecting duct cells;Cone photoreceptor cells;Cytotrophoblasts;Distal enterocytes;Distal tubular cells;Duc…
ACBD3	0.106815	0.215397	28	98	10	78	32	1587	38479	1931	66	4	40	adipose tissue;adrenal gland;appendix;bone marrow;breast;cerebral cortex;cervix;choroid plexus;colon;duodenum;endometrium;epididymis;esophagus;fallopian tube;gallbladder;heart muscle;kidney;liver;lung;lymph node;ovary;pancreas;parathyroid gland;placenta;prostate;rectum;salivary gland;seminal vesicle;skeletal muscle;skin;small intestine;smooth muscle;spleen;stomach;testis;thymus;thyroid gland;tong…	81	Adipocytes;Alveolar cells type 1;Alveolar cells type 2;Astrocytes;B-cells;Basal keratinocytes;Basal prostatic cells;Basal respiratory cells;Basal squamous epithelial cells;Bipolar cells;Breast glandular cells;Breast myoepithelial cells;Cardiomyocytes;Cholangiocytes;Ciliated cells;Club cells;Collecting duct cells;Cone photoreceptor cells;Cytotrophoblasts;Distal enterocytes;Distal tubular cells;Duc…
ACBD4	0.440291	0.547492	33	32	5	122	0	918	6663	605	304	2	40	adipose tissue;adrenal gland;appendix;bone marrow;breast;cerebral cortex;cervix;choroid plexus;colon;duodenum;endometrium;epididymis;esophagus;fallopian tube;gallbladder;heart muscle;kidney;liver;lung;lymph node;ovary;pancreas;parathyroid gland;placenta;prostate;rectum;salivary gland;seminal vesicle;skeletal muscle;skin;small intestine;smooth muscle;spleen;stomach;testis;thymus;thyroid gland;tong…	80	Adipocytes;Alveolar cells type 1;Alveolar cells type 2;Astrocytes;B-cells;Basal keratinocytes;Basal prostatic cells;Basal respiratory cells;Basal squamous epithelial cells;Bipolar cells;Breast glandular cells;Breast myoepithelial cells;Cardiomyocytes;Cholangiocytes;Ciliated cells;Club cells;Collecting duct cells;Cone photoreceptor cells;Cytotrophoblasts;Distal enterocytes;Distal tubular cells;Duc…
ACBD5	0.327628	0.386585	32	37	3	39	24	1578	41681	2216	109	1	40	adipose tissue;adrenal gland;appendix;bone marrow;breast;cerebral cortex;cervix;choroid plexus;colon;duodenum;endometrium;epididymis;esophagus;fallopian tube;gallbladder;heart muscle;kidney;liver;lung;lymph node;ovary;pancreas;parathyroid gland;placenta;prostate;rectum;salivary gland;seminal vesicle;skeletal muscle;skin;small intestine;smooth muscle;spleen;stomach;testis;thymus;thyroid gland;tong…	81	Adipocytes;Alveolar cells type 1;Alveolar cells type 2;Astrocytes;B-cells;Basal keratinocytes;Basal prostatic cells;Basal respiratory cells;Basal squamous epithelial cells;Bipolar cells;Breast glandular cells;Breast myoepithelial cells;Cardiomyocytes;Cholangiocytes;Ciliated cells;Club cells;Collecting duct cells;Cone photoreceptor cells;Cytotrophoblasts;Distal enterocytes;Distal tubular cells;Duc…
ACBD6	0.16413	0.298423	21	117	15	0	9	849	213055	133	311	2	40	adipose tissue;adrenal gland;appendix;bone marrow;breast;cerebral cortex;cervix;choroid plexus;colon;duodenum;endometrium;epididymis;esophagus;fallopian tube;gallbladder;heart muscle;kidney;liver;lung;lymph node;ovary;pancreas;parathyroid gland;placenta;prostate;rectum;salivary gland;seminal vesicle;skeletal muscle;skin;small intestine;smooth muscle;spleen;stomach;testis;thymus;thyroid gland;tong…	81	Adipocytes;Alveolar cells type 1;Alveolar cells type 2;Astrocytes;B-cells;Basal keratinocytes;Basal prostatic cells;Basal respiratory cells;Basal squamous epithelial cells;Bipolar cells;Breast glandular cells;Breast myoepithelial cells;Cardiomyocytes;Cholangiocytes;Ciliated cells;Club cells;Collecting duct cells;Cone photoreceptor cells;Cytotrophoblasts;Distal enterocytes;Distal tubular cells;Duc…
ACBD7	0.897953	0.899213	6	41	9	23	5	267	9932	3055	48	1	10	bone marrow;breast;cerebral cortex;choroid plexus;fallopian tube;salivary gland;skin;testis;thymus;thyroid gland	22	Astrocytes;Basal prostatic cells;Basal squamous epithelial cells;Bipolar cells;Breast glandular cells;Ciliated cells;Club cells;Early spermatids;Enteroendocrine cells;Glandular and luminal cells;Ionocytes;Late spermatids;Mucus glandular cells;Muller glia cells;Oligodendrocyte precursor cells;Paneth cells;Rod photoreceptor cells;Salivary duct cells;Serous glandular cells;Sertoli cells;Spermatocyte…
ACCS	0.299695	0.386658	27	58	9	55	2	1506	15585	445	432	1	39	adipose tissue;adrenal gland;appendix;bone marrow;breast;cervix;choroid plexus;colon;duodenum;endometrium;epididymis;esophagus;fallopian tube;gallbladder;heart muscle;kidney;liver;lung;lymph node;ovary;pancreas;parathyroid gland;placenta;prostate;rectum;salivary gland;seminal vesicle;skeletal muscle;skin;small intestine;smooth muscle;spleen;stomach;testis;thymus;thyroid gland;tongue;tonsil;urinar…	75	Adipocytes;Alveolar cells type 1;Alveolar cells type 2;Astrocytes;B-cells;Basal keratinocytes;Basal prostatic cells;Basal respiratory cells;Basal squamous epithelial cells;Breast glandular cells;Breast myoepithelial cells;Cardiomyocytes;Cholangiocytes;Ciliated cells;Club cells;Collecting duct cells;Cone photoreceptor cells;Cytotrophoblasts;Distal enterocytes;Ductal cells;Endometrial stromal cells…
ACD	0.269284	0.398766	36	89	9	65	8	1377	1238	94	40	13	40	adipose tissue;adrenal gland;appendix;bone marrow;breast;cerebral cortex;cervix;choroid plexus;colon;duodenum;endometrium;epididymis;esophagus;fallopian tube;gallbladder;heart muscle;kidney;liver;lung;lymph node;ovary;pancreas;parathyroid gland;placenta;prostate;rectum;salivary gland;seminal vesicle;skeletal muscle;skin;small intestine;smooth muscle;spleen;stomach;testis;thymus;thyroid gland;tong…	81	Adipocytes;Alveolar cells type 1;Alveolar cells type 2;Astrocytes;B-cells;Basal keratinocytes;Basal prostatic cells;Basal respiratory cells;Basal squamous epithelial cells;Bipolar cells;Breast glandular cells;Breast myoepithelial cells;Cardiomyocytes;Cholangiocytes;Ciliated cells;Club cells;Collecting duct cells;Cone photoreceptor cells;Cytotrophoblasts;Distal enterocytes;Distal tubular cells;Duc…
ACE	0.627562	0.807467	28	33	4	109	3	3921	16351	1007	34	6	38	adipose tissue;adrenal gland;appendix;breast;cerebral cortex;cervix;choroid plexus;colon;duodenum;endometrium;epididymis;esophagus;fallopian tube;gallbladder;heart muscle;kidney;liver;lung;lymph node;ovary;pancreas;parathyroid gland;placenta;prostate;rectum;salivary gland;seminal vesicle;skeletal muscle;skin;small intestine;smooth muscle;spleen;stomach;testis;thyroid gland;tongue;tonsil;urinary b…	52	Adipocytes;B-cells;Basal prostatic cells;Bipolar cells;Breast glandular cells;Breast myoepithelial cells;Cholangiocytes;Ciliated cells;Club cells;Distal enterocytes;Ductal cells;Early spermatids;Endometrial stromal cells;Endothelial cells;Enteroendocrine cells;Excitatory neurons;Fibroblasts;Gastric mucus-secreting cells;Glandular and luminal cells;Granulosa cells;Hofbauer cells;Horizontal cells;I…
ACE2	0.814014	0.93055	7	22	3	0	1	2418	36589	872	49	1	19	adipose tissue;appendix;choroid plexus;colon;duodenum;esophagus;gallbladder;heart muscle;kidney;liver;pancreas;parathyroid gland;placenta;rectum;seminal vesicle;small intestine;stomach;testis;thyroid gland	19	Alveolar cells type 2;Astrocytes;Cardiomyocytes;Cholangiocytes;Club cells;Distal enterocytes;Enteroendocrine cells;Fibroblasts;Intestinal goblet cells;Leydig cells;Mucus glandular cells;Paneth cells;Peritubular cells;Proximal enterocytes;Proximal tubular cells;Serous glandular cells;Sertoli cells;Syncytiotrophoblasts;Undifferentiated cells
ACER1	0.964338	0.978298	1	5	1	6	0	795	26043	572	61	12	5	breast;esophagus;prostate;skin;thymus	6	Excitatory neurons;Inhibitory neurons;Leydig cells;Prostatic glandular cells;Spermatocytes;Suprabasal keratinocytes
ACER2	0.707008	0.865979	10	21	2	45	9	828	40724	1869	76	6	37	adipose tissue;adrenal gland;appendix;breast;cerebral cortex;cervix;choroid plexus;colon;duodenum;endometrium;epididymis;esophagus;fallopian tube;gallbladder;heart muscle;kidney;liver;lung;lymph node;pancreas;parathyroid gland;placenta;prostate;rectum;salivary gland;seminal vesicle;skeletal muscle;skin;small intestine;smooth muscle;spleen;stomach;testis;thymus;thyroid gland;tonsil;urinary bladder	33	Adipocytes;B-cells;Basal prostatic cells;Basal squamous epithelial cells;Club cells;Cone photoreceptor cells;Cytotrophoblasts;Early spermatids;Endothelial cells;Excitatory neurons;Extravillous trophoblasts;Fibroblasts;Gastric mucus-secreting cells;Inhibitory neurons;Intestinal goblet cells;Kupffer cells;Late spermatids;Mesothelial cells;Microglial cells;Oligodendrocyte precursor cells;Oligodendro…
ACER3	0.4067	0.454021	40	74	20	79	22	804	158547	6470	59	2	40	adipose tissue;adrenal gland;appendix;bone marrow;breast;cerebral cortex;cervix;choroid plexus;colon;duodenum;endometrium;epididymis;esophagus;fallopian tube;gallbladder;heart muscle;kidney;liver;lung;lymph node;ovary;pancreas;parathyroid gland;placenta;prostate;rectum;salivary gland;seminal vesicle;skeletal muscle;skin;small intestine;smooth muscle;spleen;stomach;testis;thymus;thyroid gland;tong…	81	Adipocytes;Alveolar cells type 1;Alveolar cells type 2;Astrocytes;B-cells;Basal keratinocytes;Basal prostatic cells;Basal respiratory cells;Basal squamous epithelial cells;Bipolar cells;Breast glandular cells;Breast myoepithelial cells;Cardiomyocytes;Cholangiocytes;Ciliated cells;Club cells;Collecting duct cells;Cone photoreceptor cells;Cytotrophoblasts;Distal enterocytes;Distal tubular cells;Duc…
ACHE	0.836076	0.730702	26	34	7	65	5	1845	3723	220	107	3	23	adrenal gland;appendix;bone marrow;cerebral cortex;colon;duodenum;esophagus;gallbladder;heart muscle;lymph node;parathyroid gland;prostate;rectum;salivary gland;seminal vesicle;skeletal muscle;small intestine;spleen;stomach;testis;thymus;tongue;tonsil	53	Alveolar cells type 1;Astrocytes;Basal prostatic cells;Basal squamous epithelial cells;Bipolar cells;Breast glandular cells;Breast myoepithelial cells;Cardiomyocytes;Cholangiocytes;Club cells;Collecting duct cells;Cytotrophoblasts;Distal enterocytes;Ductal cells;Endometrial stromal cells;Endothelial cells;Enteroendocrine cells;Erythroid cells;Excitatory neurons;Exocrine glandular cells;Extravillo…
ACIN1	0.173712	0.158263	16	99	11	118	17	3852	32113	584	24	2	40	adipose tissue;adrenal gland;appendix;bone marrow;breast;cerebral cortex;cervix;choroid plexus;colon;duodenum;endometrium;epididymis;esophagus;fallopian tube;gallbladder;heart muscle;kidney;liver;lung;lymph node;ovary;pancreas;parathyroid gland;placenta;prostate;rectum;salivary gland;seminal vesicle;skeletal muscle;skin;small intestine;smooth muscle;spleen;stomach;testis;thymus;thyroid gland;tong…	81	Adipocytes;Alveolar cells type 1;Alveolar cells type 2;Astrocytes;B-cells;Basal keratinocytes;Basal prostatic cells;Basal respiratory cells;Basal squamous epithelial cells;Bipolar cells;Breast glandular cells;Breast myoepithelial cells;Cardiomyocytes;Cholangiocytes;Ciliated cells;Club cells;Collecting duct cells;Cone photoreceptor cells;Cytotrophoblasts;Distal enterocytes;Distal tubular cells;Duc…
ACKR1	0.361862	0.849795	23	30	2	0	2	1011	480	50	85	15	39	adipose tissue;adrenal gland;appendix;bone marrow;breast;cerebral cortex;cervix;choroid plexus;colon;duodenum;endometrium;epididymis;esophagus;fallopian tube;gallbladder;heart muscle;kidney;lung;lymph node;ovary;pancreas;parathyroid gland;placenta;prostate;rectum;salivary gland;seminal vesicle;skeletal muscle;skin;small intestine;smooth muscle;spleen;stomach;testis;thymus;thyroid gland;tongue;ton…	44	Adipocytes;Alveolar cells type 1;Alveolar cells type 2;Astrocytes;B-cells;Basal keratinocytes;Basal prostatic cells;Basal squamous epithelial cells;Bipolar cells;Breast glandular cells;Breast myoepithelial cells;Cardiomyocytes;Ciliated cells;Club cells;Early spermatids;Endometrial stromal cells;Endothelial cells;Erythroid cells;Excitatory neurons;Exocrine glandular cells;Fibroblasts;Horizontal ce…
ACKR2	0.805554	0.863617	14	22	6	84	0	1155	54852	1629	206	14	22	adipose tissue;adrenal gland;breast;cervix;colon;epididymis;esophagus;fallopian tube;gallbladder;kidney;liver;lung;lymph node;placenta;rectum;salivary gland;skin;smooth muscle;stomach;thyroid gland;tonsil;urinary bladder	33	Adipocytes;Astrocytes;Cholangiocytes;Ciliated cells;Club cells;Cone photoreceptor cells;Cytotrophoblasts;Distal enterocytes;Early spermatids;Endothelial cells;Erythroid cells;Excitatory neurons;Extravillous trophoblasts;Fibroblasts;Glandular and luminal cells;Hepatocytes;Hofbauer cells;Inhibitory neurons;Ionocytes;Late spermatids;Lymphatic endothelial cells;Mesothelial cells;Microglial cells;Mull…
ACKR3	0.399097	0.749811	28	156	15	17	6	1089	10515	800	126	12	40	adipose tissue;adrenal gland;appendix;bone marrow;breast;cerebral cortex;cervix;choroid plexus;colon;duodenum;endometrium;epididymis;esophagus;fallopian tube;gallbladder;heart muscle;kidney;liver;lung;lymph node;ovary;pancreas;parathyroid gland;placenta;prostate;rectum;salivary gland;seminal vesicle;skeletal muscle;skin;small intestine;smooth muscle;spleen;stomach;testis;thymus;thyroid gland;tong…	50	Adipocytes;Alveolar cells type 1;Astrocytes;B-cells;Basal keratinocytes;Basal prostatic cells;Basal respiratory cells;Basal squamous epithelial cells;Bipolar cells;Breast myoepithelial cells;Cardiomyocytes;Ciliated cells;Club cells;Endometrial stromal cells;Endothelial cells;Exocrine glandular cells;Fibroblasts;Gastric mucus-secreting cells;Glandular and luminal cells;Granulosa cells;Hepatocytes;…
ACKR4	0.680652	0.820666	12	41	9	4	0	1053	3065	1194	63	12	27	adipose tissue;adrenal gland;appendix;breast;colon;duodenum;endometrium;epididymis;esophagus;fallopian tube;gallbladder;heart muscle;kidney;liver;lung;lymph node;pancreas;rectum;salivary gland;seminal vesicle;skin;small intestine;smooth muscle;spleen;stomach;tonsil;urinary bladder	31	Alveolar cells type 1;Basal keratinocytes;Basal prostatic cells;Basal respiratory cells;Bipolar cells;Ciliated cells;Club cells;Collecting duct cells;Cone photoreceptor cells;Early spermatids;Endothelial cells;Exocrine glandular cells;Fibroblasts;Gastric mucus-secreting cells;Ionocytes;Langerhans cells;Leydig cells;Mesothelial cells;Microglial cells;Pancreatic endocrine cells;Paneth cells;Peritub…
ACLY	0.146252	0.299123	35	17	2	102	15	3306	47741	892	95	2	40	adipose tissue;adrenal gland;appendix;bone marrow;breast;cerebral cortex;cervix;choroid plexus;colon;duodenum;endometrium;epididymis;esophagus;fallopian tube;gallbladder;heart muscle;kidney;liver;lung;lymph node;ovary;pancreas;parathyroid gland;placenta;prostate;rectum;salivary gland;seminal vesicle;skeletal muscle;skin;small intestine;smooth muscle;spleen;stomach;testis;thymus;thyroid gland;tong…	81	Adipocytes;Alveolar cells type 1;Alveolar cells type 2;Astrocytes;B-cells;Basal keratinocytes;Basal prostatic cells;Basal respiratory cells;Basal squamous epithelial cells;Bipolar cells;Breast glandular cells;Breast myoepithelial cells;Cardiomyocytes;Cholangiocytes;Ciliated cells;Club cells;Collecting duct cells;Cone photoreceptor cells;Cytotrophoblasts;Distal enterocytes;Distal tubular cells;Duc…
ACMSD	0.964639	0.946018	8	25	4	0	0	1011	62167	174	67	1	3	gallbladder;kidney;liver	12	Cholangiocytes;Collecting duct cells;Distal tubular cells;Endothelial cells;Excitatory neurons;Hepatocytes;Inhibitory neurons;Kupffer cells;Macrophages;Oligodendrocyte precursor cells;Oligodendrocytes;Proximal tubular cells
ACO1	0.380424	0.43205	39	86	11	35	14	2670	62684	4658	115	1	40	adipose tissue;adrenal gland;appendix;bone marrow;breast;cerebral cortex;cervix;choroid plexus;colon;duodenum;endometrium;epididymis;esophagus;fallopian tube;gallbladder;heart muscle;kidney;liver;lung;lymph node;ovary;pancreas;parathyroid gland;placenta;prostate;rectum;salivary gland;seminal vesicle;skeletal muscle;skin;small intestine;smooth muscle;spleen;stomach;testis;thymus;thyroid gland;tong…	81	Adipocytes;Alveolar cells type 1;Alveolar cells type 2;Astrocytes;B-cells;Basal keratinocytes;Basal prostatic cells;Basal respiratory cells;Basal squamous epithelial cells;Bipolar cells;Breast glandular cells;Breast myoepithelial cells;Cardiomyocytes;Cholangiocytes;Ciliated cells;Club cells;Collecting duct cells;Cone photoreceptor cells;Cytotrophoblasts;Distal enterocytes;Distal tubular cells;Duc…
ACO2	0.372612	0.347688	22	29	3	102	11	2343	57124	361	30	1	40	adipose tissue;adrenal gland;appendix;bone marrow;breast;cerebral cortex;cervix;choroid plexus;colon;duodenum;endometrium;epididymis;esophagus;fallopian tube;gallbladder;heart muscle;kidney;liver;lung;lymph node;ovary;pancreas;parathyroid gland;placenta;prostate;rectum;salivary gland;seminal vesicle;skeletal muscle;skin;small intestine;smooth muscle;spleen;stomach;testis;thymus;thyroid gland;tong…	81	Adipocytes;Alveolar cells type 1;Alveolar cells type 2;Astrocytes;B-cells;Basal keratinocytes;Basal prostatic cells;Basal respiratory cells;Basal squamous epithelial cells;Bipolar cells;Breast glandular cells;Breast myoepithelial cells;Cardiomyocytes;Cholangiocytes;Ciliated cells;Club cells;Collecting duct cells;Cone photoreceptor cells;Cytotrophoblasts;Distal enterocytes;Distal tubular cells;Duc…
ACOD1	1	0.979711	2	28	5	0	0	1446	7981	653	48	1	1	appendix	3	Distal tubular cells;Macrophages;monocytes
ACOT1	0.498829	0.928108	4	53	9	5	2	1266	4968	141	279	6	40	adipose tissue;adrenal gland;appendix;bone marrow;breast;cerebral cortex;cervix;choroid plexus;colon;duodenum;endometrium;epididymis;esophagus;fallopian tube;gallbladder;heart muscle;kidney;liver;lung;lymph node;ovary;pancreas;parathyroid gland;placenta;prostate;rectum;salivary gland;seminal vesicle;skeletal muscle;skin;small intestine;smooth muscle;spleen;stomach;testis;thymus;thyroid gland;tong…	9	Astrocytes;Excitatory neurons;Exocrine glandular cells;Inhibitory neurons;Melanocytes;Microglial cells;Oligodendrocyte precursor cells;Oligodendrocytes;Proximal tubular cells
ACOT11	0.553726	0.606176	39	55	4	81	11	1785	59018	1217	82	1	37	adipose tissue;adrenal gland;appendix;bone marrow;cerebral cortex;cervix;choroid plexus;colon;duodenum;endometrium;epididymis;esophagus;fallopian tube;gallbladder;heart muscle;kidney;liver;lung;lymph node;ovary;pancreas;parathyroid gland;placenta;prostate;rectum;salivary gland;seminal vesicle;skeletal muscle;skin;small intestine;smooth muscle;stomach;testis;thyroid gland;tongue;tonsil;urinary bla…	70	Alveolar cells type 2;Astrocytes;Basal keratinocytes;Basal prostatic cells;Basal respiratory cells;Basal squamous epithelial cells;Bipolar cells;Breast glandular cells;Cardiomyocytes;Cholangiocytes;Ciliated cells;Club cells;Collecting duct cells;Cone photoreceptor cells;Cytotrophoblasts;Distal enterocytes;Distal tubular cells;Ductal cells;Early spermatids;Endometrial stromal cells;Endothelial cel…
ACOT12	0.992846	0.963975	2	74	3	7	2	1668	62053	398	20	12	2	kidney;liver	11	Cholangiocytes;Collecting duct cells;Early spermatids;Erythroid cells;Hepatocytes;Inhibitory neurons;Kupffer cells;Late spermatids;Prostatic glandular cells;Proximal enterocytes;Proximal tubular cells
ACOT13	0.470419	0.464278	32	30	10	89	0	423	33929	3431	187	1	40	adipose tissue;adrenal gland;appendix;bone marrow;breast;cerebral cortex;cervix;choroid plexus;colon;duodenum;endometrium;epididymis;esophagus;fallopian tube;gallbladder;heart muscle;kidney;liver;lung;lymph node;ovary;pancreas;parathyroid gland;placenta;prostate;rectum;salivary gland;seminal vesicle;skeletal muscle;skin;small intestine;smooth muscle;spleen;stomach;testis;thymus;thyroid gland;tong…	81	Adipocytes;Alveolar cells type 1;Alveolar cells type 2;Astrocytes;B-cells;Basal keratinocytes;Basal prostatic cells;Basal respiratory cells;Basal squamous epithelial cells;Bipolar cells;Breast glandular cells;Breast myoepithelial cells;Cardiomyocytes;Cholangiocytes;Ciliated cells;Club cells;Collecting duct cells;Cone photoreceptor cells;Cytotrophoblasts;Distal enterocytes;Distal tubular cells;Duc…
ACOT2	0.470587	0.577803	34	35	7	15	0	1452	4821	142	28	6	40	adipose tissue;adrenal gland;appendix;bone marrow;breast;cerebral cortex;cervix;choroid plexus;colon;duodenum;endometrium;epididymis;esophagus;fallopian tube;gallbladder;heart muscle;kidney;liver;lung;lymph node;ovary;pancreas;parathyroid gland;placenta;prostate;rectum;salivary gland;seminal vesicle;skeletal muscle;skin;small intestine;smooth muscle;spleen;stomach;testis;thymus;thyroid gland;tong…	72	Adipocytes;Alveolar cells type 1;Alveolar cells type 2;Astrocytes;B-cells;Basal keratinocytes;Basal prostatic cells;Basal respiratory cells;Basal squamous epithelial cells;Bipolar cells;Breast glandular cells;Breast myoepithelial cells;Cardiomyocytes;Cholangiocytes;Ciliated cells;Club cells;Collecting duct cells;Cone photoreceptor cells;Cytotrophoblasts;Distal enterocytes;Distal tubular cells;Duc…
ACOT4	0.706781	0.703398	26	12	2	6	4	1266	2429	112	87	6	29	adipose tissue;adrenal gland;appendix;breast;cerebral cortex;cervix;choroid plexus;colon;duodenum;epididymis;esophagus;kidney;liver;lung;lymph node;parathyroid gland;placenta;prostate;rectum;salivary gland;seminal vesicle;small intestine;smooth muscle;spleen;stomach;testis;thyroid gland;tonsil;urinary bladder	58	Alveolar cells type 1;Alveolar cells type 2;B-cells;Basal prostatic cells;Basal respiratory cells;Basal squamous epithelial cells;Breast glandular cells;Breast myoepithelial cells;Cardiomyocytes;Cholangiocytes;Ciliated cells;Club cells;Collecting duct cells;Cone photoreceptor cells;Cytotrophoblasts;Distal enterocytes;Distal tubular cells;Ductal cells;Early spermatids;Endometrial stromal cells;Ent…
ACOT6	0.936986	0.961537	2	10	1	8	0	1266	6002	49	55	14	4	adipose tissue;kidney;liver;skeletal muscle	5	Astrocytes;Excitatory neurons;Hepatocytes;Inhibitory neurons;Proximal tubular cells
ACOT7	0.414704	0.480065	38	60	19	98	7	1113	127690	325	368	1	40	adipose tissue;adrenal gland;appendix;bone marrow;breast;cerebral cortex;cervix;choroid plexus;colon;duodenum;endometrium;epididymis;esophagus;fallopian tube;gallbladder;heart muscle;kidney;liver;lung;lymph node;ovary;pancreas;parathyroid gland;placenta;prostate;rectum;salivary gland;seminal vesicle;skeletal muscle;skin;small intestine;smooth muscle;spleen;stomach;testis;thymus;thyroid gland;tong…	80	Adipocytes;Alveolar cells type 1;Alveolar cells type 2;Astrocytes;B-cells;Basal keratinocytes;Basal prostatic cells;Basal respiratory cells;Basal squamous epithelial cells;Bipolar cells;Breast glandular cells;Breast myoepithelial cells;Cardiomyocytes;Cholangiocytes;Ciliated cells;Club cells;Collecting duct cells;Cone photoreceptor cells;Cytotrophoblasts;Distal enterocytes;Distal tubular cells;Duc…
ACOT8	0.285692	0.398116	38	18	1	68	5	960	14518	117	77	1	40	adipose tissue;adrenal gland;appendix;bone marrow;breast;cerebral cortex;cervix;choroid plexus;colon;duodenum;endometrium;epididymis;esophagus;fallopian tube;gallbladder;heart muscle;kidney;liver;lung;lymph node;ovary;pancreas;parathyroid gland;placenta;prostate;rectum;salivary gland;seminal vesicle;skeletal muscle;skin;small intestine;smooth muscle;spleen;stomach;testis;thymus;thyroid gland;tong…	81	Adipocytes;Alveolar cells type 1;Alveolar cells type 2;Astrocytes;B-cells;Basal keratinocytes;Basal prostatic cells;Basal respiratory cells;Basal squamous epithelial cells;Bipolar cells;Breast glandular cells;Breast myoepithelial cells;Cardiomyocytes;Cholangiocytes;Ciliated cells;Club cells;Collecting duct cells;Cone photoreceptor cells;Cytotrophoblasts;Distal enterocytes;Distal tubular cells;Duc…
ACOT9	0.302949	0.459482	40	27	7	57	2	1347	37904	2839	132	2	40	adipose tissue;adrenal gland;appendix;bone marrow;breast;cerebral cortex;cervix;choroid plexus;colon;duodenum;endometrium;epididymis;esophagus;fallopian tube;gallbladder;heart muscle;kidney;liver;lung;lymph node;ovary;pancreas;parathyroid gland;placenta;prostate;rectum;salivary gland;seminal vesicle;skeletal muscle;skin;small intestine;smooth muscle;spleen;stomach;testis;thymus;thyroid gland;tong…	79	Adipocytes;Alveolar cells type 1;Alveolar cells type 2;Astrocytes;B-cells;Basal keratinocytes;Basal prostatic cells;Basal respiratory cells;Basal squamous epithelial cells;Bipolar cells;Breast glandular cells;Breast myoepithelial cells;Cardiomyocytes;Cholangiocytes;Ciliated cells;Club cells;Collecting duct cells;Cone photoreceptor cells;Cytotrophoblasts;Distal enterocytes;Distal tubular cells;Duc…
ACOX1	0.464246	0.41594	33	19	5	140	19	1983	30343	5241	93	1	40	adipose tissue;adrenal gland;appendix;bone marrow;breast;cerebral cortex;cervix;choroid plexus;colon;duodenum;endometrium;epididymis;esophagus;fallopian tube;gallbladder;heart muscle;kidney;liver;lung;lymph node;ovary;pancreas;parathyroid gland;placenta;prostate;rectum;salivary gland;seminal vesicle;skeletal muscle;skin;small intestine;smooth muscle;spleen;stomach;testis;thymus;thyroid gland;tong…	81	Adipocytes;Alveolar cells type 1;Alveolar cells type 2;Astrocytes;B-cells;Basal keratinocytes;Basal prostatic cells;Basal respiratory cells;Basal squamous epithelial cells;Bipolar cells;Breast glandular cells;Breast myoepithelial cells;Cardiomyocytes;Cholangiocytes;Ciliated cells;Club cells;Collecting duct cells;Cone photoreceptor cells;Cytotrophoblasts;Distal enterocytes;Distal tubular cells;Duc…
ACOX2	0.610482	0.791893	20	61	10	59	0	2046	29758	88	163	1	39	adipose tissue;adrenal gland;appendix;breast;cerebral cortex;cervix;choroid plexus;colon;duodenum;endometrium;epididymis;esophagus;fallopian tube;gallbladder;heart muscle;kidney;liver;lung;lymph node;ovary;pancreas;parathyroid gland;placenta;prostate;rectum;salivary gland;seminal vesicle;skeletal muscle;skin;small intestine;smooth muscle;spleen;stomach;testis;thymus;thyroid gland;tongue;tonsil;ur…	47	Adipocytes;Alveolar cells type 1;Alveolar cells type 2;Astrocytes;Basal prostatic cells;Basal squamous epithelial cells;Breast glandular cells;Breast myoepithelial cells;Cardiomyocytes;Cholangiocytes;Ciliated cells;Club cells;Collecting duct cells;Cone photoreceptor cells;Distal enterocytes;Distal tubular cells;Endometrial stromal cells;Endothelial cells;Enteroendocrine cells;Exocrine glandular c…
ACOX3	0.302973	0.52732	30	56	10	76	4	2103	71570	679	90	1	40	adipose tissue;adrenal gland;appendix;bone marrow;breast;cerebral cortex;cervix;choroid plexus;colon;duodenum;endometrium;epididymis;esophagus;fallopian tube;gallbladder;heart muscle;kidney;liver;lung;lymph node;ovary;pancreas;parathyroid gland;placenta;prostate;rectum;salivary gland;seminal vesicle;skeletal muscle;skin;small intestine;smooth muscle;spleen;stomach;testis;thymus;thyroid gland;tong…	80	Adipocytes;Alveolar cells type 1;Alveolar cells type 2;Astrocytes;B-cells;Basal keratinocytes;Basal prostatic cells;Basal respiratory cells;Basal squamous epithelial cells;Bipolar cells;Breast glandular cells;Breast myoepithelial cells;Cardiomyocytes;Cholangiocytes;Ciliated cells;Club cells;Collecting duct cells;Cone photoreceptor cells;Cytotrophoblasts;Distal enterocytes;Distal tubular cells;Duc…
ACOXL	0.896409	0.884965	8	89	2	8	1	1743	383277	732	224	1	8	bone marrow;epididymis;lung;parathyroid gland;prostate;testis;tonsil;urinary bladder	26	Alveolar cells type 1;Alveolar cells type 2;B-cells;Basal squamous epithelial cells;Cardiomyocytes;Club cells;Collecting duct cells;Distal enterocytes;Early spermatids;Enteroendocrine cells;Erythroid cells;Excitatory neurons;Glandular and luminal cells;Granulosa cells;Inhibitory neurons;Ionocytes;Late spermatids;Oligodendrocytes;Oocytes;Plasma cells;Prostatic glandular cells;Rod photoreceptor cel…
ACP1	0.124467	0.424652	13	37	1	23	4	477	11863	979	18	1	40	adipose tissue;adrenal gland;appendix;bone marrow;breast;cerebral cortex;cervix;choroid plexus;colon;duodenum;endometrium;epididymis;esophagus;fallopian tube;gallbladder;heart muscle;kidney;liver;lung;lymph node;ovary;pancreas;parathyroid gland;placenta;prostate;rectum;salivary gland;seminal vesicle;skeletal muscle;skin;small intestine;smooth muscle;spleen;stomach;testis;thymus;thyroid gland;tong…	81	Adipocytes;Alveolar cells type 1;Alveolar cells type 2;Astrocytes;B-cells;Basal keratinocytes;Basal prostatic cells;Basal respiratory cells;Basal squamous epithelial cells;Bipolar cells;Breast glandular cells;Breast myoepithelial cells;Cardiomyocytes;Cholangiocytes;Ciliated cells;Club cells;Collecting duct cells;Cone photoreceptor cells;Cytotrophoblasts;Distal enterocytes;Distal tubular cells;Duc…
ACP2	0.267175	0.432536	39	44	6	98	6	1272	7402	814	25	1	40	adipose tissue;adrenal gland;appendix;bone marrow;breast;cerebral cortex;cervix;choroid plexus;colon;duodenum;endometrium;epididymis;esophagus;fallopian tube;gallbladder;heart muscle;kidney;liver;lung;lymph node;ovary;pancreas;parathyroid gland;placenta;prostate;rectum;salivary gland;seminal vesicle;skeletal muscle;skin;small intestine;smooth muscle;spleen;stomach;testis;thymus;thyroid gland;tong…	79	Adipocytes;Alveolar cells type 1;Alveolar cells type 2;Astrocytes;B-cells;Basal keratinocytes;Basal prostatic cells;Basal respiratory cells;Basal squamous epithelial cells;Bipolar cells;Breast glandular cells;Breast myoepithelial cells;Cardiomyocytes;Cholangiocytes;Ciliated cells;Club cells;Collecting duct cells;Cone photoreceptor cells;Cytotrophoblasts;Distal enterocytes;Distal tubular cells;Duc…
ACP3	0.831626	0.895893	26	32	4	0	0	1161	38261	1963	50		34	adipose tissue;adrenal gland;appendix;bone marrow;breast;cervix;colon;duodenum;endometrium;epididymis;esophagus;fallopian tube;gallbladder;kidney;liver;lung;lymph node;ovary;pancreas;parathyroid gland;placenta;prostate;rectum;salivary gland;skin;small intestine;smooth muscle;spleen;stomach;testis;thymus;thyroid gland;tonsil;urinary bladder	45	Alveolar cells type 1;Alveolar cells type 2;Astrocytes;Basal keratinocytes;Basal prostatic cells;Basal respiratory cells;Basal squamous epithelial cells;Ciliated cells;Club cells;Collecting duct cells;Cytotrophoblasts;Ductal cells;Endometrial stromal cells;Endothelial cells;Enteroendocrine cells;Exocrine glandular cells;Extravillous trophoblasts;Fibroblasts;Gastric mucus-secreting cells;Glandular…
ACP4	0.975872	0.991169	2	11	3	0	1	1281		61		1	2	skin;testis	3	Early spermatids;Late spermatids;Leydig cells
ACP5	0.485233	0.622874	41	27	11	79	1	978	1605	350	53	1	39	adipose tissue;adrenal gland;appendix;bone marrow;breast;cerebral cortex;cervix;choroid plexus;colon;duodenum;endometrium;epididymis;esophagus;fallopian tube;gallbladder;heart muscle;kidney;liver;lung;lymph node;ovary;pancreas;parathyroid gland;placenta;prostate;rectum;salivary gland;seminal vesicle;skin;small intestine;smooth muscle;spleen;stomach;testis;thymus;thyroid gland;tongue;tonsil;urinar…	68	Adipocytes;Alveolar cells type 1;Alveolar cells type 2;B-cells;Basal keratinocytes;Basal prostatic cells;Basal respiratory cells;Basal squamous epithelial cells;Bipolar cells;Breast glandular cells;Breast myoepithelial cells;Cholangiocytes;Ciliated cells;Club cells;Collecting duct cells;Cone photoreceptor cells;Cytotrophoblasts;Distal enterocytes;Distal tubular cells;Ductal cells;Endometrial stro…
ACP6	0.285604	0.551315	31	54	17	76	4	1287	21339	5193	476	1	40	adipose tissue;adrenal gland;appendix;bone marrow;breast;cerebral cortex;cervix;choroid plexus;colon;duodenum;endometrium;epididymis;esophagus;fallopian tube;gallbladder;heart muscle;kidney;liver;lung;lymph node;ovary;pancreas;parathyroid gland;placenta;prostate;rectum;salivary gland;seminal vesicle;skeletal muscle;skin;small intestine;smooth muscle;spleen;stomach;testis;thymus;thyroid gland;tong…	79	Adipocytes;Alveolar cells type 1;Alveolar cells type 2;Astrocytes;B-cells;Basal keratinocytes;Basal prostatic cells;Basal respiratory cells;Basal squamous epithelial cells;Bipolar cells;Breast glandular cells;Breast myoepithelial cells;Cardiomyocytes;Cholangiocytes;Ciliated cells;Club cells;Collecting duct cells;Cytotrophoblasts;Distal enterocytes;Distal tubular cells;Ductal cells;Early spermatid…
ACP7	0.973971	0.99445	1	21	5	0	1	1317	24223	1375	211	1	3	cerebral cortex;skin;tonsil	2	Cholangiocytes;Oligodendrocytes
ACR	1	0.946333	5	27	2	9	0	1266	5706	132	32	6	1	testis	16	Adipocytes;Distal enterocytes;Early spermatids;Endothelial cells;Enteroendocrine cells;Intestinal goblet cells;Late spermatids;Leydig cells;Oocytes;Paneth cells;Peritubular cells;Proximal enterocytes;Sertoli cells;Spermatocytes;Spermatogonia;Undifferentiated cells
ACRBP	0.798211	0.911343	11	38	4	72	3	1632	7453	207	66	14	32	adipose tissue;appendix;bone marrow;breast;cervix;choroid plexus;colon;duodenum;endometrium;epididymis;fallopian tube;gallbladder;kidney;liver;lung;lymph node;pancreas;placenta;prostate;rectum;salivary gland;seminal vesicle;skin;small intestine;smooth muscle;spleen;stomach;testis;thymus;thyroid gland;tonsil;urinary bladder	29	B-cells;Bipolar cells;Early spermatids;Endothelial cells;Enteroendocrine cells;Erythroid cells;Hofbauer cells;Horizontal cells;Kupffer cells;Langerhans cells;Late spermatids;Leydig cells;Lymphatic endothelial cells;Macrophages;NK-cells;Oocytes;Paneth cells;Peritubular cells;Prostatic glandular cells;Proximal enterocytes;Rod photoreceptor cells;Schwann cells;Sertoli cells;Spermatocytes;Spermatogon…
ACRV1	0.991444	0.972799	3	6	1	1	0	798	7390	1071	67	17	2	epididymis;testis	9	Collecting duct cells;Early spermatids;Excitatory neurons;Inhibitory neurons;Late spermatids;Leydig cells;Peritubular cells;Spermatocytes;Spermatogonia
ACSBG1	0.889082	0.928194	9	32	5	55	4	2175	60883	3976	64	1	9	adrenal gland;bone marrow;breast;cerebral cortex;choroid plexus;fallopian tube;skin;testis;thymus	18	Astrocytes;Bipolar cells;Cardiomyocytes;Ciliated cells;Cone photoreceptor cells;Early spermatids;Erythroid cells;Late spermatids;Melanocytes;Microglial cells;Oligodendrocyte precursor cells;Oligodendrocytes;Oocytes;Plasma cells;Rod photoreceptor cells;Schwann cells;Spermatocytes;Spermatogonia
ACSBG2	1	0.958828	4	58	9	34	0	2001	54691	459	274	1	1	testis	15	Astrocytes;Early spermatids;Excitatory neurons;Inhibitory neurons;Late spermatids;Leydig cells;Microglial cells;Oligodendrocyte precursor cells;Oligodendrocytes;Peritubular cells;Proximal tubular cells;Sertoli cells;Spermatocytes;Spermatogonia;Syncytiotrophoblasts
ACSF2	0.46822	0.549143	35	59	12	86	2	1848	46443	285	44	1	40	adipose tissue;adrenal gland;appendix;bone marrow;breast;cerebral cortex;cervix;choroid plexus;colon;duodenum;endometrium;epididymis;esophagus;fallopian tube;gallbladder;heart muscle;kidney;liver;lung;lymph node;ovary;pancreas;parathyroid gland;placenta;prostate;rectum;salivary gland;seminal vesicle;skeletal muscle;skin;small intestine;smooth muscle;spleen;stomach;testis;thymus;thyroid gland;tong…	69	Adipocytes;Alveolar cells type 1;Alveolar cells type 2;Astrocytes;B-cells;Basal keratinocytes;Basal prostatic cells;Basal respiratory cells;Basal squamous epithelial cells;Breast glandular cells;Breast myoepithelial cells;Cardiomyocytes;Cholangiocytes;Ciliated cells;Club cells;Collecting duct cells;Cytotrophoblasts;Distal enterocytes;Distal tubular cells;Ductal cells;Endometrial stromal cells;End…
ACSF3	0.320997	0.380351	26	119	25	74	1	1731	58287	2026	338	1	40	adipose tissue;adrenal gland;appendix;bone marrow;breast;cerebral cortex;cervix;choroid plexus;colon;duodenum;endometrium;epididymis;esophagus;fallopian tube;gallbladder;heart muscle;kidney;liver;lung;lymph node;ovary;pancreas;parathyroid gland;placenta;prostate;rectum;salivary gland;seminal vesicle;skeletal muscle;skin;small intestine;smooth muscle;spleen;stomach;testis;thymus;thyroid gland;tong…	80	Adipocytes;Alveolar cells type 1;Alveolar cells type 2;Astrocytes;B-cells;Basal keratinocytes;Basal prostatic cells;Basal respiratory cells;Basal squamous epithelial cells;Bipolar cells;Breast glandular cells;Breast myoepithelial cells;Cardiomyocytes;Cholangiocytes;Ciliated cells;Club cells;Collecting duct cells;Cone photoreceptor cells;Cytotrophoblasts;Distal enterocytes;Ductal cells;Early sperm…
ACSL1	0.449684	0.57348	44	87	26	79	7	2097	66662	1530	85	1	40	adipose tissue;adrenal gland;appendix;bone marrow;breast;cerebral cortex;cervix;choroid plexus;colon;duodenum;endometrium;epididymis;esophagus;fallopian tube;gallbladder;heart muscle;kidney;liver;lung;lymph node;ovary;pancreas;parathyroid gland;placenta;prostate;rectum;salivary gland;seminal vesicle;skeletal muscle;skin;small intestine;smooth muscle;spleen;stomach;testis;thymus;thyroid gland;tong…	81	Adipocytes;Alveolar cells type 1;Alveolar cells type 2;Astrocytes;B-cells;Basal keratinocytes;Basal prostatic cells;Basal respiratory cells;Basal squamous epithelial cells;Bipolar cells;Breast glandular cells;Breast myoepithelial cells;Cardiomyocytes;Cholangiocytes;Ciliated cells;Club cells;Collecting duct cells;Cone photoreceptor cells;Cytotrophoblasts;Distal enterocytes;Distal tubular cells;Duc…
ACSL3	0.409231	0.275997	25	87	23	57	39	2163	78027	2985	429	1	40	adipose tissue;adrenal gland;appendix;bone marrow;breast;cerebral cortex;cervix;choroid plexus;colon;duodenum;endometrium;epididymis;esophagus;fallopian tube;gallbladder;heart muscle;kidney;liver;lung;lymph node;ovary;pancreas;parathyroid gland;placenta;prostate;rectum;salivary gland;seminal vesicle;skeletal muscle;skin;small intestine;smooth muscle;spleen;stomach;testis;thymus;thyroid gland;tong…	81	Adipocytes;Alveolar cells type 1;Alveolar cells type 2;Astrocytes;B-cells;Basal keratinocytes;Basal prostatic cells;Basal respiratory cells;Basal squamous epithelial cells;Bipolar cells;Breast glandular cells;Breast myoepithelial cells;Cardiomyocytes;Cholangiocytes;Ciliated cells;Club cells;Collecting duct cells;Cone photoreceptor cells;Cytotrophoblasts;Distal enterocytes;Distal tubular cells;Duc…
ACSL4	0.302045	0.502896	45	57	7	20	55	2013	87032	2694	184	1	40	adipose tissue;adrenal gland;appendix;bone marrow;breast;cerebral cortex;cervix;choroid plexus;colon;duodenum;endometrium;epididymis;esophagus;fallopian tube;gallbladder;heart muscle;kidney;liver;lung;lymph node;ovary;pancreas;parathyroid gland;placenta;prostate;rectum;salivary gland;seminal vesicle;skeletal muscle;skin;small intestine;smooth muscle;spleen;stomach;testis;thymus;thyroid gland;tong…	78	Adipocytes;Alveolar cells type 1;Alveolar cells type 2;Astrocytes;B-cells;Basal keratinocytes;Basal prostatic cells;Basal respiratory cells;Basal squamous epithelial cells;Bipolar cells;Breast glandular cells;Breast myoepithelial cells;Cardiomyocytes;Cholangiocytes;Ciliated cells;Club cells;Collecting duct cells;Cone photoreceptor cells;Cytotrophoblasts;Distal tubular cells;Ductal cells;Endometri…
ACSL5	0.509805	0.641322	32	37	17	36	5	2052	51008	1018	183	1	40	adipose tissue;adrenal gland;appendix;bone marrow;breast;cerebral cortex;cervix;choroid plexus;colon;duodenum;endometrium;epididymis;esophagus;fallopian tube;gallbladder;heart muscle;kidney;liver;lung;lymph node;ovary;pancreas;parathyroid gland;placenta;prostate;rectum;salivary gland;seminal vesicle;skeletal muscle;skin;small intestine;smooth muscle;spleen;stomach;testis;thymus;thyroid gland;tong…	69	Adipocytes;Alveolar cells type 1;Alveolar cells type 2;B-cells;Basal keratinocytes;Basal prostatic cells;Basal respiratory cells;Basal squamous epithelial cells;Breast glandular cells;Breast myoepithelial cells;Cholangiocytes;Ciliated cells;Club cells;Collecting duct cells;Cone photoreceptor cells;Cytotrophoblasts;Distal enterocytes;Ductal cells;Early spermatids;Endometrial stromal cells;Endothel…
ACSL6	0.806492	0.802006	18	51	5	11	28	2169	55151	4261	105	1	18	adrenal gland;appendix;bone marrow;cerebral cortex;choroid plexus;duodenum;heart muscle;kidney;liver;lymph node;pancreas;parathyroid gland;seminal vesicle;skeletal muscle;small intestine;testis;tongue;tonsil	40	Astrocytes;B-cells;Basal prostatic cells;Basal squamous epithelial cells;Bipolar cells;Breast glandular cells;Cardiomyocytes;Cholangiocytes;Cone photoreceptor cells;Distal tubular cells;Early spermatids;Endothelial cells;Enteroendocrine cells;Erythroid cells;Excitatory neurons;Fibroblasts;Hepatocytes;Horizontal cells;Inhibitory neurons;Intestinal goblet cells;Langerhans cells;Late spermatids;Mela…
ACSM1	0.945784	0.863677	10	37	11	22	0	1734	72365	251	96	1	10	bone marrow;breast;cervix;colon;liver;ovary;pancreas;prostate;salivary gland;testis	28	Basal prostatic cells;Basal respiratory cells;Basal squamous epithelial cells;Breast glandular cells;Breast myoepithelial cells;Cholangiocytes;Ciliated cells;Club cells;Distal enterocytes;Ductal cells;Early spermatids;Erythroid cells;Exocrine glandular cells;Gastric mucus-secreting cells;Intestinal goblet cells;Langerhans cells;Late spermatids;Leydig cells;Mesothelial cells;Oligodendrocytes;Ovari…
ACSM2A	0.975557	0.940413	10	13	1	0	0	1734	33255	991	169	1	2	kidney;liver	14	B-cells;Cholangiocytes;Collecting duct cells;Distal tubular cells;Endothelial cells;Erythroid cells;Hepatocytes;Kupffer cells;Lymphatic endothelial cells;Macrophages;Plasma cells;Proximal tubular cells;Smooth muscle cells;T-cells
ACSM2B	0.968989	0.939918	10	12	1	0	1	1734	37207	1032	169	1	4	cerebral cortex;kidney;liver;thyroid gland	14	B-cells;Cholangiocytes;Collecting duct cells;Distal tubular cells;Endothelial cells;Erythroid cells;Fibroblasts;Hepatocytes;Kupffer cells;Lymphatic endothelial cells;Macrophages;Plasma cells;Proximal tubular cells;T-cells
ACSM3	0.618564	0.63217	36	61	9	55	2	1761	31035	609	163	1	37	adipose tissue;adrenal gland;appendix;bone marrow;breast;cervix;choroid plexus;colon;duodenum;endometrium;epididymis;esophagus;fallopian tube;gallbladder;heart muscle;kidney;liver;lung;lymph node;ovary;pancreas;parathyroid gland;placenta;prostate;rectum;salivary gland;seminal vesicle;skin;small intestine;smooth muscle;spleen;stomach;testis;thymus;thyroid gland;tonsil;urinary bladder	65	Alveolar cells type 1;Alveolar cells type 2;B-cells;Basal keratinocytes;Basal prostatic cells;Basal respiratory cells;Basal squamous epithelial cells;Breast glandular cells;Breast myoepithelial cells;Cardiomyocytes;Cholangiocytes;Ciliated cells;Club cells;Collecting duct cells;Cytotrophoblasts;Distal enterocytes;Distal tubular cells;Ductal cells;Early spermatids;Endometrial stromal cells;Endothel…
ACSM5	0.870353	0.920755	12	18	2	1	0	1740	29007	909	147	1	21	adipose tissue;adrenal gland;breast;cerebral cortex;cervix;choroid plexus;epididymis;esophagus;fallopian tube;gallbladder;heart muscle;kidney;liver;lung;lymph node;placenta;rectum;skeletal muscle;spleen;thyroid gland;tongue	21	Cardiomyocytes;Cholangiocytes;Distal tubular cells;Endothelial cells;Erythroid cells;Fibroblasts;Hepatocytes;Hofbauer cells;Kupffer cells;Langerhans cells;Leydig cells;Lymphatic endothelial cells;Macrophages;Microglial cells;Oligodendrocyte precursor cells;Peritubular cells;Plasma cells;Proximal tubular cells;Schwann cells;Skeletal myocytes;Smooth muscle cells
ACSM6	0.982636	0.937919	2	65	11	10	0	1443	33017	145	87	1	2	stomach;thymus	8	Astrocytes;Cone photoreceptor cells;Early spermatids;Excitatory neurons;Gastric mucus-secreting cells;Inhibitory neurons;Oligodendrocytes;Rod photoreceptor cells
ACSS1	0.40086	0.573964	38	78	9	63	1	2070	48271	1525	37	1	40	adipose tissue;adrenal gland;appendix;bone marrow;breast;cerebral cortex;cervix;choroid plexus;colon;duodenum;endometrium;epididymis;esophagus;fallopian tube;gallbladder;heart muscle;kidney;liver;lung;lymph node;ovary;pancreas;parathyroid gland;placenta;prostate;rectum;salivary gland;seminal vesicle;skeletal muscle;skin;small intestine;smooth muscle;spleen;stomach;testis;thymus;thyroid gland;tong…	77	Adipocytes;Alveolar cells type 1;Alveolar cells type 2;Astrocytes;B-cells;Basal keratinocytes;Basal prostatic cells;Basal respiratory cells;Basal squamous epithelial cells;Bipolar cells;Breast glandular cells;Breast myoepithelial cells;Cardiomyocytes;Cholangiocytes;Ciliated cells;Club cells;Collecting duct cells;Cytotrophoblasts;Distal enterocytes;Distal tubular cells;Ductal cells;Early spermatid…
ACSS2	0.384202	0.440947	39	23	2	107	2	2106	48463	745	34	1	40	adipose tissue;adrenal gland;appendix;bone marrow;breast;cerebral cortex;cervix;choroid plexus;colon;duodenum;endometrium;epididymis;esophagus;fallopian tube;gallbladder;heart muscle;kidney;liver;lung;lymph node;ovary;pancreas;parathyroid gland;placenta;prostate;rectum;salivary gland;seminal vesicle;skeletal muscle;skin;small intestine;smooth muscle;spleen;stomach;testis;thymus;thyroid gland;tong…	81	Adipocytes;Alveolar cells type 1;Alveolar cells type 2;Astrocytes;B-cells;Basal keratinocytes;Basal prostatic cells;Basal respiratory cells;Basal squamous epithelial cells;Bipolar cells;Breast glandular cells;Breast myoepithelial cells;Cardiomyocytes;Cholangiocytes;Ciliated cells;Club cells;Collecting duct cells;Cone photoreceptor cells;Cytotrophoblasts;Distal enterocytes;Distal tubular cells;Duc…
ACSS3	0.5698	0.726146	30	62	5	22	4	2061	174741	6288	42	1	36	adipose tissue;adrenal gland;appendix;breast;cerebral cortex;cervix;choroid plexus;colon;endometrium;epididymis;esophagus;fallopian tube;gallbladder;heart muscle;kidney;liver;lung;lymph node;ovary;pancreas;parathyroid gland;placenta;prostate;rectum;salivary gland;seminal vesicle;skeletal muscle;skin;smooth muscle;spleen;testis;thymus;thyroid gland;tongue;tonsil;urinary bladder	53	Adipocytes;Alveolar cells type 1;Alveolar cells type 2;Astrocytes;Basal prostatic cells;Basal squamous epithelial cells;Bipolar cells;Breast glandular cells;Breast myoepithelial cells;Cardiomyocytes;Cholangiocytes;Ciliated cells;Club cells;Collecting duct cells;Cone photoreceptor cells;Cytotrophoblasts;Distal tubular cells;Ductal cells;Early spermatids;Endometrial stromal cells;Endothelial cells;…
ACTA1	0.899587	0.95881	8	40	4	1	10	1134	1359	254	103	1	17	adipose tissue;appendix;breast;cerebral cortex;esophagus;gallbladder;heart muscle;kidney;lymph node;placenta;prostate;skeletal muscle;smooth muscle;thymus;thyroid gland;tongue;urinary bladder	14	Basal keratinocytes;Breast myoepithelial cells;Cardiomyocytes;Cytotrophoblasts;Endothelial cells;Extravillous trophoblasts;Fibroblasts;Macrophages;Pancreatic endocrine cells;Sertoli cells;Skeletal myocytes;Smooth muscle cells;T-cells;granulocytes
ACTA2	0.358718	0.688592	44	74	7	61	2	1134	16351	149	66	1	40	adipose tissue;adrenal gland;appendix;bone marrow;breast;cerebral cortex;cervix;choroid plexus;colon;duodenum;endometrium;epididymis;esophagus;fallopian tube;gallbladder;heart muscle;kidney;liver;lung;lymph node;ovary;pancreas;parathyroid gland;placenta;prostate;rectum;salivary gland;seminal vesicle;skeletal muscle;skin;small intestine;smooth muscle;spleen;stomach;testis;thymus;thyroid gland;tong…	74	Adipocytes;Alveolar cells type 1;Alveolar cells type 2;Astrocytes;B-cells;Basal keratinocytes;Basal prostatic cells;Basal respiratory cells;Basal squamous epithelial cells;Breast glandular cells;Breast myoepithelial cells;Cardiomyocytes;Cholangiocytes;Ciliated cells;Club cells;Collecting duct cells;Cone photoreceptor cells;Cytotrophoblasts;Distal enterocytes;Ductal cells;Early spermatids;Endometr…
ACTB	0.140276	0.226365	0	46	4	177	13	1128	1642	600	84	1	40	adipose tissue;adrenal gland;appendix;bone marrow;breast;cerebral cortex;cervix;choroid plexus;colon;duodenum;endometrium;epididymis;esophagus;fallopian tube;gallbladder;heart muscle;kidney;liver;lung;lymph node;ovary;pancreas;parathyroid gland;placenta;prostate;rectum;salivary gland;seminal vesicle;skeletal muscle;skin;small intestine;smooth muscle;spleen;stomach;testis;thymus;thyroid gland;tong…	81	Adipocytes;Alveolar cells type 1;Alveolar cells type 2;Astrocytes;B-cells;Basal keratinocytes;Basal prostatic cells;Basal respiratory cells;Basal squamous epithelial cells;Bipolar cells;Breast glandular cells;Breast myoepithelial cells;Cardiomyocytes;Cholangiocytes;Ciliated cells;Club cells;Collecting duct cells;Cone photoreceptor cells;Cytotrophoblasts;Distal enterocytes;Distal tubular cells;Duc…
ACTC1	0.810002	0.94011	10	34	7	0	2	1134	3938	182	66	1	30	adipose tissue;adrenal gland;appendix;breast;cerebral cortex;cervix;colon;endometrium;epididymis;esophagus;fallopian tube;gallbladder;heart muscle;kidney;lymph node;ovary;pancreas;parathyroid gland;placenta;prostate;rectum;salivary gland;seminal vesicle;skeletal muscle;smooth muscle;spleen;thymus;thyroid gland;tongue;urinary bladder	15	Bipolar cells;Cardiomyocytes;Cone photoreceptor cells;Early spermatids;Endothelial cells;Extravillous trophoblasts;Fibroblasts;Gastric mucus-secreting cells;Horizontal cells;Late spermatids;Muller glia cells;Pancreatic endocrine cells;Rod photoreceptor cells;Skeletal myocytes;Smooth muscle cells
ACTG1	0.105007	0.174191	1	25	3	131	1	1128	910	719	72	1	40	adipose tissue;adrenal gland;appendix;bone marrow;breast;cerebral cortex;cervix;choroid plexus;colon;duodenum;endometrium;epididymis;esophagus;fallopian tube;gallbladder;heart muscle;kidney;liver;lung;lymph node;ovary;pancreas;parathyroid gland;placenta;prostate;rectum;salivary gland;seminal vesicle;skeletal muscle;skin;small intestine;smooth muscle;spleen;stomach;testis;thymus;thyroid gland;tong…	81	Adipocytes;Alveolar cells type 1;Alveolar cells type 2;Astrocytes;B-cells;Basal keratinocytes;Basal prostatic cells;Basal respiratory cells;Basal squamous epithelial cells;Bipolar cells;Breast glandular cells;Breast myoepithelial cells;Cardiomyocytes;Cholangiocytes;Ciliated cells;Club cells;Collecting duct cells;Cone photoreceptor cells;Cytotrophoblasts;Distal enterocytes;Distal tubular cells;Duc…
ACTG2	0.562645	0.841547	24	43	7	6	3	1131	25357	290	80	1	38	adipose tissue;adrenal gland;appendix;breast;cerebral cortex;cervix;choroid plexus;colon;duodenum;endometrium;epididymis;esophagus;fallopian tube;gallbladder;heart muscle;kidney;liver;lung;lymph node;ovary;pancreas;placenta;prostate;rectum;salivary gland;seminal vesicle;skeletal muscle;skin;small intestine;smooth muscle;spleen;stomach;testis;thymus;thyroid gland;tongue;tonsil;urinary bladder	40	Adipocytes;B-cells;Basal keratinocytes;Breast glandular cells;Breast myoepithelial cells;Cardiomyocytes;Ciliated cells;Cytotrophoblasts;Early spermatids;Endometrial stromal cells;Endothelial cells;Extravillous trophoblasts;Fibroblasts;Glandular and luminal cells;Granulosa cells;Hofbauer cells;Langerhans cells;Late spermatids;Lymphatic endothelial cells;Macrophages;Melanocytes;Mesothelial cells;Mi…
ACTL6A	0.240362	0.423503	31	18	1	35	13	1290	23628	397	167	1	40	adipose tissue;adrenal gland;appendix;bone marrow;breast;cerebral cortex;cervix;choroid plexus;colon;duodenum;endometrium;epididymis;esophagus;fallopian tube;gallbladder;heart muscle;kidney;liver;lung;lymph node;ovary;pancreas;parathyroid gland;placenta;prostate;rectum;salivary gland;seminal vesicle;skeletal muscle;skin;small intestine;smooth muscle;spleen;stomach;testis;thymus;thyroid gland;tong…	80	Adipocytes;Alveolar cells type 1;Alveolar cells type 2;Astrocytes;B-cells;Basal keratinocytes;Basal prostatic cells;Basal respiratory cells;Basal squamous epithelial cells;Bipolar cells;Breast glandular cells;Breast myoepithelial cells;Cardiomyocytes;Cholangiocytes;Ciliated cells;Club cells;Collecting duct cells;Cone photoreceptor cells;Cytotrophoblasts;Distal enterocytes;Distal tubular cells;Duc…
ACTL6B	0.986648	0.925164	4	8	1	67	0	1281	11828	149	94	1	3	adrenal gland;cerebral cortex;choroid plexus	14	Astrocytes;Bipolar cells;Cone photoreceptor cells;Early spermatids;Excitatory neurons;Horizontal cells;Inhibitory neurons;Late spermatids;Muller glia cells;Oligodendrocyte precursor cells;Oligodendrocytes;Pancreatic endocrine cells;Rod photoreceptor cells;Spermatocytes
ACTL7A	1	0.971757	6	25	1	1	1	1308	0	126	57	15	1	testis	7	Early spermatids;Late spermatids;Leydig cells;Peritubular cells;Sertoli cells;Spermatocytes;Spermatogonia
ACTL7B	1	0.967805	4	207	1	1	0	1248	0	95	56	15	1	testis	7	Early spermatids;Late spermatids;Leydig cells;Oocytes;Peritubular cells;Spermatocytes;Spermatogonia
ACTL8	1	0.977948	4	121	0	2	0	1101	69890	544	196	17	1	testis	6	Early spermatids;Granulosa cells;Late spermatids;Oocytes;Spermatocytes;Spermatogonia
ACTL9	1	0.97869	3	23	1	0	0	1251	0	51	94	1	1	testis	6	Early spermatids;Late spermatids;Leydig cells;Peritubular cells;Spermatocytes;Spermatogonia
ACTN1	0.353917	0.359394	35	89	23	100	13	2745	101453	731	246	1	40	adipose tissue;adrenal gland;appendix;bone marrow;breast;cerebral cortex;cervix;choroid plexus;colon;duodenum;endometrium;epididymis;esophagus;fallopian tube;gallbladder;heart muscle;kidney;liver;lung;lymph node;ovary;pancreas;parathyroid gland;placenta;prostate;rectum;salivary gland;seminal vesicle;skeletal muscle;skin;small intestine;smooth muscle;spleen;stomach;testis;thymus;thyroid gland;tong…	79	Adipocytes;Alveolar cells type 1;Alveolar cells type 2;Astrocytes;B-cells;Basal keratinocytes;Basal prostatic cells;Basal respiratory cells;Basal squamous epithelial cells;Bipolar cells;Breast glandular cells;Breast myoepithelial cells;Cardiomyocytes;Cholangiocytes;Ciliated cells;Club cells;Collecting duct cells;Cone photoreceptor cells;Cytotrophoblasts;Distal enterocytes;Ductal cells;Early sperm…
ACTN2	0.911607	0.913971	12	39	18	7	6	2685	73261	2012	175	1	9	cerebral cortex;choroid plexus;esophagus;heart muscle;pancreas;prostate;skeletal muscle;smooth muscle;tongue	25	Astrocytes;Cardiomyocytes;Early spermatids;Endometrial stromal cells;Endothelial cells;Excitatory neurons;Fibroblasts;Gastric mucus-secreting cells;Glandular and luminal cells;Horizontal cells;Inhibitory neurons;Late spermatids;Melanocytes;Mesothelial cells;Microglial cells;Oligodendrocyte precursor cells;Oligodendrocytes;Proximal tubular cells;Rod photoreceptor cells;Sertoli cells;Skeletal myocy…
ACTN3	0.982173	0.985758	3	75	9	59	0	2706	13550	141	35	12	4	esophagus;skeletal muscle;testis;tongue	4	Early spermatids;Late spermatids;Leydig cells;Skeletal myocytes
ACTN4	0.184014	0.292706	15	55	3	117	9	2736	78951	2157	97	3	40	adipose tissue;adrenal gland;appendix;bone marrow;breast;cerebral cortex;cervix;choroid plexus;colon;duodenum;endometrium;epididymis;esophagus;fallopian tube;gallbladder;heart muscle;kidney;liver;lung;lymph node;ovary;pancreas;parathyroid gland;placenta;prostate;rectum;salivary gland;seminal vesicle;skeletal muscle;skin;small intestine;smooth muscle;spleen;stomach;testis;thymus;thyroid gland;tong…	81	Adipocytes;Alveolar cells type 1;Alveolar cells type 2;Astrocytes;B-cells;Basal keratinocytes;Basal prostatic cells;Basal respiratory cells;Basal squamous epithelial cells;Bipolar cells;Breast glandular cells;Breast myoepithelial cells;Cardiomyocytes;Cholangiocytes;Ciliated cells;Club cells;Collecting duct cells;Cone photoreceptor cells;Cytotrophoblasts;Distal enterocytes;Distal tubular cells;Duc…
ACTR10	0.316129	0.237088	22	35	2	26	11	1254	33080	1085	69	3	40	adipose tissue;adrenal gland;appendix;bone marrow;breast;cerebral cortex;cervix;choroid plexus;colon;duodenum;endometrium;epididymis;esophagus;fallopian tube;gallbladder;heart muscle;kidney;liver;lung;lymph node;ovary;pancreas;parathyroid gland;placenta;prostate;rectum;salivary gland;seminal vesicle;skeletal muscle;skin;small intestine;smooth muscle;spleen;stomach;testis;thymus;thyroid gland;tong…	81	Adipocytes;Alveolar cells type 1;Alveolar cells type 2;Astrocytes;B-cells;Basal keratinocytes;Basal prostatic cells;Basal respiratory cells;Basal squamous epithelial cells;Bipolar cells;Breast glandular cells;Breast myoepithelial cells;Cardiomyocytes;Cholangiocytes;Ciliated cells;Club cells;Collecting duct cells;Cone photoreceptor cells;Cytotrophoblasts;Distal enterocytes;Distal tubular cells;Duc…
ACTR1A	0.224025	0.267071	23	19	2	70	4	1131	20654	1634	65	1	40	adipose tissue;adrenal gland;appendix;bone marrow;breast;cerebral cortex;cervix;choroid plexus;colon;duodenum;endometrium;epididymis;esophagus;fallopian tube;gallbladder;heart muscle;kidney;liver;lung;lymph node;ovary;pancreas;parathyroid gland;placenta;prostate;rectum;salivary gland;seminal vesicle;skeletal muscle;skin;small intestine;smooth muscle;spleen;stomach;testis;thymus;thyroid gland;tong…	81	Adipocytes;Alveolar cells type 1;Alveolar cells type 2;Astrocytes;B-cells;Basal keratinocytes;Basal prostatic cells;Basal respiratory cells;Basal squamous epithelial cells;Bipolar cells;Breast glandular cells;Breast myoepithelial cells;Cardiomyocytes;Cholangiocytes;Ciliated cells;Club cells;Collecting duct cells;Cone photoreceptor cells;Cytotrophoblasts;Distal enterocytes;Distal tubular cells;Duc…
ACTR1B	0.214986	0.233955	28	57	5	40	4	1131	5902	919	154	2	40	adipose tissue;adrenal gland;appendix;bone marrow;breast;cerebral cortex;cervix;choroid plexus;colon;duodenum;endometrium;epididymis;esophagus;fallopian tube;gallbladder;heart muscle;kidney;liver;lung;lymph node;ovary;pancreas;parathyroid gland;placenta;prostate;rectum;salivary gland;seminal vesicle;skeletal muscle;skin;small intestine;smooth muscle;spleen;stomach;testis;thymus;thyroid gland;tong…	81	Adipocytes;Alveolar cells type 1;Alveolar cells type 2;Astrocytes;B-cells;Basal keratinocytes;Basal prostatic cells;Basal respiratory cells;Basal squamous epithelial cells;Bipolar cells;Breast glandular cells;Breast myoepithelial cells;Cardiomyocytes;Cholangiocytes;Ciliated cells;Club cells;Collecting duct cells;Cone photoreceptor cells;Cytotrophoblasts;Distal enterocytes;Distal tubular cells;Duc…
ACTR2	0.188832	0.303842	9	84	7	36	36	1185	39640	2519	79	1	40	adipose tissue;adrenal gland;appendix;bone marrow;breast;cerebral cortex;cervix;choroid plexus;colon;duodenum;endometrium;epididymis;esophagus;fallopian tube;gallbladder;heart muscle;kidney;liver;lung;lymph node;ovary;pancreas;parathyroid gland;placenta;prostate;rectum;salivary gland;seminal vesicle;skeletal muscle;skin;small intestine;smooth muscle;spleen;stomach;testis;thymus;thyroid gland;tong…	81	Adipocytes;Alveolar cells type 1;Alveolar cells type 2;Astrocytes;B-cells;Basal keratinocytes;Basal prostatic cells;Basal respiratory cells;Basal squamous epithelial cells;Bipolar cells;Breast glandular cells;Breast myoepithelial cells;Cardiomyocytes;Cholangiocytes;Ciliated cells;Club cells;Collecting duct cells;Cone photoreceptor cells;Cytotrophoblasts;Distal enterocytes;Distal tubular cells;Duc…
ACTR3	0.218658	0.240109	13	87	24	67	41	1257	65919	5141	191	1	40	adipose tissue;adrenal gland;appendix;bone marrow;breast;cerebral cortex;cervix;choroid plexus;colon;duodenum;endometrium;epididymis;esophagus;fallopian tube;gallbladder;heart muscle;kidney;liver;lung;lymph node;ovary;pancreas;parathyroid gland;placenta;prostate;rectum;salivary gland;seminal vesicle;skeletal muscle;skin;small intestine;smooth muscle;spleen;stomach;testis;thymus;thyroid gland;tong…	81	Adipocytes;Alveolar cells type 1;Alveolar cells type 2;Astrocytes;B-cells;Basal keratinocytes;Basal prostatic cells;Basal respiratory cells;Basal squamous epithelial cells;Bipolar cells;Breast glandular cells;Breast myoepithelial cells;Cardiomyocytes;Cholangiocytes;Ciliated cells;Club cells;Collecting duct cells;Cone photoreceptor cells;Cytotrophoblasts;Distal enterocytes;Distal tubular cells;Duc…
ACTR3B	0.513418	0.488228	30	92	3	22	3	1257	93414	825	131	1	40	adipose tissue;adrenal gland;appendix;bone marrow;breast;cerebral cortex;cervix;choroid plexus;colon;duodenum;endometrium;epididymis;esophagus;fallopian tube;gallbladder;heart muscle;kidney;liver;lung;lymph node;ovary;pancreas;parathyroid gland;placenta;prostate;rectum;salivary gland;seminal vesicle;skeletal muscle;skin;small intestine;smooth muscle;spleen;stomach;testis;thymus;thyroid gland;tong…	81	Adipocytes;Alveolar cells type 1;Alveolar cells type 2;Astrocytes;B-cells;Basal keratinocytes;Basal prostatic cells;Basal respiratory cells;Basal squamous epithelial cells;Bipolar cells;Breast glandular cells;Breast myoepithelial cells;Cardiomyocytes;Cholangiocytes;Ciliated cells;Club cells;Collecting duct cells;Cone photoreceptor cells;Cytotrophoblasts;Distal enterocytes;Distal tubular cells;Duc…
ACTR3C	0.602032	0.699738	30	65	6	66	0	633	75177	396	128	1	40	adipose tissue;adrenal gland;appendix;bone marrow;breast;cerebral cortex;cervix;choroid plexus;colon;duodenum;endometrium;epididymis;esophagus;fallopian tube;gallbladder;heart muscle;kidney;liver;lung;lymph node;ovary;pancreas;parathyroid gland;placenta;prostate;rectum;salivary gland;seminal vesicle;skeletal muscle;skin;small intestine;smooth muscle;spleen;stomach;testis;thymus;thyroid gland;tong…	72	Alveolar cells type 1;Alveolar cells type 2;Astrocytes;B-cells;Basal keratinocytes;Basal prostatic cells;Basal respiratory cells;Basal squamous epithelial cells;Bipolar cells;Breast glandular cells;Breast myoepithelial cells;Cardiomyocytes;Cholangiocytes;Ciliated cells;Club cells;Collecting duct cells;Cone photoreceptor cells;Cytotrophoblasts;Distal enterocytes;Ductal cells;Early spermatids;Endom…
ACTR5	0.307332	0.493266	26	58	11	15	0	1824	21514	704	19	2	40	adipose tissue;adrenal gland;appendix;bone marrow;breast;cerebral cortex;cervix;choroid plexus;colon;duodenum;endometrium;epididymis;esophagus;fallopian tube;gallbladder;heart muscle;kidney;liver;lung;lymph node;ovary;pancreas;parathyroid gland;placenta;prostate;rectum;salivary gland;seminal vesicle;skeletal muscle;skin;small intestine;smooth muscle;spleen;stomach;testis;thymus;thyroid gland;tong…	78	Adipocytes;Alveolar cells type 1;Alveolar cells type 2;Astrocytes;B-cells;Basal keratinocytes;Basal prostatic cells;Basal respiratory cells;Basal squamous epithelial cells;Bipolar cells;Breast glandular cells;Breast myoepithelial cells;Cardiomyocytes;Cholangiocytes;Ciliated cells;Club cells;Cytotrophoblasts;Distal enterocytes;Ductal cells;Early spermatids;Endometrial stromal cells;Endothelial cel…
ACTR6	0.181722	0.354639	31	29	7	58	1	1191	21873	509	37	2	40	adipose tissue;adrenal gland;appendix;bone marrow;breast;cerebral cortex;cervix;choroid plexus;colon;duodenum;endometrium;epididymis;esophagus;fallopian tube;gallbladder;heart muscle;kidney;liver;lung;lymph node;ovary;pancreas;parathyroid gland;placenta;prostate;rectum;salivary gland;seminal vesicle;skeletal muscle;skin;small intestine;smooth muscle;spleen;stomach;testis;thymus;thyroid gland;tong…	81	Adipocytes;Alveolar cells type 1;Alveolar cells type 2;Astrocytes;B-cells;Basal keratinocytes;Basal prostatic cells;Basal respiratory cells;Basal squamous epithelial cells;Bipolar cells;Breast glandular cells;Breast myoepithelial cells;Cardiomyocytes;Cholangiocytes;Ciliated cells;Club cells;Collecting duct cells;Cone photoreceptor cells;Cytotrophoblasts;Distal enterocytes;Distal tubular cells;Duc…
ACTR8	0.228521	0.496414	31	17	3	24	10	1875	11508	1653	51	2	40	adipose tissue;adrenal gland;appendix;bone marrow;breast;cerebral cortex;cervix;choroid plexus;colon;duodenum;endometrium;epididymis;esophagus;fallopian tube;gallbladder;heart muscle;kidney;liver;lung;lymph node;ovary;pancreas;parathyroid gland;placenta;prostate;rectum;salivary gland;seminal vesicle;skeletal muscle;skin;small intestine;smooth muscle;spleen;stomach;testis;thymus;thyroid gland;tong…	80	Adipocytes;Alveolar cells type 1;Alveolar cells type 2;Astrocytes;B-cells;Basal keratinocytes;Basal prostatic cells;Basal respiratory cells;Basal squamous epithelial cells;Bipolar cells;Breast glandular cells;Breast myoepithelial cells;Cardiomyocytes;Cholangiocytes;Ciliated cells;Club cells;Collecting duct cells;Cone photoreceptor cells;Cytotrophoblasts;Distal enterocytes;Distal tubular cells;Duc…
ACTRT1	1	0.991613	2	53	0	0	0	1131	0	114	197	17	1	testis	2	Early spermatids;Late spermatids
ACTRT2	1	0.974449	4	62	6	0	2	1134	0	83	220	15	1	testis	7	Early spermatids;Late spermatids;Leydig cells;Peritubular cells;Sertoli cells;Spermatocytes;Spermatogonia
ACTRT3	0.877456	0.910503	6	15	1	39	2	1119	970	511	41	15	21	adipose tissue;breast;cerebral cortex;cervix;choroid plexus;duodenum;endometrium;esophagus;fallopian tube;kidney;liver;lung;ovary;parathyroid gland;placenta;prostate;seminal vesicle;smooth muscle;testis;thyroid gland;urinary bladder	41	Alveolar cells type 1;Alveolar cells type 2;Basal prostatic cells;Basal respiratory cells;Bipolar cells;Club cells;Cone photoreceptor cells;Cytotrophoblasts;Distal tubular cells;Ductal cells;Early spermatids;Endothelial cells;Extravillous trophoblasts;Fibroblasts;Glandular and luminal cells;Granulosa cells;Hepatocytes;Hofbauer cells;Langerhans cells;Late spermatids;Leydig cells;Lymphatic endothel…
ACVR1	0.312851	0.536404	32	44	5	62	30	1530	136553	1085	717	6	40	adipose tissue;adrenal gland;appendix;bone marrow;breast;cerebral cortex;cervix;choroid plexus;colon;duodenum;endometrium;epididymis;esophagus;fallopian tube;gallbladder;heart muscle;kidney;liver;lung;lymph node;ovary;pancreas;parathyroid gland;placenta;prostate;rectum;salivary gland;seminal vesicle;skeletal muscle;skin;small intestine;smooth muscle;spleen;stomach;testis;thymus;thyroid gland;tong…	79	Adipocytes;Alveolar cells type 1;Alveolar cells type 2;Astrocytes;B-cells;Basal keratinocytes;Basal prostatic cells;Basal respiratory cells;Basal squamous epithelial cells;Bipolar cells;Breast glandular cells;Breast myoepithelial cells;Cardiomyocytes;Cholangiocytes;Ciliated cells;Club cells;Collecting duct cells;Cone photoreceptor cells;Cytotrophoblasts;Distal enterocytes;Ductal cells;Early sperm…
ACVR1B	0.316068	0.362178	35	23	4	91	26	1518	40849	2968	45	6	40	adipose tissue;adrenal gland;appendix;bone marrow;breast;cerebral cortex;cervix;choroid plexus;colon;duodenum;endometrium;epididymis;esophagus;fallopian tube;gallbladder;heart muscle;kidney;liver;lung;lymph node;ovary;pancreas;parathyroid gland;placenta;prostate;rectum;salivary gland;seminal vesicle;skeletal muscle;skin;small intestine;smooth muscle;spleen;stomach;testis;thymus;thyroid gland;tong…	77	Adipocytes;Alveolar cells type 1;Alveolar cells type 2;Astrocytes;B-cells;Basal keratinocytes;Basal prostatic cells;Basal respiratory cells;Basal squamous epithelial cells;Bipolar cells;Breast glandular cells;Breast myoepithelial cells;Cardiomyocytes;Cholangiocytes;Ciliated cells;Club cells;Collecting duct cells;Cone photoreceptor cells;Distal enterocytes;Distal tubular cells;Ductal cells;Early s…
ACVR1C	0.899942	0.791973	18	57	1	12	38	1482	93245	7151	220	12	12	adipose tissue;adrenal gland;breast;cerebral cortex;colon;duodenum;liver;ovary;pancreas;rectum;small intestine;stomach	39	Alveolar cells type 2;Astrocytes;B-cells;Basal keratinocytes;Basal squamous epithelial cells;Bipolar cells;Cardiomyocytes;Distal enterocytes;Early spermatids;Endometrial stromal cells;Enteroendocrine cells;Excitatory neurons;Gastric mucus-secreting cells;Granulosa cells;Hepatocytes;Inhibitory neurons;Intestinal goblet cells;Kupffer cells;Late spermatids;Leydig cells;Microglial cells;Mucus glandul…
ACVR2A	0.364993	0.483593	32	173	8	25	67	1542	80580	3548	124	6	40	adipose tissue;adrenal gland;appendix;bone marrow;breast;cerebral cortex;cervix;choroid plexus;colon;duodenum;endometrium;epididymis;esophagus;fallopian tube;gallbladder;heart muscle;kidney;liver;lung;lymph node;ovary;pancreas;parathyroid gland;placenta;prostate;rectum;salivary gland;seminal vesicle;skeletal muscle;skin;small intestine;smooth muscle;spleen;stomach;testis;thymus;thyroid gland;tong…	79	Adipocytes;Alveolar cells type 1;Alveolar cells type 2;Astrocytes;B-cells;Basal keratinocytes;Basal prostatic cells;Basal respiratory cells;Basal squamous epithelial cells;Bipolar cells;Breast glandular cells;Breast myoepithelial cells;Cardiomyocytes;Cholangiocytes;Ciliated cells;Club cells;Collecting duct cells;Cone photoreceptor cells;Cytotrophoblasts;Distal enterocytes;Ductal cells;Early sperm…
ACVR2B	0.651436	0.446827	27	29	2	47	107	1539	27471	9810	433	7	27	adrenal gland;breast;cerebral cortex;cervix;colon;endometrium;epididymis;fallopian tube;heart muscle;kidney;liver;lung;ovary;pancreas;parathyroid gland;placenta;prostate;rectum;salivary gland;seminal vesicle;skeletal muscle;spleen;stomach;testis;thymus;thyroid gland;tongue	77	Adipocytes;Alveolar cells type 1;Alveolar cells type 2;Astrocytes;B-cells;Basal keratinocytes;Basal prostatic cells;Basal respiratory cells;Basal squamous epithelial cells;Bipolar cells;Breast glandular cells;Breast myoepithelial cells;Cardiomyocytes;Cholangiocytes;Ciliated cells;Club cells;Collecting duct cells;Cone photoreceptor cells;Cytotrophoblasts;Distal enterocytes;Ductal cells;Early sperm…
ACVRL1	0.449628	0.766874	22	20	5	39	0	1512	11681	2468	197	6	39	adipose tissue;adrenal gland;appendix;breast;cerebral cortex;cervix;choroid plexus;colon;duodenum;endometrium;epididymis;esophagus;fallopian tube;gallbladder;heart muscle;kidney;liver;lung;lymph node;ovary;pancreas;parathyroid gland;placenta;prostate;rectum;salivary gland;seminal vesicle;skeletal muscle;skin;small intestine;smooth muscle;spleen;stomach;testis;thymus;thyroid gland;tongue;tonsil;ur…	45	Adipocytes;Alveolar cells type 1;Alveolar cells type 2;B-cells;Basal keratinocytes;Basal prostatic cells;Basal squamous epithelial cells;Breast myoepithelial cells;Cardiomyocytes;Ciliated cells;Club cells;Distal enterocytes;Ductal cells;Endometrial stromal cells;Endothelial cells;Enteroendocrine cells;Exocrine glandular cells;Extravillous trophoblasts;Fibroblasts;Hofbauer cells;Intestinal goblet …
ACY1	0.543325	0.804801	19	5	1	110	0	1227	4241	122	73	1	40	adipose tissue;adrenal gland;appendix;bone marrow;breast;cerebral cortex;cervix;choroid plexus;colon;duodenum;endometrium;epididymis;esophagus;fallopian tube;gallbladder;heart muscle;kidney;liver;lung;lymph node;ovary;pancreas;parathyroid gland;placenta;prostate;rectum;salivary gland;seminal vesicle;skeletal muscle;skin;small intestine;smooth muscle;spleen;stomach;testis;thymus;thyroid gland;tong…	43	Alveolar cells type 1;Alveolar cells type 2;B-cells;Basal respiratory cells;Basal squamous epithelial cells;Bipolar cells;Breast glandular cells;Cholangiocytes;Club cells;Collecting duct cells;Cone photoreceptor cells;Cytotrophoblasts;Distal enterocytes;Distal tubular cells;Ductal cells;Enteroendocrine cells;Erythroid cells;Exocrine glandular cells;Extravillous trophoblasts;Fibroblasts;Gastric mu…
ACY3	0.78444	0.869666	15	28	3	89	0	960	6805	169	242	1	19	appendix;bone marrow;cerebral cortex;cervix;choroid plexus;colon;duodenum;gallbladder;kidney;liver;lymph node;pancreas;rectum;salivary gland;small intestine;spleen;stomach;thymus;tonsil	35	B-cells;Basal respiratory cells;Breast glandular cells;Breast myoepithelial cells;Cholangiocytes;Club cells;Collecting duct cells;Distal enterocytes;Distal tubular cells;Ductal cells;Enteroendocrine cells;Erythroid cells;Exocrine glandular cells;Gastric mucus-secreting cells;Hepatocytes;Hofbauer cells;Intestinal goblet cells;Ionocytes;Kupffer cells;Langerhans cells;Macrophages;Melanocytes;Mesothe…
ACYP1	0.238772	0.348761	36	56	10	64	3	300	10202	201	79	1	40	adipose tissue;adrenal gland;appendix;bone marrow;breast;cerebral cortex;cervix;choroid plexus;colon;duodenum;endometrium;epididymis;esophagus;fallopian tube;gallbladder;heart muscle;kidney;liver;lung;lymph node;ovary;pancreas;parathyroid gland;placenta;prostate;rectum;salivary gland;seminal vesicle;skeletal muscle;skin;small intestine;smooth muscle;spleen;stomach;testis;thymus;thyroid gland;tong…	81	Adipocytes;Alveolar cells type 1;Alveolar cells type 2;Astrocytes;B-cells;Basal keratinocytes;Basal prostatic cells;Basal respiratory cells;Basal squamous epithelial cells;Bipolar cells;Breast glandular cells;Breast myoepithelial cells;Cardiomyocytes;Cholangiocytes;Ciliated cells;Club cells;Collecting duct cells;Cone photoreceptor cells;Cytotrophoblasts;Distal enterocytes;Distal tubular cells;Duc…
ACYP2	0.525746	0.37272	30	112	29	50	0	300	188804	498	84	1	40	adipose tissue;adrenal gland;appendix;bone marrow;breast;cerebral cortex;cervix;choroid plexus;colon;duodenum;endometrium;epididymis;esophagus;fallopian tube;gallbladder;heart muscle;kidney;liver;lung;lymph node;ovary;pancreas;parathyroid gland;placenta;prostate;rectum;salivary gland;seminal vesicle;skeletal muscle;skin;small intestine;smooth muscle;spleen;stomach;testis;thymus;thyroid gland;tong…	81	Adipocytes;Alveolar cells type 1;Alveolar cells type 2;Astrocytes;B-cells;Basal keratinocytes;Basal prostatic cells;Basal respiratory cells;Basal squamous epithelial cells;Bipolar cells;Breast glandular cells;Breast myoepithelial cells;Cardiomyocytes;Cholangiocytes;Ciliated cells;Club cells;Collecting duct cells;Cone photoreceptor cells;Cytotrophoblasts;Distal enterocytes;Distal tubular cells;Duc…
ADA	0.712956	0.68653	33	41	14	59	4	1092	30682	312	92	1	40	adipose tissue;adrenal gland;appendix;bone marrow;breast;cerebral cortex;cervix;choroid plexus;colon;duodenum;endometrium;epididymis;esophagus;fallopian tube;gallbladder;heart muscle;kidney;liver;lung;lymph node;ovary;pancreas;parathyroid gland;placenta;prostate;rectum;salivary gland;seminal vesicle;skeletal muscle;skin;small intestine;smooth muscle;spleen;stomach;testis;thymus;thyroid gland;tong…	59	Adipocytes;Astrocytes;B-cells;Basal keratinocytes;Basal prostatic cells;Basal respiratory cells;Basal squamous epithelial cells;Breast glandular cells;Breast myoepithelial cells;Cardiomyocytes;Ciliated cells;Club cells;Collecting duct cells;Cytotrophoblasts;Ductal cells;Endometrial stromal cells;Endothelial cells;Erythroid cells;Exocrine glandular cells;Extravillous trophoblasts;Fibroblasts;Gastr…
ADA2	0.379059	0.648569	34	65	9	0	1	1536	36291	2693	126	3	40	adipose tissue;adrenal gland;appendix;bone marrow;breast;cerebral cortex;cervix;choroid plexus;colon;duodenum;endometrium;epididymis;esophagus;fallopian tube;gallbladder;heart muscle;kidney;liver;lung;lymph node;ovary;pancreas;parathyroid gland;placenta;prostate;rectum;salivary gland;seminal vesicle;skeletal muscle;skin;small intestine;smooth muscle;spleen;stomach;testis;thymus;thyroid gland;tong…	73	Adipocytes;Alveolar cells type 2;Astrocytes;B-cells;Basal keratinocytes;Basal prostatic cells;Basal respiratory cells;Basal squamous epithelial cells;Bipolar cells;Breast glandular cells;Breast myoepithelial cells;Cardiomyocytes;Cholangiocytes;Ciliated cells;Club cells;Collecting duct cells;Cone photoreceptor cells;Distal tubular cells;Ductal cells;Early spermatids;Endometrial stromal cells;Endot…
ADAD1	1	0.95595	5	17	0	0	0	1731	48811	45	187	12	1	testis	9	Early spermatids;Granulosa cells;Late spermatids;Leydig cells;Oocytes;Peritubular cells;Sertoli cells;Spermatocytes;Spermatogonia
ADAD2	1	0.905804	8	29	4	39	0	1752	3992	192	74	12	1	testis	19	Adipocytes;Basal keratinocytes;Basal squamous epithelial cells;Club cells;Distal tubular cells;Early spermatids;Endothelial cells;Granulosa cells;Late spermatids;Leydig cells;Oocytes;Peritubular cells;Schwann cells;Spermatocytes;Spermatogonia;Squamous epithelial cells;Suprabasal keratinocytes;granulocytes;monocytes
ADAL	0.412822	0.451209	32	88	2	19	4	1068	19630	2624	576	1	40	adipose tissue;adrenal gland;appendix;bone marrow;breast;cerebral cortex;cervix;choroid plexus;colon;duodenum;endometrium;epididymis;esophagus;fallopian tube;gallbladder;heart muscle;kidney;liver;lung;lymph node;ovary;pancreas;parathyroid gland;placenta;prostate;rectum;salivary gland;seminal vesicle;skeletal muscle;skin;small intestine;smooth muscle;spleen;stomach;testis;thymus;thyroid gland;tong…	81	Adipocytes;Alveolar cells type 1;Alveolar cells type 2;Astrocytes;B-cells;Basal keratinocytes;Basal prostatic cells;Basal respiratory cells;Basal squamous epithelial cells;Bipolar cells;Breast glandular cells;Breast myoepithelial cells;Cardiomyocytes;Cholangiocytes;Ciliated cells;Club cells;Collecting duct cells;Cone photoreceptor cells;Cytotrophoblasts;Distal enterocytes;Distal tubular cells;Duc…
ADAM10	0.269123	0.368136	27	100	29	40	97	2247	149741	8738	173	6	40	adipose tissue;adrenal gland;appendix;bone marrow;breast;cerebral cortex;cervix;choroid plexus;colon;duodenum;endometrium;epididymis;esophagus;fallopian tube;gallbladder;heart muscle;kidney;liver;lung;lymph node;ovary;pancreas;parathyroid gland;placenta;prostate;rectum;salivary gland;seminal vesicle;skeletal muscle;skin;small intestine;smooth muscle;spleen;stomach;testis;thymus;thyroid gland;tong…	80	Adipocytes;Alveolar cells type 1;Alveolar cells type 2;Astrocytes;B-cells;Basal keratinocytes;Basal prostatic cells;Basal respiratory cells;Basal squamous epithelial cells;Bipolar cells;Breast glandular cells;Breast myoepithelial cells;Cardiomyocytes;Cholangiocytes;Ciliated cells;Club cells;Collecting duct cells;Cone photoreceptor cells;Cytotrophoblasts;Distal enterocytes;Ductal cells;Early sperm…
ADAM11	0.956235	0.922456	8	33	2	55	9	2310	18245	2092	212	9	5	cerebral cortex;endometrium;heart muscle;skin;smooth muscle	15	Astrocytes;Bipolar cells;Cardiomyocytes;Early spermatids;Endometrial stromal cells;Excitatory neurons;Horizontal cells;Inhibitory neurons;Late spermatids;Microglial cells;Muller glia cells;Oligodendrocyte precursor cells;Oligodendrocytes;Peritubular cells;Rod photoreceptor cells
ADAM12	0.88559	0.798653	24	192	14	26	24	2721	368146	4888	332	7	14	adipose tissue;appendix;breast;cervix;endometrium;gallbladder;lymph node;ovary;placenta;smooth muscle;spleen;thymus;tonsil;urinary bladder	50	Astrocytes;Basal keratinocytes;Basal respiratory cells;Bipolar cells;Breast glandular cells;Breast myoepithelial cells;Ciliated cells;Club cells;Cone photoreceptor cells;Cytotrophoblasts;Ductal cells;Early spermatids;Endometrial stromal cells;Endothelial cells;Excitatory neurons;Exocrine glandular cells;Extravillous trophoblasts;Fibroblasts;Glandular and luminal cells;Granulosa cells;Hofbauer cel…
ADAM15	0.290394	0.439649	41	50	9	157	9	2592	8524	273	71	13	40	adipose tissue;adrenal gland;appendix;bone marrow;breast;cerebral cortex;cervix;choroid plexus;colon;duodenum;endometrium;epididymis;esophagus;fallopian tube;gallbladder;heart muscle;kidney;liver;lung;lymph node;ovary;pancreas;parathyroid gland;placenta;prostate;rectum;salivary gland;seminal vesicle;skeletal muscle;skin;small intestine;smooth muscle;spleen;stomach;testis;thymus;thyroid gland;tong…	78	Adipocytes;Alveolar cells type 1;Alveolar cells type 2;Astrocytes;B-cells;Basal keratinocytes;Basal prostatic cells;Basal respiratory cells;Basal squamous epithelial cells;Bipolar cells;Breast glandular cells;Breast myoepithelial cells;Cardiomyocytes;Cholangiocytes;Ciliated cells;Club cells;Collecting duct cells;Cone photoreceptor cells;Cytotrophoblasts;Distal enterocytes;Ductal cells;Endometrial…
ADAM17	0.377267	0.374968	28	66	4	45	11	2475	62954	1691	225	4	39	adipose tissue;adrenal gland;appendix;bone marrow;breast;cerebral cortex;cervix;choroid plexus;colon;duodenum;endometrium;epididymis;esophagus;fallopian tube;gallbladder;heart muscle;kidney;liver;lung;lymph node;ovary;parathyroid gland;placenta;prostate;rectum;salivary gland;seminal vesicle;skeletal muscle;skin;small intestine;smooth muscle;spleen;stomach;testis;thymus;thyroid gland;tongue;tonsil…	81	Adipocytes;Alveolar cells type 1;Alveolar cells type 2;Astrocytes;B-cells;Basal keratinocytes;Basal prostatic cells;Basal respiratory cells;Basal squamous epithelial cells;Bipolar cells;Breast glandular cells;Breast myoepithelial cells;Cardiomyocytes;Cholangiocytes;Ciliated cells;Club cells;Collecting duct cells;Cone photoreceptor cells;Cytotrophoblasts;Distal enterocytes;Distal tubular cells;Duc…
ADAM18	1	0.963951	4	31	2	0	0	2220	143098	125	55	15	1	testis	8	Early spermatids;Granulosa cells;Late spermatids;Leydig cells;Sertoli cells;Spermatocytes;Spermatogonia;Syncytiotrophoblasts
ADAM19	0.537764	0.697859	27	81	33	30	19	2757	91991	3645	79	12	35	adipose tissue;adrenal gland;appendix;bone marrow;breast;cerebral cortex;cervix;colon;duodenum;endometrium;epididymis;esophagus;fallopian tube;gallbladder;heart muscle;liver;lung;lymph node;ovary;placenta;prostate;rectum;salivary gland;seminal vesicle;skeletal muscle;skin;small intestine;smooth muscle;spleen;stomach;testis;thymus;tongue;tonsil;urinary bladder	53	Adipocytes;Astrocytes;B-cells;Basal keratinocytes;Bipolar cells;Cardiomyocytes;Collecting duct cells;Cone photoreceptor cells;Early spermatids;Endometrial stromal cells;Endothelial cells;Erythroid cells;Excitatory neurons;Exocrine glandular cells;Extravillous trophoblasts;Fibroblasts;Hepatocytes;Hofbauer cells;Horizontal cells;Inhibitory neurons;Kupffer cells;Langerhans cells;Late spermatids;Leyd…
ADAM2	1	0.974823	3	23	1	0	1	2208	91883	360	42	15	1	testis	5	Early spermatids;Late spermatids;Prostatic glandular cells;Sertoli cells;Spermatocytes
ADAM20	1	0.909193	9	15	1	0	0	2181	9863	219	384	17	1	testis	14	Astrocytes;Bipolar cells;Cone photoreceptor cells;Early spermatids;Excitatory neurons;Horizontal cells;Inhibitory neurons;Late spermatids;Melanocytes;Microglial cells;Oligodendrocyte precursor cells;Oligodendrocytes;Rod photoreceptor cells;Spermatocytes
ADAM21	1	0.982851	1	20	1	0	0	2169	5085	237	241	17	1	testis	5	Bipolar cells;Early spermatids;Late spermatids;Rod photoreceptor cells;Spermatocytes
ADAM22	0.737098	0.835571	12	52	2	23	57	2895	259131	6398	215	12	28	adipose tissue;adrenal gland;breast;cerebral cortex;cervix;colon;endometrium;epididymis;fallopian tube;gallbladder;heart muscle;kidney;lung;lymph node;ovary;parathyroid gland;prostate;rectum;seminal vesicle;skeletal muscle;skin;smooth muscle;spleen;testis;thymus;thyroid gland;tongue;urinary bladder	45	Adipocytes;Astrocytes;B-cells;Basal prostatic cells;Basal squamous epithelial cells;Bipolar cells;Cardiomyocytes;Ciliated cells;Collecting duct cells;Cone photoreceptor cells;Distal tubular cells;Early spermatids;Endometrial stromal cells;Endothelial cells;Enteroendocrine cells;Erythroid cells;Excitatory neurons;Fibroblasts;Glandular and luminal cells;Horizontal cells;Inhibitory neurons;Kupffer c…
ADAM23	0.721399	0.84741	17	38	3	5	28	2499	171262	3500	335	12	33	adipose tissue;adrenal gland;appendix;bone marrow;breast;cerebral cortex;cervix;choroid plexus;colon;duodenum;endometrium;epididymis;esophagus;gallbladder;heart muscle;lung;lymph node;ovary;pancreas;parathyroid gland;prostate;rectum;seminal vesicle;skeletal muscle;skin;small intestine;smooth muscle;stomach;testis;thymus;tongue;tonsil;urinary bladder	35	Adipocytes;Astrocytes;Basal keratinocytes;Basal prostatic cells;Bipolar cells;Cardiomyocytes;Cone photoreceptor cells;Early spermatids;Endometrial stromal cells;Endothelial cells;Excitatory neurons;Fibroblasts;Horizontal cells;Inhibitory neurons;Late spermatids;Lymphatic endothelial cells;Melanocytes;Microglial cells;Muller glia cells;Oligodendrocyte precursor cells;Oligodendrocytes;Oocytes;Pancr…
ADAM28	0.688585	0.746219	28	84	14	3	9	2328	57927	4610	81	3	36	adipose tissue;adrenal gland;appendix;bone marrow;breast;cerebral cortex;cervix;choroid plexus;colon;duodenum;endometrium;epididymis;esophagus;fallopian tube;gallbladder;kidney;liver;lung;lymph node;ovary;pancreas;parathyroid gland;placenta;prostate;rectum;salivary gland;seminal vesicle;skin;small intestine;smooth muscle;spleen;stomach;thymus;thyroid gland;tonsil;urinary bladder	50	Adipocytes;B-cells;Basal prostatic cells;Basal respiratory cells;Breast glandular cells;Breast myoepithelial cells;Cardiomyocytes;Cholangiocytes;Ciliated cells;Club cells;Collecting duct cells;Ductal cells;Early spermatids;Endothelial cells;Erythroid cells;Excitatory neurons;Exocrine glandular cells;Extravillous trophoblasts;Fibroblasts;Gastric mucus-secreting cells;Glandular and luminal cells;Ho…
ADAM29	1	0.979517	2	51	1	0	0	2463	56498	192	670	17	1	testis	5	Early spermatids;Late spermatids;Peritubular cells;Spermatocytes;Spermatogonia
ADAM30	1	0.97757	3	93	15	1	0	2373	0	431	179	15	1	testis	5	Early spermatids;Late spermatids;Leydig cells;Sertoli cells;Spermatocytes
ADAM32	1	0.868853	9	41	9	5	4	2364	174660	118	42	15	1	testis	35	Adipocytes;Astrocytes;Basal squamous epithelial cells;Bipolar cells;Breast glandular cells;Breast myoepithelial cells;Cholangiocytes;Ciliated cells;Collecting duct cells;Cone photoreceptor cells;Early spermatids;Endometrial stromal cells;Endothelial cells;Enteroendocrine cells;Excitatory neurons;Fibroblasts;Gastric mucus-secreting cells;Glandular and luminal cells;Granulosa cells;Horizontal cells…
ADAM33	0.484893	0.844521	12	19	3	4	2	2442	10600	988	6	3	35	adipose tissue;adrenal gland;appendix;breast;cerebral cortex;cervix;choroid plexus;colon;duodenum;endometrium;epididymis;esophagus;fallopian tube;gallbladder;heart muscle;lung;lymph node;ovary;pancreas;placenta;prostate;rectum;salivary gland;seminal vesicle;skeletal muscle;skin;small intestine;smooth muscle;spleen;stomach;testis;thyroid gland;tongue;tonsil;urinary bladder	29	Adipocytes;Astrocytes;Basal keratinocytes;Cardiomyocytes;Ciliated cells;Endometrial stromal cells;Endothelial cells;Excitatory neurons;Fibroblasts;Gastric mucus-secreting cells;Glandular and luminal cells;Granulosa cells;Inhibitory neurons;Langerhans cells;Leydig cells;Lymphatic endothelial cells;Mesothelial cells;Microglial cells;Muller glia cells;Oligodendrocyte precursor cells;Ovarian stromal …
ADAM7	0.987654	0.989375	2	50	2	0	1	2265	65173	1019	83	15	3	epididymis;seminal vesicle;testis	4	Early spermatids;Excitatory neurons;Late spermatids;Spermatocytes
ADAM8	0.704356	0.774149	24	13	4	82	0	2475	11187	733	51	12	33	adipose tissue;adrenal gland;appendix;bone marrow;cervix;choroid plexus;colon;duodenum;endometrium;epididymis;esophagus;fallopian tube;gallbladder;liver;lung;lymph node;pancreas;placenta;prostate;rectum;salivary gland;seminal vesicle;skeletal muscle;skin;small intestine;smooth muscle;spleen;stomach;testis;thymus;tongue;tonsil;urinary bladder	51	Adipocytes;Astrocytes;B-cells;Basal keratinocytes;Basal respiratory cells;Bipolar cells;Breast glandular cells;Breast myoepithelial cells;Cholangiocytes;Ciliated cells;Club cells;Cytotrophoblasts;Ductal cells;Enteroendocrine cells;Erythroid cells;Excitatory neurons;Extravillous trophoblasts;Gastric mucus-secreting cells;Glandular and luminal cells;Granulosa cells;Hepatocytes;Hofbauer cells;Horizo…
ADAM9	0.23115	0.358613	40	32	8	60	45	2460	104177	1561	91	12	40	adipose tissue;adrenal gland;appendix;bone marrow;breast;cerebral cortex;cervix;choroid plexus;colon;duodenum;endometrium;epididymis;esophagus;fallopian tube;gallbladder;heart muscle;kidney;liver;lung;lymph node;ovary;pancreas;parathyroid gland;placenta;prostate;rectum;salivary gland;seminal vesicle;skeletal muscle;skin;small intestine;smooth muscle;spleen;stomach;testis;thymus;thyroid gland;tong…	80	Adipocytes;Alveolar cells type 1;Alveolar cells type 2;Astrocytes;B-cells;Basal keratinocytes;Basal prostatic cells;Basal respiratory cells;Basal squamous epithelial cells;Bipolar cells;Breast glandular cells;Breast myoepithelial cells;Cardiomyocytes;Cholangiocytes;Ciliated cells;Club cells;Collecting duct cells;Cone photoreceptor cells;Cytotrophoblasts;Distal enterocytes;Distal tubular cells;Duc…
ADAMDEC1	0.814736	0.969474	3	37	7	0	0	1413	19381	715	220	15	15	appendix;colon;duodenum;gallbladder;lung;lymph node;placenta;rectum;small intestine;smooth muscle;spleen;stomach;thymus;tonsil;urinary bladder	6	B-cells;Hofbauer cells;Kupffer cells;Langerhans cells;Macrophages;Mucus glandular cells
ADAMTS1	0.38057	0.57735	35	56	5	19	12	2904	4472	1824	455	12	40	adipose tissue;adrenal gland;appendix;bone marrow;breast;cerebral cortex;cervix;choroid plexus;colon;duodenum;endometrium;epididymis;esophagus;fallopian tube;gallbladder;heart muscle;kidney;liver;lung;lymph node;ovary;pancreas;parathyroid gland;placenta;prostate;rectum;salivary gland;seminal vesicle;skeletal muscle;skin;small intestine;smooth muscle;spleen;stomach;testis;thymus;thyroid gland;tong…	69	Adipocytes;Alveolar cells type 1;Alveolar cells type 2;Astrocytes;B-cells;Basal keratinocytes;Basal prostatic cells;Basal respiratory cells;Basal squamous epithelial cells;Bipolar cells;Breast glandular cells;Breast myoepithelial cells;Cardiomyocytes;Cholangiocytes;Ciliated cells;Club cells;Collecting duct cells;Cytotrophoblasts;Distal tubular cells;Ductal cells;Endometrial stromal cells;Endothel…
ADAMTS10	0.565238	0.779254	18	18	1	44	5	3312	26225	653	286	12	25	adipose tissue;adrenal gland;appendix;bone marrow;cerebral cortex;cervix;choroid plexus;endometrium;fallopian tube;gallbladder;heart muscle;lung;lymph node;ovary;pancreas;placenta;prostate;seminal vesicle;skeletal muscle;skin;small intestine;smooth muscle;spleen;thymus;tonsil	38	Adipocytes;Astrocytes;Breast glandular cells;Breast myoepithelial cells;Cholangiocytes;Club cells;Ductal cells;Early spermatids;Endometrial stromal cells;Endothelial cells;Erythroid cells;Excitatory neurons;Exocrine glandular cells;Fibroblasts;Hofbauer cells;Horizontal cells;Inhibitory neurons;Kupffer cells;Langerhans cells;Late spermatids;Leydig cells;Lymphatic endothelial cells;Macrophages;Mela…
ADAMTS12	0.73909	0.854938	14	81	17	13	23	4785	359884	3653	134	6	20	adipose tissue;adrenal gland;appendix;breast;cervix;choroid plexus;endometrium;fallopian tube;gallbladder;heart muscle;liver;lung;ovary;placenta;prostate;rectum;seminal vesicle;smooth muscle;testis;urinary bladder	28	Adipocytes;Astrocytes;Breast glandular cells;Breast myoepithelial cells;Ciliated cells;Early spermatids;Endometrial stromal cells;Endothelial cells;Excitatory neurons;Exocrine glandular cells;Fibroblasts;Granulosa cells;Inhibitory neurons;Late spermatids;Leydig cells;Lymphatic endothelial cells;Melanocytes;Microglial cells;Muller glia cells;Oligodendrocytes;Ovarian stromal cells;Pancreatic endocr…
ADAMTS13	0.782345	0.788702	9	58	13	64	0	4116	32621	206	77	12	23	cerebral cortex;choroid plexus;colon;duodenum;endometrium;epididymis;fallopian tube;gallbladder;heart muscle;liver;ovary;pancreas;parathyroid gland;prostate;salivary gland;seminal vesicle;skeletal muscle;skin;small intestine;stomach;testis;thyroid gland;tongue	41	Adipocytes;Astrocytes;Basal prostatic cells;Bipolar cells;Breast glandular cells;Breast myoepithelial cells;Cardiomyocytes;Cholangiocytes;Ciliated cells;Club cells;Distal enterocytes;Distal tubular cells;Ductal cells;Early spermatids;Endometrial stromal cells;Excitatory neurons;Exocrine glandular cells;Fibroblasts;Gastric mucus-secreting cells;Glandular and luminal cells;Granulosa cells;Hepatocyt…
ADAMTS14	0.834515	0.964108	2	59	27	21	0	3672	84379	1588	297	12	13	appendix;cerebral cortex;colon;duodenum;gallbladder;lymph node;placenta;rectum;skin;small intestine;smooth muscle;stomach;urinary bladder	10	Ciliated cells;Erythroid cells;Exocrine glandular cells;Fibroblasts;Mucus glandular cells;Oligodendrocyte precursor cells;Oligodendrocytes;Pancreatic endocrine cells;Paneth cells;granulocytes
ADAMTS15	0.751002	0.85474	12	119	18	24	10	2853	21995	2824	329	6	27	adipose tissue;appendix;breast;cervix;choroid plexus;colon;endometrium;epididymis;esophagus;fallopian tube;gallbladder;heart muscle;kidney;lung;lymph node;ovary;pancreas;placenta;rectum;seminal vesicle;skeletal muscle;small intestine;smooth muscle;stomach;thymus;thyroid gland;urinary bladder	23	Adipocytes;Basal respiratory cells;Breast glandular cells;Breast myoepithelial cells;Cardiomyocytes;Ciliated cells;Collecting duct cells;Endometrial stromal cells;Endothelial cells;Fibroblasts;Gastric mucus-secreting cells;Glandular and luminal cells;Horizontal cells;Inhibitory neurons;Leydig cells;Lymphatic endothelial cells;Melanocytes;Mesothelial cells;Proximal tubular cells;Schwann cells;Sert…
ADAMTS16	0.905873	0.930825	7	147	5	1	2	3675	174996	1166	138	9	11	adipose tissue;cervix;endometrium;epididymis;esophagus;gallbladder;kidney;ovary;pancreas;smooth muscle;urinary bladder	16	Astrocytes;Collecting duct cells;Endometrial stromal cells;Excitatory neurons;Fibroblasts;Granulosa cells;Horizontal cells;Inhibitory neurons;Lymphatic endothelial cells;Microglial cells;Oligodendrocytes;Oocytes;Ovarian stromal cells;Rod photoreceptor cells;Skeletal myocytes;Smooth muscle cells
ADAMTS17	0.908849	0.846346	13	122	13	24	3	3288	364210	2965	76	12	10	choroid plexus;endometrium;esophagus;liver;pancreas;salivary gland;skin;stomach;testis;thymus	43	Astrocytes;Basal keratinocytes;Basal prostatic cells;Basal squamous epithelial cells;Bipolar cells;Breast glandular cells;Breast myoepithelial cells;Early spermatids;Endometrial stromal cells;Excitatory neurons;Exocrine glandular cells;Fibroblasts;Gastric mucus-secreting cells;Glandular and luminal cells;Granulosa cells;Hepatocytes;Hofbauer cells;Horizontal cells;Inhibitory neurons;Intestinal gob…
ADAMTS18	0.973843	0.911037	9	87	19	0	2	3666	147074	1828	339	12	4	cervix;ovary;placenta;salivary gland	17	Adipocytes;Astrocytes;Bipolar cells;Breast glandular cells;Breast myoepithelial cells;Collecting duct cells;Endothelial cells;Granulosa cells;Horizontal cells;Inhibitory neurons;Muller glia cells;Oligodendrocytes;Oocytes;Ovarian stromal cells;Rod photoreceptor cells;Serous glandular cells;Smooth muscle cells
ADAMTS19	0.937722	0.930792	7	36	4	6	12	3642	273185	1465	94	6	4	cervix;endometrium;placenta;smooth muscle	14	Astrocytes;Cardiomyocytes;Collecting duct cells;Cytotrophoblasts;Early spermatids;Endometrial stromal cells;Excitatory neurons;Fibroblasts;Inhibitory neurons;Oligodendrocyte precursor cells;Oligodendrocytes;Oocytes;Smooth muscle cells;Syncytiotrophoblasts
ADAMTS2	0.633248	0.814495	21	90	15	17	3	3636	227826	3014	133	12	26	adipose tissue;adrenal gland;appendix;breast;cervix;colon;duodenum;endometrium;esophagus;gallbladder;heart muscle;liver;lung;lymph node;ovary;pancreas;placenta;prostate;rectum;seminal vesicle;skin;small intestine;smooth muscle;spleen;stomach;urinary bladder	38	Adipocytes;Alveolar cells type 1;Astrocytes;Basal keratinocytes;Basal squamous epithelial cells;Breast myoepithelial cells;Cholangiocytes;Endometrial stromal cells;Endothelial cells;Excitatory neurons;Exocrine glandular cells;Fibroblasts;Hepatocytes;Hofbauer cells;Horizontal cells;Inhibitory neurons;Kupffer cells;Langerhans cells;Late spermatids;Leydig cells;Macrophages;Melanocytes;Mesothelial ce…
ADAMTS3	0.802503	0.837528	11	76	4	15	22	3618	282009	2167	459	9	12	adipose tissue;appendix;breast;endometrium;epididymis;ovary;parathyroid gland;seminal vesicle;smooth muscle;testis;thyroid gland;urinary bladder	36	Adipocytes;Alveolar cells type 2;Astrocytes;Basal squamous epithelial cells;Bipolar cells;Breast myoepithelial cells;Cardiomyocytes;Ciliated cells;Collecting duct cells;Cone photoreceptor cells;Early spermatids;Endometrial stromal cells;Endothelial cells;Erythroid cells;Excitatory neurons;Fibroblasts;Granulosa cells;Horizontal cells;Inhibitory neurons;Late spermatids;Leydig cells;Melanocytes;Meso…
ADAMTS4	0.726651	0.804931	22	17	3	96	7	2514	4976	6836	427	13	25	adipose tissue;adrenal gland;appendix;cerebral cortex;cervix;choroid plexus;colon;endometrium;esophagus;gallbladder;heart muscle;liver;lung;lymph node;ovary;pancreas;parathyroid gland;placenta;prostate;rectum;smooth muscle;stomach;thymus;thyroid gland;urinary bladder	40	Adipocytes;Alveolar cells type 1;B-cells;Basal keratinocytes;Basal squamous epithelial cells;Bipolar cells;Breast glandular cells;Cardiomyocytes;Ciliated cells;Endometrial stromal cells;Endothelial cells;Fibroblasts;Granulosa cells;Hepatocytes;Horizontal cells;Kupffer cells;Langerhans cells;Lymphatic endothelial cells;Macrophages;Melanocytes;Mesothelial cells;Microglial cells;Mucus glandular cell…
ADAMTS5	0.72354	0.799789	19	30	8	5	40	2793	39546	6131	697	12	25	adipose tissue;breast;cervix;colon;endometrium;epididymis;esophagus;fallopian tube;gallbladder;kidney;liver;ovary;parathyroid gland;placenta;prostate;rectum;seminal vesicle;skeletal muscle;small intestine;smooth muscle;spleen;stomach;thyroid gland;tongue;urinary bladder	39	Adipocytes;Basal prostatic cells;Bipolar cells;Breast glandular cells;Breast myoepithelial cells;Cardiomyocytes;Ciliated cells;Collecting duct cells;Early spermatids;Endometrial stromal cells;Endothelial cells;Enteroendocrine cells;Extravillous trophoblasts;Fibroblasts;Glandular and luminal cells;Granulosa cells;Hofbauer cells;Horizontal cells;Inhibitory neurons;Langerhans cells;Late spermatids;L…
ADAMTS6	0.978198	0.757986	29	98	15	25	21	3354	325874	3098	857	7	2	gallbladder;placenta	48	Adipocytes;Astrocytes;B-cells;Basal prostatic cells;Bipolar cells;Cardiomyocytes;Cholangiocytes;Ciliated cells;Collecting duct cells;Cytotrophoblasts;Early spermatids;Endometrial stromal cells;Endothelial cells;Enteroendocrine cells;Excitatory neurons;Exocrine glandular cells;Extravillous trophoblasts;Fibroblasts;Glandular and luminal cells;Granulosa cells;Horizontal cells;Inhibitory neurons;Late…
ADAMTS7	0.809537	0.812743	10	38	12	37	3	5061	46739	215	244	6	16	adipose tissue;adrenal gland;appendix;duodenum;endometrium;gallbladder;heart muscle;lung;ovary;placenta;skeletal muscle;small intestine;smooth muscle;spleen;testis;urinary bladder	26	Adipocytes;Astrocytes;Cardiomyocytes;Early spermatids;Endometrial stromal cells;Endothelial cells;Fibroblasts;Granulosa cells;Late spermatids;Leydig cells;Lymphatic endothelial cells;Melanocytes;Mesothelial cells;Muller glia cells;Oligodendrocyte precursor cells;Oligodendrocytes;Ovarian stromal cells;Pancreatic endocrine cells;Peritubular cells;Schwann cells;Sertoli cells;Skeletal myocytes;Smooth…
ADAMTS8	0.823951	0.874085	12	80	3	29	8	2670	20059	635	323	12	15	adipose tissue;appendix;cerebral cortex;colon;duodenum;endometrium;esophagus;fallopian tube;gallbladder;lung;placenta;prostate;seminal vesicle;smooth muscle;urinary bladder	21	Adipocytes;Alveolar cells type 1;Basal prostatic cells;Bipolar cells;Breast glandular cells;Breast myoepithelial cells;Cardiomyocytes;Ciliated cells;Endometrial stromal cells;Excitatory neurons;Fibroblasts;Glandular and luminal cells;Horizontal cells;Inhibitory neurons;Melanocytes;Microglial cells;Oligodendrocytes;Schwann cells;Secretory cells;Skeletal myocytes;Smooth muscle cells
ADAMTS9	0.557247	0.701392	32	243	13	25	32	5808	164723	1473	343	6	37	adipose tissue;adrenal gland;appendix;breast;cerebral cortex;cervix;choroid plexus;colon;duodenum;endometrium;epididymis;esophagus;fallopian tube;gallbladder;heart muscle;kidney;liver;lung;lymph node;ovary;pancreas;parathyroid gland;placenta;prostate;rectum;salivary gland;seminal vesicle;skeletal muscle;skin;small intestine;smooth muscle;spleen;stomach;thyroid gland;tongue;tonsil;urinary bladder	56	Adipocytes;Alveolar cells type 1;Alveolar cells type 2;Astrocytes;B-cells;Basal keratinocytes;Basal prostatic cells;Basal squamous epithelial cells;Breast glandular cells;Breast myoepithelial cells;Cardiomyocytes;Cholangiocytes;Ciliated cells;Club cells;Collecting duct cells;Cone photoreceptor cells;Ductal cells;Early spermatids;Endometrial stromal cells;Endothelial cells;Excitatory neurons;Exocr…
ADAMTSL1	0.694869	0.909791	13	157	6	15	7	5289	429027	2402	80	7	25	adipose tissue;adrenal gland;appendix;breast;cervix;colon;duodenum;endometrium;epididymis;esophagus;fallopian tube;gallbladder;kidney;lung;ovary;pancreas;prostate;rectum;salivary gland;seminal vesicle;small intestine;smooth muscle;stomach;testis;urinary bladder	24	Adipocytes;Astrocytes;Basal squamous epithelial cells;Distal enterocytes;Early spermatids;Endothelial cells;Enteroendocrine cells;Excitatory neurons;Fibroblasts;Inhibitory neurons;Late spermatids;Leydig cells;Lymphatic endothelial cells;Microglial cells;Oligodendrocyte precursor cells;Oligodendrocytes;Oocytes;Prostatic glandular cells;Schwann cells;Secretory cells;Skeletal myocytes;Smooth muscle …
ADAMTSL2	0.724972	0.82915	8	46	9	8	0	2856	36941	655	364	12	26	adipose tissue;adrenal gland;appendix;cerebral cortex;choroid plexus;duodenum;epididymis;gallbladder;heart muscle;kidney;liver;lung;lymph node;pancreas;parathyroid gland;placenta;prostate;salivary gland;seminal vesicle;skeletal muscle;small intestine;spleen;stomach;testis;thyroid gland;urinary bladder	27	Adipocytes;Astrocytes;Bipolar cells;Collecting duct cells;Distal enterocytes;Distal tubular cells;Endothelial cells;Enteroendocrine cells;Excitatory neurons;Fibroblasts;Granulosa cells;Horizontal cells;Inhibitory neurons;Leydig cells;Mesothelial cells;Microglial cells;Muller glia cells;Oligodendrocyte precursor cells;Oligodendrocytes;Oocytes;Pancreatic endocrine cells;Paneth cells;Peritubular cel…
ADAMTSL3	0.480186	0.789612	17	116	8	1	8	5076	378421	2036	187	7	36	adipose tissue;adrenal gland;appendix;breast;cervix;choroid plexus;colon;duodenum;endometrium;epididymis;esophagus;fallopian tube;gallbladder;heart muscle;kidney;liver;lung;lymph node;ovary;pancreas;placenta;prostate;rectum;salivary gland;seminal vesicle;skeletal muscle;skin;small intestine;smooth muscle;spleen;stomach;testis;thymus;thyroid gland;tongue;urinary bladder	44	Adipocytes;Astrocytes;Basal keratinocytes;Basal respiratory cells;Cardiomyocytes;Ciliated cells;Club cells;Collecting duct cells;Cone photoreceptor cells;Early spermatids;Endothelial cells;Excitatory neurons;Exocrine glandular cells;Fibroblasts;Gastric mucus-secreting cells;Glandular and luminal cells;Hepatocytes;Horizontal cells;Inhibitory neurons;Ionocytes;Kupffer cells;Late spermatids;Leydig c…
ADAMTSL4	0.569713	0.762365	22	56	12	129	6	3225	7314	737	250	12	36	adipose tissue;adrenal gland;appendix;bone marrow;breast;cervix;choroid plexus;colon;duodenum;endometrium;epididymis;esophagus;fallopian tube;gallbladder;heart muscle;liver;lung;lymph node;ovary;pancreas;placenta;prostate;rectum;salivary gland;seminal vesicle;skeletal muscle;skin;small intestine;smooth muscle;spleen;stomach;testis;thyroid gland;tongue;tonsil;urinary bladder	49	Adipocytes;Alveolar cells type 1;Alveolar cells type 2;B-cells;Basal keratinocytes;Basal prostatic cells;Bipolar cells;Breast glandular cells;Breast myoepithelial cells;Cholangiocytes;Ciliated cells;Club cells;Cytotrophoblasts;Endometrial stromal cells;Endothelial cells;Exocrine glandular cells;Extravillous trophoblasts;Fibroblasts;Glandular and luminal cells;Granulosa cells;Hepatocytes;Hofbauer …
ADAMTSL5	0.661687	0.793946	13	13	2	71	4	1416	5315	993	274	9	28	adrenal gland;cervix;choroid plexus;colon;duodenum;endometrium;epididymis;esophagus;fallopian tube;heart muscle;kidney;liver;pancreas;parathyroid gland;placenta;prostate;rectum;salivary gland;seminal vesicle;skeletal muscle;skin;small intestine;smooth muscle;stomach;testis;tongue;tonsil;urinary bladder	37	Astrocytes;Basal keratinocytes;Basal respiratory cells;Basal squamous epithelial cells;Breast glandular cells;Cardiomyocytes;Ciliated cells;Club cells;Distal enterocytes;Endometrial stromal cells;Exocrine glandular cells;Extravillous trophoblasts;Fibroblasts;Gastric mucus-secreting cells;Hepatocytes;Intestinal goblet cells;Ionocytes;Late spermatids;Leydig cells;Melanocytes;Mucus glandular cells;M…
ADAP1	0.596201	0.703976	29	61	21	110	0	1125	54432	1021	203	1	34	adipose tissue;adrenal gland;appendix;bone marrow;cerebral cortex;cervix;choroid plexus;colon;duodenum;endometrium;esophagus;fallopian tube;gallbladder;heart muscle;kidney;liver;lung;lymph node;ovary;pancreas;parathyroid gland;placenta;prostate;rectum;salivary gland;seminal vesicle;skin;small intestine;smooth muscle;spleen;stomach;thyroid gland;tonsil;urinary bladder	62	Alveolar cells type 1;Alveolar cells type 2;Astrocytes;B-cells;Basal keratinocytes;Basal prostatic cells;Basal respiratory cells;Basal squamous epithelial cells;Bipolar cells;Breast glandular cells;Breast myoepithelial cells;Cardiomyocytes;Cholangiocytes;Ciliated cells;Club cells;Collecting duct cells;Cone photoreceptor cells;Distal enterocytes;Distal tubular cells;Ductal cells;Enteroendocrine ce…
ADAP2	0.41593	0.788746	17	13	3	45	0	1146	34709	1453	70	12	40	adipose tissue;adrenal gland;appendix;bone marrow;breast;cerebral cortex;cervix;choroid plexus;colon;duodenum;endometrium;epididymis;esophagus;fallopian tube;gallbladder;heart muscle;kidney;liver;lung;lymph node;ovary;pancreas;parathyroid gland;placenta;prostate;rectum;salivary gland;seminal vesicle;skeletal muscle;skin;small intestine;smooth muscle;spleen;stomach;testis;thymus;thyroid gland;tong…	52	Adipocytes;Alveolar cells type 1;Alveolar cells type 2;Astrocytes;B-cells;Basal keratinocytes;Basal prostatic cells;Bipolar cells;Breast myoepithelial cells;Ciliated cells;Club cells;Cytotrophoblasts;Distal enterocytes;Endothelial cells;Excitatory neurons;Exocrine glandular cells;Extravillous trophoblasts;Fibroblasts;Glandular and luminal cells;Granulosa cells;Hepatocytes;Hofbauer cells;Inhibitor…
ADAR	0.147994	0.194551	20	94	22	84	30	3681	19520	2749	180	1	40	adipose tissue;adrenal gland;appendix;bone marrow;breast;cerebral cortex;cervix;choroid plexus;colon;duodenum;endometrium;epididymis;esophagus;fallopian tube;gallbladder;heart muscle;kidney;liver;lung;lymph node;ovary;pancreas;parathyroid gland;placenta;prostate;rectum;salivary gland;seminal vesicle;skeletal muscle;skin;small intestine;smooth muscle;spleen;stomach;testis;thymus;thyroid gland;tong…	81	Adipocytes;Alveolar cells type 1;Alveolar cells type 2;Astrocytes;B-cells;Basal keratinocytes;Basal prostatic cells;Basal respiratory cells;Basal squamous epithelial cells;Bipolar cells;Breast glandular cells;Breast myoepithelial cells;Cardiomyocytes;Cholangiocytes;Ciliated cells;Club cells;Collecting duct cells;Cone photoreceptor cells;Cytotrophoblasts;Distal enterocytes;Distal tubular cells;Duc…
ADARB1	0.315397	0.602743	33	96	36	85	17	2106	145079	4363	433	1	40	adipose tissue;adrenal gland;appendix;bone marrow;breast;cerebral cortex;cervix;choroid plexus;colon;duodenum;endometrium;epididymis;esophagus;fallopian tube;gallbladder;heart muscle;kidney;liver;lung;lymph node;ovary;pancreas;parathyroid gland;placenta;prostate;rectum;salivary gland;seminal vesicle;skeletal muscle;skin;small intestine;smooth muscle;spleen;stomach;testis;thymus;thyroid gland;tong…	71	Adipocytes;Alveolar cells type 1;Alveolar cells type 2;Astrocytes;B-cells;Basal keratinocytes;Basal prostatic cells;Basal respiratory cells;Basal squamous epithelial cells;Bipolar cells;Breast glandular cells;Breast myoepithelial cells;Cardiomyocytes;Cholangiocytes;Ciliated cells;Club cells;Cone photoreceptor cells;Ductal cells;Early spermatids;Endometrial stromal cells;Endothelial cells;Erythroi…
ADARB2	0.931011	0.887355	17	184	18	1	5	2220	551738	5880	375	12	6	cerebral cortex;choroid plexus;fallopian tube;pancreas;salivary gland;testis	30	Astrocytes;Basal prostatic cells;Basal squamous epithelial cells;Bipolar cells;Breast glandular cells;Cholangiocytes;Ciliated cells;Early spermatids;Excitatory neurons;Horizontal cells;Inhibitory neurons;Late spermatids;Melanocytes;Microglial cells;Mucus glandular cells;Muller glia cells;NK-cells;Oligodendrocyte precursor cells;Oligodendrocytes;Oocytes;Proximal tubular cells;Rod photoreceptor cel…
ADAT1	0.290169	0.546374	24	52	9	66	3	1509	20657	3348	900	3	40	adipose tissue;adrenal gland;appendix;bone marrow;breast;cerebral cortex;cervix;choroid plexus;colon;duodenum;endometrium;epididymis;esophagus;fallopian tube;gallbladder;heart muscle;kidney;liver;lung;lymph node;ovary;pancreas;parathyroid gland;placenta;prostate;rectum;salivary gland;seminal vesicle;skeletal muscle;skin;small intestine;smooth muscle;spleen;stomach;testis;thymus;thyroid gland;tong…	81	Adipocytes;Alveolar cells type 1;Alveolar cells type 2;Astrocytes;B-cells;Basal keratinocytes;Basal prostatic cells;Basal respiratory cells;Basal squamous epithelial cells;Bipolar cells;Breast glandular cells;Breast myoepithelial cells;Cardiomyocytes;Cholangiocytes;Ciliated cells;Club cells;Collecting duct cells;Cone photoreceptor cells;Cytotrophoblasts;Distal enterocytes;Distal tubular cells;Duc…
ADAT2	0.482854	0.350654	30	108	6	43	10	576	21620	5631	37	1	35	adipose tissue;adrenal gland;appendix;bone marrow;breast;choroid plexus;colon;duodenum;endometrium;epididymis;esophagus;fallopian tube;gallbladder;liver;lung;lymph node;ovary;pancreas;parathyroid gland;placenta;prostate;rectum;salivary gland;seminal vesicle;skeletal muscle;skin;small intestine;smooth muscle;spleen;stomach;testis;thymus;thyroid gland;tonsil;urinary bladder	78	Adipocytes;Alveolar cells type 1;Alveolar cells type 2;Astrocytes;B-cells;Basal keratinocytes;Basal prostatic cells;Basal respiratory cells;Basal squamous epithelial cells;Bipolar cells;Breast glandular cells;Breast myoepithelial cells;Cardiomyocytes;Cholangiocytes;Ciliated cells;Club cells;Collecting duct cells;Cone photoreceptor cells;Cytotrophoblasts;Distal enterocytes;Distal tubular cells;Duc…
ADAT3	0.878238	0.747286	8	24	1	153	0	1104	6450	296	199	1	9	adipose tissue;colon;duodenum;pancreas;salivary gland;skin;small intestine;spleen;stomach	45	Alveolar cells type 1;Alveolar cells type 2;B-cells;Basal keratinocytes;Basal prostatic cells;Basal respiratory cells;Basal squamous epithelial cells;Breast glandular cells;Breast myoepithelial cells;Ciliated cells;Club cells;Cytotrophoblasts;Distal enterocytes;Distal tubular cells;Ductal cells;Endothelial cells;Enteroendocrine cells;Extravillous trophoblasts;Fibroblasts;Gastric mucus-secreting c…
ADCK1	0.275047	0.577412	24	79	8	29	3	1572	131638	1623	73	1	40	adipose tissue;adrenal gland;appendix;bone marrow;breast;cerebral cortex;cervix;choroid plexus;colon;duodenum;endometrium;epididymis;esophagus;fallopian tube;gallbladder;heart muscle;kidney;liver;lung;lymph node;ovary;pancreas;parathyroid gland;placenta;prostate;rectum;salivary gland;seminal vesicle;skeletal muscle;skin;small intestine;smooth muscle;spleen;stomach;testis;thymus;thyroid gland;tong…	75	Adipocytes;Alveolar cells type 1;Alveolar cells type 2;Astrocytes;B-cells;Basal keratinocytes;Basal prostatic cells;Basal respiratory cells;Basal squamous epithelial cells;Bipolar cells;Breast glandular cells;Breast myoepithelial cells;Cardiomyocytes;Cholangiocytes;Ciliated cells;Club cells;Cone photoreceptor cells;Cytotrophoblasts;Distal enterocytes;Distal tubular cells;Ductal cells;Early sperma…
ADCK2	0.224633	0.399621	32	64	9	51	0	1881	19592	307	386	1	40	adipose tissue;adrenal gland;appendix;bone marrow;breast;cerebral cortex;cervix;choroid plexus;colon;duodenum;endometrium;epididymis;esophagus;fallopian tube;gallbladder;heart muscle;kidney;liver;lung;lymph node;ovary;pancreas;parathyroid gland;placenta;prostate;rectum;salivary gland;seminal vesicle;skeletal muscle;skin;small intestine;smooth muscle;spleen;stomach;testis;thymus;thyroid gland;tong…	81	Adipocytes;Alveolar cells type 1;Alveolar cells type 2;Astrocytes;B-cells;Basal keratinocytes;Basal prostatic cells;Basal respiratory cells;Basal squamous epithelial cells;Bipolar cells;Breast glandular cells;Breast myoepithelial cells;Cardiomyocytes;Cholangiocytes;Ciliated cells;Club cells;Collecting duct cells;Cone photoreceptor cells;Cytotrophoblasts;Distal enterocytes;Distal tubular cells;Duc…
ADCK5	0.832248	0.504964	30	46	1	98	0	1743	17236	168	49	1	14	adrenal gland;appendix;choroid plexus;colon;duodenum;lymph node;pancreas;salivary gland;skeletal muscle;skin;small intestine;stomach;testis;thymus	81	Adipocytes;Alveolar cells type 1;Alveolar cells type 2;Astrocytes;B-cells;Basal keratinocytes;Basal prostatic cells;Basal respiratory cells;Basal squamous epithelial cells;Bipolar cells;Breast glandular cells;Breast myoepithelial cells;Cardiomyocytes;Cholangiocytes;Ciliated cells;Club cells;Collecting duct cells;Cone photoreceptor cells;Cytotrophoblasts;Distal enterocytes;Distal tubular cells;Duc…
ADCY1	0.802474	0.810968	20	81	1	3	31	3360	136092	9121	176	7	20	adipose tissue;adrenal gland;breast;cerebral cortex;cervix;choroid plexus;endometrium;fallopian tube;heart muscle;kidney;liver;pancreas;parathyroid gland;prostate;seminal vesicle;skeletal muscle;stomach;testis;thyroid gland;tongue	36	Adipocytes;Astrocytes;Bipolar cells;Breast glandular cells;Breast myoepithelial cells;Cardiomyocytes;Cholangiocytes;Cone photoreceptor cells;Distal tubular cells;Early spermatids;Endometrial stromal cells;Endothelial cells;Enteroendocrine cells;Excitatory neurons;Exocrine glandular cells;Fibroblasts;Gastric mucus-secreting cells;Hepatocytes;Horizontal cells;Inhibitory neurons;Kupffer cells;Late s…
ADCY10	0.982898	0.946407	6	53	5	13	0	4833	99407	292	217	1	2	liver;testis	11	Astrocytes;Early spermatids;Excitatory neurons;Hepatocytes;Inhibitory neurons;Late spermatids;Oligodendrocyte precursor cells;Oligodendrocytes;Skeletal myocytes;Spermatocytes;Syncytiotrophoblasts
ADCY2	0.837417	0.842444	17	162	11	7	7	3276	427299	3210	159	12	18	adrenal gland;breast;cerebral cortex;cervix;choroid plexus;endometrium;esophagus;fallopian tube;gallbladder;ovary;prostate;seminal vesicle;skeletal muscle;skin;smooth muscle;stomach;testis;tongue	38	Astrocytes;Basal keratinocytes;Bipolar cells;Breast glandular cells;Breast myoepithelial cells;Cholangiocytes;Ciliated cells;Club cells;Cone photoreceptor cells;Early spermatids;Endometrial stromal cells;Enteroendocrine cells;Excitatory neurons;Fibroblasts;Granulosa cells;Horizontal cells;Inhibitory neurons;Ionocytes;Langerhans cells;Late spermatids;Leydig cells;Lymphatic endothelial cells;Melano…
ADCY3	0.352382	0.587845	35	90	27	48	7	3435	96119	763	752	6	40	adipose tissue;adrenal gland;appendix;bone marrow;breast;cerebral cortex;cervix;choroid plexus;colon;duodenum;endometrium;epididymis;esophagus;fallopian tube;gallbladder;heart muscle;kidney;liver;lung;lymph node;ovary;pancreas;parathyroid gland;placenta;prostate;rectum;salivary gland;seminal vesicle;skeletal muscle;skin;small intestine;smooth muscle;spleen;stomach;testis;thymus;thyroid gland;tong…	69	Adipocytes;Alveolar cells type 1;Alveolar cells type 2;Astrocytes;B-cells;Basal keratinocytes;Basal prostatic cells;Basal respiratory cells;Basal squamous epithelial cells;Bipolar cells;Breast glandular cells;Breast myoepithelial cells;Cardiomyocytes;Ciliated cells;Club cells;Collecting duct cells;Cytotrophoblasts;Distal enterocytes;Endometrial stromal cells;Endothelial cells;Enteroendocrine cell…
ADCY4	0.704624	0.867978	7	24	7	75	6	3234	13003	57	419	7	25	adipose tissue;adrenal gland;appendix;breast;cervix;colon;endometrium;esophagus;fallopian tube;gallbladder;heart muscle;kidney;lung;lymph node;ovary;placenta;seminal vesicle;skeletal muscle;skin;small intestine;smooth muscle;spleen;stomach;tongue;urinary bladder	35	Adipocytes;Breast glandular cells;Breast myoepithelial cells;Cardiomyocytes;Ciliated cells;Collecting duct cells;Distal enterocytes;Ductal cells;Early spermatids;Endothelial cells;Enteroendocrine cells;Exocrine glandular cells;Fibroblasts;Gastric mucus-secreting cells;Hofbauer cells;Intestinal goblet cells;Kupffer cells;Langerhans cells;Late spermatids;Lymphatic endothelial cells;Macrophages;Micr…
ADCY5	0.625487	0.776949	24	102	24	21	12	3786	160152	2312	545	6	36	adipose tissue;adrenal gland;appendix;breast;cerebral cortex;cervix;choroid plexus;colon;duodenum;endometrium;epididymis;esophagus;fallopian tube;gallbladder;heart muscle;kidney;liver;lung;lymph node;ovary;pancreas;placenta;prostate;rectum;salivary gland;seminal vesicle;skeletal muscle;small intestine;smooth muscle;spleen;stomach;testis;thymus;tongue;tonsil;urinary bladder	38	Astrocytes;Bipolar cells;Breast myoepithelial cells;Cardiomyocytes;Cholangiocytes;Collecting duct cells;Cytotrophoblasts;Distal enterocytes;Ductal cells;Endometrial stromal cells;Endothelial cells;Excitatory neurons;Exocrine glandular cells;Extravillous trophoblasts;Fibroblasts;Glandular and luminal cells;Granulosa cells;Horizontal cells;Inhibitory neurons;Late spermatids;Leydig cells;Microglial …
ADCY6	0.386161	0.504739	35	27	5	54	10	3507	16804	2397	188	6	40	adipose tissue;adrenal gland;appendix;bone marrow;breast;cerebral cortex;cervix;choroid plexus;colon;duodenum;endometrium;epididymis;esophagus;fallopian tube;gallbladder;heart muscle;kidney;liver;lung;lymph node;ovary;pancreas;parathyroid gland;placenta;prostate;rectum;salivary gland;seminal vesicle;skeletal muscle;skin;small intestine;smooth muscle;spleen;stomach;testis;thymus;thyroid gland;tong…	69	Adipocytes;Alveolar cells type 1;Alveolar cells type 2;Astrocytes;Basal keratinocytes;Basal prostatic cells;Basal respiratory cells;Basal squamous epithelial cells;Bipolar cells;Breast glandular cells;Breast myoepithelial cells;Cardiomyocytes;Cholangiocytes;Ciliated cells;Club cells;Collecting duct cells;Cone photoreceptor cells;Cytotrophoblasts;Distal enterocytes;Ductal cells;Early spermatids;En…
ADCY7	0.422625	0.668315	26	59	5	80	7	3243	45314	2630	398	14	40	adipose tissue;adrenal gland;appendix;bone marrow;breast;cerebral cortex;cervix;choroid plexus;colon;duodenum;endometrium;epididymis;esophagus;fallopian tube;gallbladder;heart muscle;kidney;liver;lung;lymph node;ovary;pancreas;parathyroid gland;placenta;prostate;rectum;salivary gland;seminal vesicle;skeletal muscle;skin;small intestine;smooth muscle;spleen;stomach;testis;thymus;thyroid gland;tong…	59	Alveolar cells type 1;Alveolar cells type 2;Astrocytes;B-cells;Basal keratinocytes;Bipolar cells;Breast glandular cells;Breast myoepithelial cells;Ciliated cells;Club cells;Cone photoreceptor cells;Cytotrophoblasts;Distal enterocytes;Ductal cells;Endometrial stromal cells;Endothelial cells;Enteroendocrine cells;Erythroid cells;Excitatory neurons;Exocrine glandular cells;Extravillous trophoblasts;…
ADCY8	0.945302	0.948394	7	129	2	0	0	3756	256188	89	576	7	7	cerebral cortex;choroid plexus;epididymis;fallopian tube;lung;salivary gland;seminal vesicle	9	Astrocytes;Early spermatids;Excitatory neurons;Horizontal cells;Inhibitory neurons;Microglial cells;Oligodendrocyte precursor cells;Oligodendrocytes;Secretory cells
ADCY9	0.464825	0.664941	34	90	23	60	27	4062	145810	3122	796	6	40	adipose tissue;adrenal gland;appendix;bone marrow;breast;cerebral cortex;cervix;choroid plexus;colon;duodenum;endometrium;epididymis;esophagus;fallopian tube;gallbladder;heart muscle;kidney;liver;lung;lymph node;ovary;pancreas;parathyroid gland;placenta;prostate;rectum;salivary gland;seminal vesicle;skeletal muscle;skin;small intestine;smooth muscle;spleen;stomach;testis;thymus;thyroid gland;tong…	74	Adipocytes;Alveolar cells type 1;Alveolar cells type 2;Astrocytes;Basal keratinocytes;Basal prostatic cells;Basal respiratory cells;Basal squamous epithelial cells;Bipolar cells;Breast glandular cells;Breast myoepithelial cells;Cardiomyocytes;Cholangiocytes;Ciliated cells;Club cells;Collecting duct cells;Cone photoreceptor cells;Cytotrophoblasts;Distal enterocytes;Ductal cells;Endometrial stromal…
ADCYAP1	0.840027	0.958024	5	71	5	0	15	531	4043	2537	191	12	14	appendix;cerebral cortex;cervix;colon;endometrium;esophagus;gallbladder;lymph node;pancreas;rectum;smooth muscle;stomach;testis;urinary bladder	13	Early spermatids;Excitatory neurons;Horizontal cells;Lymphatic endothelial cells;Mesothelial cells;Microglial cells;Oligodendrocytes;Oocytes;Pancreatic endocrine cells;Sertoli cells;Spermatocytes;T-cells;granulocytes
ADCYAP1R1	0.786895	0.903902	11	55	7	0	7	1407	52528	4790	442	12	28	adipose tissue;adrenal gland;appendix;breast;cerebral cortex;cervix;choroid plexus;colon;endometrium;epididymis;esophagus;fallopian tube;gallbladder;heart muscle;ovary;pancreas;parathyroid gland;prostate;rectum;salivary gland;seminal vesicle;skeletal muscle;skin;small intestine;smooth muscle;testis;thyroid gland;tongue	19	Adipocytes;Astrocytes;Bipolar cells;Ciliated cells;Excitatory neurons;Fibroblasts;Glandular and luminal cells;Horizontal cells;Inhibitory neurons;Leydig cells;Microglial cells;Oligodendrocyte precursor cells;Oligodendrocytes;Pancreatic endocrine cells;Peritubular cells;Secretory cells;Serous glandular cells;Smooth muscle cells;Spermatogonia
ADD1	0.164661	0.377607	18	50	13	111	14	2400	82079	1539	201	1	40	adipose tissue;adrenal gland;appendix;bone marrow;breast;cerebral cortex;cervix;choroid plexus;colon;duodenum;endometrium;epididymis;esophagus;fallopian tube;gallbladder;heart muscle;kidney;liver;lung;lymph node;ovary;pancreas;parathyroid gland;placenta;prostate;rectum;salivary gland;seminal vesicle;skeletal muscle;skin;small intestine;smooth muscle;spleen;stomach;testis;thymus;thyroid gland;tong…	81	Adipocytes;Alveolar cells type 1;Alveolar cells type 2;Astrocytes;B-cells;Basal keratinocytes;Basal prostatic cells;Basal respiratory cells;Basal squamous epithelial cells;Bipolar cells;Breast glandular cells;Breast myoepithelial cells;Cardiomyocytes;Cholangiocytes;Ciliated cells;Club cells;Collecting duct cells;Cone photoreceptor cells;Cytotrophoblasts;Distal enterocytes;Distal tubular cells;Duc…
ADD2	0.917976	0.851806	15	60	11	19	18	2181	102127	6641	468	1	13	adipose tissue;adrenal gland;appendix;bone marrow;cerebral cortex;esophagus;lymph node;pancreas;smooth muscle;spleen;testis;thyroid gland;tonsil	24	Adipocytes;B-cells;Bipolar cells;Cone photoreceptor cells;Early spermatids;Endothelial cells;Erythroid cells;Excitatory neurons;Exocrine glandular cells;Gastric mucus-secreting cells;Horizontal cells;Inhibitory neurons;Late spermatids;Lymphatic endothelial cells;Macrophages;Mesothelial cells;Microglial cells;Oligodendrocyte precursor cells;Oligodendrocytes;Oocytes;Rod photoreceptor cells;Spermato…
ADD3	0.172238	0.315584	29	88	26	65	27	2121	123169	1947	345	1	40	adipose tissue;adrenal gland;appendix;bone marrow;breast;cerebral cortex;cervix;choroid plexus;colon;duodenum;endometrium;epididymis;esophagus;fallopian tube;gallbladder;heart muscle;kidney;liver;lung;lymph node;ovary;pancreas;parathyroid gland;placenta;prostate;rectum;salivary gland;seminal vesicle;skeletal muscle;skin;small intestine;smooth muscle;spleen;stomach;testis;thymus;thyroid gland;tong…	81	Adipocytes;Alveolar cells type 1;Alveolar cells type 2;Astrocytes;B-cells;Basal keratinocytes;Basal prostatic cells;Basal respiratory cells;Basal squamous epithelial cells;Bipolar cells;Breast glandular cells;Breast myoepithelial cells;Cardiomyocytes;Cholangiocytes;Ciliated cells;Club cells;Collecting duct cells;Cone photoreceptor cells;Cytotrophoblasts;Distal enterocytes;Distal tubular cells;Duc…
ADGB	0.969653	0.94572	5	96	11	4	3	5004	211173	245	69	4	3	choroid plexus;fallopian tube;testis	15	Basal respiratory cells;Ciliated cells;Club cells;Cone photoreceptor cells;Early spermatids;Ionocytes;Langerhans cells;Late spermatids;Leydig cells;Oocytes;Peritubular cells;Sertoli cells;Spermatocytes;Spermatogonia;Undifferentiated cells
ADGRA1	0.965425	0.93747	3	41	5	0	3	1683	39488	2164	417	6	4	adrenal gland;cerebral cortex;fallopian tube;salivary gland	11	Astrocytes;Cholangiocytes;Ciliated cells;Endothelial cells;Excitatory neurons;Horizontal cells;Inhibitory neurons;Oligodendrocyte precursor cells;Oligodendrocytes;Salivary duct cells;Smooth muscle cells
ADGRA2	0.395892	0.79378	12	44	10	0	7	4017	41070	2541	386	6	40	adipose tissue;adrenal gland;appendix;bone marrow;breast;cerebral cortex;cervix;choroid plexus;colon;duodenum;endometrium;epididymis;esophagus;fallopian tube;gallbladder;heart muscle;kidney;liver;lung;lymph node;ovary;pancreas;parathyroid gland;placenta;prostate;rectum;salivary gland;seminal vesicle;skeletal muscle;skin;small intestine;smooth muscle;spleen;stomach;testis;thymus;thyroid gland;tong…	37	Adipocytes;Alveolar cells type 1;Basal keratinocytes;Basal prostatic cells;Ciliated cells;Endometrial stromal cells;Endothelial cells;Excitatory neurons;Exocrine glandular cells;Fibroblasts;Glandular and luminal cells;Granulosa cells;Hofbauer cells;Inhibitory neurons;Kupffer cells;Langerhans cells;Late spermatids;Leydig cells;Lymphatic endothelial cells;Macrophages;Melanocytes;Mesothelial cells;M…
ADGRA3	0.446847	0.594673	39	65	9	0	1	3966	124114	329	282	6	40	adipose tissue;adrenal gland;appendix;bone marrow;breast;cerebral cortex;cervix;choroid plexus;colon;duodenum;endometrium;epididymis;esophagus;fallopian tube;gallbladder;heart muscle;kidney;liver;lung;lymph node;ovary;pancreas;parathyroid gland;placenta;prostate;rectum;salivary gland;seminal vesicle;skeletal muscle;skin;small intestine;smooth muscle;spleen;stomach;testis;thymus;thyroid gland;tong…	76	Adipocytes;Alveolar cells type 1;Alveolar cells type 2;Astrocytes;Basal keratinocytes;Basal prostatic cells;Basal respiratory cells;Basal squamous epithelial cells;Bipolar cells;Breast glandular cells;Breast myoepithelial cells;Cardiomyocytes;Cholangiocytes;Ciliated cells;Club cells;Collecting duct cells;Cone photoreceptor cells;Cytotrophoblasts;Distal enterocytes;Ductal cells;Early spermatids;En…
ADGRB1	0.965874	0.916216	8	65	3	0	0	4755	89339	590	675	12	5	adrenal gland;cerebral cortex;parathyroid gland;skin;spleen	12	Astrocytes;Bipolar cells;Breast glandular cells;Excitatory neurons;Horizontal cells;Inhibitory neurons;Melanocytes;Microglial cells;Muller glia cells;Oligodendrocyte precursor cells;Oligodendrocytes;Peritubular cells
ADGRB2	0.861059	0.831361	14	40	8	0	4	4758	31516	303	647	12	20	adipose tissue;adrenal gland;cerebral cortex;cervix;choroid plexus;duodenum;endometrium;fallopian tube;gallbladder;heart muscle;ovary;parathyroid gland;placenta;prostate;seminal vesicle;small intestine;smooth muscle;testis;thymus;thyroid gland	37	Astrocytes;Bipolar cells;Breast glandular cells;Breast myoepithelial cells;Cardiomyocytes;Ciliated cells;Cone photoreceptor cells;Cytotrophoblasts;Early spermatids;Enteroendocrine cells;Excitatory neurons;Extravillous trophoblasts;Fibroblasts;Horizontal cells;Inhibitory neurons;Intestinal goblet cells;Ionocytes;Late spermatids;Mesothelial cells;Microglial cells;Muller glia cells;NK-cells;Oligoden…
ADGRB3	0.926445	0.884935	12	126	5	0	19	4569	748135	615	906	12	11	adrenal gland;cerebral cortex;colon;endometrium;lung;rectum;seminal vesicle;smooth muscle;testis;tongue;urinary bladder	28	Adipocytes;Astrocytes;Bipolar cells;Early spermatids;Endometrial stromal cells;Excitatory neurons;Fibroblasts;Granulosa cells;Horizontal cells;Inhibitory neurons;Late spermatids;Leydig cells;Macrophages;Melanocytes;Microglial cells;Mucus glandular cells;Muller glia cells;Oligodendrocyte precursor cells;Oligodendrocytes;Oocytes;Pancreatic endocrine cells;Peritubular cells;Rod photoreceptor cells;S…
ADGRD1	0.581114	0.814733	17	108	11	0	9	2625	182173	2206	559	6	32	adipose tissue;adrenal gland;appendix;breast;cervix;colon;duodenum;endometrium;epididymis;esophagus;fallopian tube;gallbladder;heart muscle;kidney;liver;lung;ovary;pancreas;placenta;prostate;rectum;seminal vesicle;skeletal muscle;skin;small intestine;smooth muscle;spleen;stomach;testis;thyroid gland;tongue;urinary bladder	34	Adipocytes;Alveolar cells type 1;Alveolar cells type 2;Cardiomyocytes;Ciliated cells;Collecting duct cells;Cytotrophoblasts;Early spermatids;Endometrial stromal cells;Excitatory neurons;Fibroblasts;Glandular and luminal cells;Granulosa cells;Hepatocytes;Hofbauer cells;Inhibitory neurons;Kupffer cells;Langerhans cells;Late spermatids;Leydig cells;Macrophages;Mesothelial cells;Microglial cells;Mull…
ADGRD2	1	0.977065	4	24	1	0	0	2949	24615	318	248	12	1	seminal vesicle	5	Basal prostatic cells;Breast myoepithelial cells;Early spermatids;Late spermatids;Skeletal myocytes
ADGRE1	0.828716	0.976232	4	42	4	0	2	2661	49760	421	30	15	15	adipose tissue;appendix;bone marrow;duodenum;epididymis;liver;lung;lymph node;placenta;small intestine;smooth muscle;spleen;thymus;tonsil;urinary bladder	5	Hofbauer cells;Kupffer cells;Macrophages;Spermatogonia;monocytes
ADGRE2	0.757879	0.874693	9	20	2	0	6	2472	39378	3844	475	15	24	adipose tissue;adrenal gland;appendix;bone marrow;breast;choroid plexus;colon;duodenum;gallbladder;liver;lung;lymph node;parathyroid gland;placenta;rectum;seminal vesicle;skin;small intestine;smooth muscle;spleen;stomach;thymus;tonsil;urinary bladder	33	B-cells;Basal keratinocytes;Basal prostatic cells;Breast glandular cells;Breast myoepithelial cells;Club cells;Endometrial stromal cells;Endothelial cells;Erythroid cells;Fibroblasts;Hofbauer cells;Inhibitory neurons;Ionocytes;Kupffer cells;Langerhans cells;Late spermatids;Macrophages;Melanocytes;Mucus glandular cells;NK-cells;Oligodendrocytes;Oocytes;Paneth cells;Plasma cells;Prostatic glandular…
ADGRE3	0.864832	0.946278	4	21	5	0	0	1959	53379	316	74	15	10	adipose tissue;appendix;bone marrow;duodenum;gallbladder;lung;small intestine;spleen;tonsil;urinary bladder	12	Astrocytes;Club cells;Excitatory neurons;Hofbauer cells;Inhibitory neurons;Kupffer cells;Macrophages;Microglial cells;Mucus glandular cells;Oligodendrocyte precursor cells;Oligodendrocytes;monocytes
ADGRE5	0.412739	0.595851	30	70	4	0	5	2508	24090	602	80		40	adipose tissue;adrenal gland;appendix;bone marrow;breast;cerebral cortex;cervix;choroid plexus;colon;duodenum;endometrium;epididymis;esophagus;fallopian tube;gallbladder;heart muscle;kidney;liver;lung;lymph node;ovary;pancreas;parathyroid gland;placenta;prostate;rectum;salivary gland;seminal vesicle;skeletal muscle;skin;small intestine;smooth muscle;spleen;stomach;testis;thymus;thyroid gland;tong…	72	Adipocytes;Alveolar cells type 1;Alveolar cells type 2;Astrocytes;B-cells;Basal keratinocytes;Basal prostatic cells;Basal respiratory cells;Basal squamous epithelial cells;Breast glandular cells;Breast myoepithelial cells;Cardiomyocytes;Cholangiocytes;Ciliated cells;Club cells;Cone photoreceptor cells;Cytotrophoblasts;Distal enterocytes;Ductal cells;Endometrial stromal cells;Endothelial cells;Ent…
ADGRF1	0.89563	0.834411	16	74	4	0	5	2733	39193	2514	185	12	10	esophagus;gallbladder;kidney;lung;prostate;seminal vesicle;stomach;thyroid gland;tonsil;urinary bladder	30	Adipocytes;Alveolar cells type 1;Alveolar cells type 2;Basal keratinocytes;Basal prostatic cells;Basal respiratory cells;Basal squamous epithelial cells;Breast glandular cells;Breast myoepithelial cells;Cholangiocytes;Ciliated cells;Club cells;Collecting duct cells;Distal tubular cells;Ductal cells;Endometrial stromal cells;Enteroendocrine cells;Exocrine glandular cells;Gastric mucus-secreting ce…
ADGRF3	1	0.939525	6	31	9	0	0	3015	34134	911	555	13	1	pancreas	12	Astrocytes;Early spermatids;Excitatory neurons;Granulosa cells;Inhibitory neurons;Late spermatids;Microglial cells;Oligodendrocyte precursor cells;Oligodendrocytes;Plasma cells;Rod photoreceptor cells;T-cells
ADGRF4	0.927963	0.895507	8	34	3	0	1	2088	20307	809	231	15	9	breast;colon;esophagus;fallopian tube;placenta;rectum;skin;tonsil;urinary bladder	20	Basal keratinocytes;Basal respiratory cells;Basal squamous epithelial cells;Ciliated cells;Club cells;Cytotrophoblasts;Distal enterocytes;Ductal cells;Early spermatids;Exocrine glandular cells;Extravillous trophoblasts;Glandular and luminal cells;Ionocytes;Mesothelial cells;Pancreatic endocrine cells;Paneth cells;Serous glandular cells;Squamous epithelial cells;Suprabasal keratinocytes;Syncytiotr…
ADGRF5	0.473044	0.803643	21	54	18	0	6	4041	63656	1470	250	13	39	adipose tissue;adrenal gland;appendix;breast;cerebral cortex;cervix;choroid plexus;colon;duodenum;endometrium;epididymis;esophagus;fallopian tube;gallbladder;heart muscle;kidney;liver;lung;lymph node;ovary;pancreas;parathyroid gland;placenta;prostate;rectum;salivary gland;seminal vesicle;skeletal muscle;skin;small intestine;smooth muscle;spleen;stomach;testis;thymus;thyroid gland;tongue;tonsil;ur…	45	Adipocytes;Alveolar cells type 1;Alveolar cells type 2;Astrocytes;B-cells;Basal keratinocytes;Basal prostatic cells;Basal squamous epithelial cells;Breast glandular cells;Breast myoepithelial cells;Cardiomyocytes;Cholangiocytes;Ciliated cells;Club cells;Collecting duct cells;Distal tubular cells;Early spermatids;Endometrial stromal cells;Endothelial cells;Enteroendocrine cells;Excitatory neurons;…
ADGRG1	0.369973	0.497271	39	51	9	0	3	2064	32681	1985	208	13	40	adipose tissue;adrenal gland;appendix;bone marrow;breast;cerebral cortex;cervix;choroid plexus;colon;duodenum;endometrium;epididymis;esophagus;fallopian tube;gallbladder;heart muscle;kidney;liver;lung;lymph node;ovary;pancreas;parathyroid gland;placenta;prostate;rectum;salivary gland;seminal vesicle;skeletal muscle;skin;small intestine;smooth muscle;spleen;stomach;testis;thymus;thyroid gland;tong…	73	Adipocytes;Alveolar cells type 1;Alveolar cells type 2;Astrocytes;B-cells;Basal keratinocytes;Basal prostatic cells;Basal respiratory cells;Basal squamous epithelial cells;Breast glandular cells;Breast myoepithelial cells;Cardiomyocytes;Cholangiocytes;Ciliated cells;Club cells;Collecting duct cells;Cytotrophoblasts;Distal enterocytes;Distal tubular cells;Ductal cells;Early spermatids;Endometrial …
ADGRG2	0.89084	0.831915	12	24	1	0	4	3054	128478	1557	73	14	21	adipose tissue;breast;cervix;endometrium;epididymis;fallopian tube;gallbladder;lung;lymph node;pancreas;parathyroid gland;prostate;salivary gland;seminal vesicle;spleen;stomach;testis;thymus;thyroid gland;tongue;tonsil	29	Alveolar cells type 1;Astrocytes;Breast glandular cells;Cholangiocytes;Ciliated cells;Endometrial stromal cells;Excitatory neurons;Fibroblasts;Gastric mucus-secreting cells;Glandular and luminal cells;Horizontal cells;Inhibitory neurons;Melanocytes;Mesothelial cells;Microglial cells;Mucus glandular cells;Muller glia cells;Oligodendrocyte precursor cells;Oligodendrocytes;Oocytes;Pancreatic endocri…
ADGRG3	0.896914	0.950491	5	37	5	0	0	1650	18464	917	42	14	16	adipose tissue;appendix;bone marrow;colon;duodenum;fallopian tube;gallbladder;liver;lung;placenta;rectum;small intestine;smooth muscle;spleen;tongue;urinary bladder	13	Endothelial cells;Erythroid cells;Hofbauer cells;Kupffer cells;Lymphatic endothelial cells;Macrophages;NK-cells;Oocytes;Pancreatic endocrine cells;Serous glandular cells;T-cells;granulocytes;monocytes
ADGRG4	0.980802	0.971951	4	10	1	0	0	9243	105995	399	291	6	2	duodenum;small intestine	6	Bipolar cells;Enteroendocrine cells;Fibroblasts;Horizontal cells;Leydig cells;Paneth cells
ADGRG5	0.847945	0.940783	5	32	8	0	0	1587	31212	1651	97	15	12	appendix;bone marrow;colon;duodenum;lymph node;rectum;salivary gland;small intestine;spleen;thymus;tonsil;urinary bladder	9	B-cells;Macrophages;Microglial cells;NK-cells;Paneth cells;Plasma cells;Proximal enterocytes;T-cells;dendritic cells
ADGRG6	0.618101	0.669995	35	151	33	0	16	3753	137433	2746	323	6	38	adipose tissue;adrenal gland;appendix;breast;cerebral cortex;cervix;choroid plexus;colon;duodenum;endometrium;epididymis;esophagus;fallopian tube;gallbladder;heart muscle;kidney;liver;lung;lymph node;ovary;pancreas;parathyroid gland;placenta;prostate;rectum;salivary gland;seminal vesicle;skin;small intestine;smooth muscle;spleen;stomach;testis;thymus;thyroid gland;tongue;tonsil;urinary bladder	57	Adipocytes;Alveolar cells type 1;Alveolar cells type 2;B-cells;Basal keratinocytes;Basal prostatic cells;Basal respiratory cells;Basal squamous epithelial cells;Breast glandular cells;Breast myoepithelial cells;Cardiomyocytes;Cholangiocytes;Ciliated cells;Club cells;Collecting duct cells;Cytotrophoblasts;Distal enterocytes;Ductal cells;Endothelial cells;Enteroendocrine cells;Erythroid cells;Excit…
ADGRG7	0.917605	0.931077	6	36	5	0	1	2394	82751	478	256	12	7	bone marrow;colon;duodenum;liver;rectum;small intestine;smooth muscle	12	Collecting duct cells;Distal enterocytes;Enteroendocrine cells;Erythroid cells;Hepatocytes;Intestinal goblet cells;Langerhans cells;Melanocytes;Paneth cells;Proximal enterocytes;Suprabasal keratinocytes;Undifferentiated cells
ADGRL1	0.543821	0.54979	36	82	3	0	49	4410	50607	3130	280	12	38	adipose tissue;adrenal gland;appendix;bone marrow;breast;cerebral cortex;cervix;choroid plexus;colon;duodenum;endometrium;epididymis;esophagus;fallopian tube;gallbladder;heart muscle;kidney;lung;lymph node;ovary;pancreas;parathyroid gland;placenta;prostate;rectum;salivary gland;seminal vesicle;skeletal muscle;skin;small intestine;smooth muscle;spleen;stomach;testis;thymus;thyroid gland;tonsil;uri…	71	Adipocytes;Alveolar cells type 1;Alveolar cells type 2;Astrocytes;B-cells;Basal keratinocytes;Basal prostatic cells;Basal respiratory cells;Basal squamous epithelial cells;Bipolar cells;Breast glandular cells;Breast myoepithelial cells;Cardiomyocytes;Cholangiocytes;Ciliated cells;Club cells;Collecting duct cells;Cone photoreceptor cells;Distal enterocytes;Ductal cells;Endometrial stromal cells;En…
ADGRL2	0.321463	0.703105	39	244	8	0	86	4410	185567	2787	235	12	39	adipose tissue;adrenal gland;appendix;breast;cerebral cortex;cervix;choroid plexus;colon;duodenum;endometrium;epididymis;esophagus;fallopian tube;gallbladder;heart muscle;kidney;liver;lung;lymph node;ovary;pancreas;parathyroid gland;placenta;prostate;rectum;salivary gland;seminal vesicle;skeletal muscle;skin;small intestine;smooth muscle;spleen;stomach;testis;thymus;thyroid gland;tongue;tonsil;ur…	67	Adipocytes;Alveolar cells type 1;Alveolar cells type 2;Astrocytes;Basal keratinocytes;Basal prostatic cells;Basal respiratory cells;Basal squamous epithelial cells;Bipolar cells;Breast glandular cells;Breast myoepithelial cells;Cardiomyocytes;Cholangiocytes;Ciliated cells;Club cells;Collecting duct cells;Cone photoreceptor cells;Distal enterocytes;Ductal cells;Early spermatids;Endometrial stromal…
ADGRL3	0.733633	0.860204	13	155	1	0	24	4632	864272	7427	1679	10	27	adipose tissue;adrenal gland;appendix;breast;cerebral cortex;cervix;choroid plexus;colon;duodenum;endometrium;epididymis;fallopian tube;gallbladder;heart muscle;kidney;lung;parathyroid gland;placenta;prostate;rectum;seminal vesicle;skin;small intestine;smooth muscle;stomach;testis;urinary bladder	31	Astrocytes;Basal keratinocytes;Bipolar cells;Breast glandular cells;Cardiomyocytes;Cone photoreceptor cells;Early spermatids;Endometrial stromal cells;Excitatory neurons;Extravillous trophoblasts;Fibroblasts;Granulosa cells;Horizontal cells;Inhibitory neurons;Langerhans cells;Late spermatids;Lymphatic endothelial cells;Microglial cells;Muller glia cells;Oligodendrocyte precursor cells;Oligodendro…
ADGRL4	0.439041	0.86495	18	115	4	0	6	2073	113428	1390	76	12	39	adipose tissue;adrenal gland;appendix;breast;cerebral cortex;cervix;choroid plexus;colon;duodenum;endometrium;epididymis;esophagus;fallopian tube;gallbladder;heart muscle;kidney;liver;lung;lymph node;ovary;pancreas;parathyroid gland;placenta;prostate;rectum;salivary gland;seminal vesicle;skeletal muscle;skin;small intestine;smooth muscle;spleen;stomach;testis;thymus;thyroid gland;tongue;tonsil;ur…	36	Adipocytes;Alveolar cells type 1;B-cells;Basal keratinocytes;Basal prostatic cells;Basal squamous epithelial cells;Breast glandular cells;Breast myoepithelial cells;Cardiomyocytes;Cholangiocytes;Ciliated cells;Collecting duct cells;Early spermatids;Endometrial stromal cells;Endothelial cells;Erythroid cells;Excitatory neurons;Fibroblasts;Glandular and luminal cells;Hepatocytes;Kupffer cells;Lange…
ADGRV1	0.866784	0.8101	28	120	14	0	19	18921	586084	537	99	13	17	adrenal gland;breast;cerebral cortex;choroid plexus;colon;gallbladder;kidney;liver;lung;placenta;prostate;rectum;skin;stomach;testis;thyroid gland;urinary bladder	53	Alveolar cells type 1;Alveolar cells type 2;Astrocytes;Basal keratinocytes;Basal prostatic cells;Basal respiratory cells;Basal squamous epithelial cells;Bipolar cells;Breast glandular cells;Breast myoepithelial cells;Ciliated cells;Club cells;Collecting duct cells;Cone photoreceptor cells;Cytotrophoblasts;Distal enterocytes;Distal tubular cells;Ductal cells;Early spermatids;Enteroendocrine cells;…
ADH1A	0.968256	0.973394	5	25	6	0	1	1128	13163	255	71	1	8	adipose tissue;adrenal gland;duodenum;gallbladder;liver;pancreas;small intestine;tongue	8	Cholangiocytes;Early spermatids;Erythroid cells;Extravillous trophoblasts;Fibroblasts;Hepatocytes;Kupffer cells;Mesothelial cells
ADH1B	0.577681	0.851752	23	11	1	0	2	1128	12364	2869	70	1	38	adipose tissue;adrenal gland;appendix;breast;cervix;choroid plexus;colon;duodenum;endometrium;epididymis;esophagus;fallopian tube;gallbladder;heart muscle;kidney;liver;lung;lymph node;ovary;pancreas;parathyroid gland;placenta;prostate;rectum;salivary gland;seminal vesicle;skeletal muscle;skin;small intestine;smooth muscle;spleen;stomach;testis;thymus;thyroid gland;tongue;tonsil;urinary bladder	38	Adipocytes;Alveolar cells type 1;B-cells;Basal keratinocytes;Basal prostatic cells;Basal squamous epithelial cells;Breast myoepithelial cells;Cardiomyocytes;Cholangiocytes;Ciliated cells;Endothelial cells;Enteroendocrine cells;Erythroid cells;Fibroblasts;Gastric mucus-secreting cells;Hepatocytes;Kupffer cells;Langerhans cells;Leydig cells;Lymphatic endothelial cells;Macrophages;Melanocytes;Mesoth…
ADH1C	0.742073	0.777628	21	15	6	1	0	1128	14796	255	71	3	27	adipose tissue;appendix;breast;cervix;colon;duodenum;endometrium;epididymis;esophagus;fallopian tube;gallbladder;heart muscle;kidney;liver;lung;ovary;pancreas;prostate;rectum;salivary gland;seminal vesicle;skeletal muscle;small intestine;smooth muscle;stomach;tongue;urinary bladder	43	Adipocytes;Alveolar cells type 2;B-cells;Basal prostatic cells;Basal respiratory cells;Basal squamous epithelial cells;Cholangiocytes;Ciliated cells;Club cells;Collecting duct cells;Distal enterocytes;Ductal cells;Early spermatids;Endothelial cells;Enteroendocrine cells;Erythroid cells;Exocrine glandular cells;Fibroblasts;Gastric mucus-secreting cells;Glandular and luminal cells;Hepatocytes;Intes…
ADH4	0.962519	0.960212	7	30	6	0	0	1143	18638	784	75	1	8	adipose tissue;breast;duodenum;kidney;liver;small intestine;testis;tongue	12	B-cells;Cholangiocytes;Early spermatids;Enteroendocrine cells;Erythroid cells;Fibroblasts;Hepatocytes;Kupffer cells;Late spermatids;Plasma cells;Smooth muscle cells;T-cells
ADH5	0.226995	0.261443	20	33	5	20	9	1125	15159	1439	88	1	40	adipose tissue;adrenal gland;appendix;bone marrow;breast;cerebral cortex;cervix;choroid plexus;colon;duodenum;endometrium;epididymis;esophagus;fallopian tube;gallbladder;heart muscle;kidney;liver;lung;lymph node;ovary;pancreas;parathyroid gland;placenta;prostate;rectum;salivary gland;seminal vesicle;skeletal muscle;skin;small intestine;smooth muscle;spleen;stomach;testis;thymus;thyroid gland;tong…	81	Adipocytes;Alveolar cells type 1;Alveolar cells type 2;Astrocytes;B-cells;Basal keratinocytes;Basal prostatic cells;Basal respiratory cells;Basal squamous epithelial cells;Bipolar cells;Breast glandular cells;Breast myoepithelial cells;Cardiomyocytes;Cholangiocytes;Ciliated cells;Club cells;Collecting duct cells;Cone photoreceptor cells;Cytotrophoblasts;Distal enterocytes;Distal tubular cells;Duc…
ADH6	0.922831	0.929977	9	17	5	1	3	1128	13806	1580	94	1	8	colon;duodenum;fallopian tube;gallbladder;kidney;liver;rectum;small intestine	14	B-cells;Cholangiocytes;Ciliated cells;Collecting duct cells;Distal enterocytes;Distal tubular cells;Enteroendocrine cells;Hepatocytes;Intestinal goblet cells;Ionocytes;Kupffer cells;Proximal enterocytes;Proximal tubular cells;Undifferentiated cells
ADH7	0.965831	0.904364	9	18	0	0	1	1125	20961	885	109	1	3	esophagus;stomach;tonsil	16	Basal keratinocytes;Basal respiratory cells;Basal squamous epithelial cells;Ciliated cells;Club cells;Endothelial cells;Gastric mucus-secreting cells;Ionocytes;Macrophages;Salivary duct cells;Serous glandular cells;Smooth muscle cells;Squamous epithelial cells;Suprabasal keratinocytes;T-cells;granulocytes
ADHFE1	0.774914	0.710693	27	69	9	71	2	1404	34432	555	13	1	21	adipose tissue;breast;cerebral cortex;cervix;choroid plexus;epididymis;fallopian tube;heart muscle;kidney;liver;lung;ovary;parathyroid gland;placenta;prostate;salivary gland;seminal vesicle;skeletal muscle;stomach;thyroid gland;tongue	68	Adipocytes;Alveolar cells type 2;Astrocytes;B-cells;Basal keratinocytes;Basal prostatic cells;Basal respiratory cells;Basal squamous epithelial cells;Bipolar cells;Breast glandular cells;Breast myoepithelial cells;Cardiomyocytes;Cholangiocytes;Ciliated cells;Club cells;Collecting duct cells;Cytotrophoblasts;Distal enterocytes;Distal tubular cells;Ductal cells;Endometrial stromal cells;Endothelial…
ADI1	0.390606	0.384549	13	54	13	51	3	540	19985	1597	44	1	40	adipose tissue;adrenal gland;appendix;bone marrow;breast;cerebral cortex;cervix;choroid plexus;colon;duodenum;endometrium;epididymis;esophagus;fallopian tube;gallbladder;heart muscle;kidney;liver;lung;lymph node;ovary;pancreas;parathyroid gland;placenta;prostate;rectum;salivary gland;seminal vesicle;skeletal muscle;skin;small intestine;smooth muscle;spleen;stomach;testis;thymus;thyroid gland;tong…	81	Adipocytes;Alveolar cells type 1;Alveolar cells type 2;Astrocytes;B-cells;Basal keratinocytes;Basal prostatic cells;Basal respiratory cells;Basal squamous epithelial cells;Bipolar cells;Breast glandular cells;Breast myoepithelial cells;Cardiomyocytes;Cholangiocytes;Ciliated cells;Club cells;Collecting duct cells;Cone photoreceptor cells;Cytotrophoblasts;Distal enterocytes;Distal tubular cells;Duc…
ADIG	0.978924	0.979161	2	24	2	2	0	243	6593	377	54	17	3	epididymis;testis;thyroid gland	8	Early spermatids;Late spermatids;Leydig cells;Peritubular cells;Proximal tubular cells;Sertoli cells;Spermatocytes;Spermatogonia
ADIPOQ	0.894735	0.976937	0	81	7	14	1	735	11212	3759	48	12	16	adipose tissue;adrenal gland;appendix;breast;colon;esophagus;gallbladder;heart muscle;lymph node;pancreas;rectum;salivary gland;skeletal muscle;smooth muscle;thymus;tongue	3	Breast myoepithelial cells;Cone photoreceptor cells;Smooth muscle cells
ADIPOR1	0.21678	0.269772	26	21	4	62	9	1128	15390	741	222	1	40	adipose tissue;adrenal gland;appendix;bone marrow;breast;cerebral cortex;cervix;choroid plexus;colon;duodenum;endometrium;epididymis;esophagus;fallopian tube;gallbladder;heart muscle;kidney;liver;lung;lymph node;ovary;pancreas;parathyroid gland;placenta;prostate;rectum;salivary gland;seminal vesicle;skeletal muscle;skin;small intestine;smooth muscle;spleen;stomach;testis;thymus;thyroid gland;tong…	81	Adipocytes;Alveolar cells type 1;Alveolar cells type 2;Astrocytes;B-cells;Basal keratinocytes;Basal prostatic cells;Basal respiratory cells;Basal squamous epithelial cells;Bipolar cells;Breast glandular cells;Breast myoepithelial cells;Cardiomyocytes;Cholangiocytes;Ciliated cells;Club cells;Collecting duct cells;Cone photoreceptor cells;Cytotrophoblasts;Distal enterocytes;Distal tubular cells;Duc…
ADIPOR2	0.315494	0.422064	29	77	12	109	37	1161	93634	2602	208	1	40	adipose tissue;adrenal gland;appendix;bone marrow;breast;cerebral cortex;cervix;choroid plexus;colon;duodenum;endometrium;epididymis;esophagus;fallopian tube;gallbladder;heart muscle;kidney;liver;lung;lymph node;ovary;pancreas;parathyroid gland;placenta;prostate;rectum;salivary gland;seminal vesicle;skeletal muscle;skin;small intestine;smooth muscle;spleen;stomach;testis;thymus;thyroid gland;tong…	81	Adipocytes;Alveolar cells type 1;Alveolar cells type 2;Astrocytes;B-cells;Basal keratinocytes;Basal prostatic cells;Basal respiratory cells;Basal squamous epithelial cells;Bipolar cells;Breast glandular cells;Breast myoepithelial cells;Cardiomyocytes;Cholangiocytes;Ciliated cells;Club cells;Collecting duct cells;Cone photoreceptor cells;Cytotrophoblasts;Distal enterocytes;Distal tubular cells;Duc…
ADIRF	0.371631	0.522752	24	30	1	81	0	231	1807	333	63	15	40	adipose tissue;adrenal gland;appendix;bone marrow;breast;cerebral cortex;cervix;choroid plexus;colon;duodenum;endometrium;epididymis;esophagus;fallopian tube;gallbladder;heart muscle;kidney;liver;lung;lymph node;ovary;pancreas;parathyroid gland;placenta;prostate;rectum;salivary gland;seminal vesicle;skeletal muscle;skin;small intestine;smooth muscle;spleen;stomach;testis;thymus;thyroid gland;tong…	75	Adipocytes;Alveolar cells type 1;Alveolar cells type 2;Astrocytes;B-cells;Basal keratinocytes;Basal prostatic cells;Basal respiratory cells;Basal squamous epithelial cells;Bipolar cells;Breast glandular cells;Breast myoepithelial cells;Cardiomyocytes;Cholangiocytes;Ciliated cells;Club cells;Collecting duct cells;Cone photoreceptor cells;Cytotrophoblasts;Distal enterocytes;Distal tubular cells;Duc…
ADK	0.38941	0.348823	31	136	31	58	12	1089	556078	845	58	1	40	adipose tissue;adrenal gland;appendix;bone marrow;breast;cerebral cortex;cervix;choroid plexus;colon;duodenum;endometrium;epididymis;esophagus;fallopian tube;gallbladder;heart muscle;kidney;liver;lung;lymph node;ovary;pancreas;parathyroid gland;placenta;prostate;rectum;salivary gland;seminal vesicle;skeletal muscle;skin;small intestine;smooth muscle;spleen;stomach;testis;thymus;thyroid gland;tong…	81	Adipocytes;Alveolar cells type 1;Alveolar cells type 2;Astrocytes;B-cells;Basal keratinocytes;Basal prostatic cells;Basal respiratory cells;Basal squamous epithelial cells;Bipolar cells;Breast glandular cells;Breast myoepithelial cells;Cardiomyocytes;Cholangiocytes;Ciliated cells;Club cells;Collecting duct cells;Cone photoreceptor cells;Cytotrophoblasts;Distal enterocytes;Distal tubular cells;Duc…
ADM	0.422842	0.549468	37	20	2	92	20	558	833	756	178	12	40	adipose tissue;adrenal gland;appendix;bone marrow;breast;cerebral cortex;cervix;choroid plexus;colon;duodenum;endometrium;epididymis;esophagus;fallopian tube;gallbladder;heart muscle;kidney;liver;lung;lymph node;ovary;pancreas;parathyroid gland;placenta;prostate;rectum;salivary gland;seminal vesicle;skeletal muscle;skin;small intestine;smooth muscle;spleen;stomach;testis;thymus;thyroid gland;tong…	77	Adipocytes;Alveolar cells type 1;Alveolar cells type 2;Astrocytes;B-cells;Basal keratinocytes;Basal prostatic cells;Basal respiratory cells;Basal squamous epithelial cells;Bipolar cells;Breast glandular cells;Breast myoepithelial cells;Cardiomyocytes;Cholangiocytes;Ciliated cells;Club cells;Collecting duct cells;Cone photoreceptor cells;Cytotrophoblasts;Distal enterocytes;Distal tubular cells;Duc…
ADM2	0.824774	0.888961	7	36	2	70	2	447	682	3534	232	12	16	appendix;colon;duodenum;epididymis;gallbladder;kidney;lymph node;pancreas;prostate;salivary gland;small intestine;spleen;stomach;thymus;thyroid gland;tonsil	24	Alveolar cells type 2;B-cells;Breast glandular cells;Breast myoepithelial cells;Cholangiocytes;Distal enterocytes;Ductal cells;Exocrine glandular cells;Gastric mucus-secreting cells;Glandular and luminal cells;Hepatocytes;Intestinal goblet cells;Ionocytes;Mucus glandular cells;Pancreatic endocrine cells;Paneth cells;Plasma cells;Prostatic glandular cells;Proximal enterocytes;Proximal tubular cell…
ADM5	0.812481	0.83285	10	46	2	70	0	462	194	82	244	17	14	adipose tissue;bone marrow;cerebral cortex;cervix;choroid plexus;duodenum;endometrium;lung;lymph node;skeletal muscle;skin;smooth muscle;spleen;urinary bladder	41	Adipocytes;Alveolar cells type 2;Astrocytes;Basal keratinocytes;Basal prostatic cells;Basal respiratory cells;Basal squamous epithelial cells;Bipolar cells;Breast glandular cells;Breast myoepithelial cells;Ciliated cells;Cone photoreceptor cells;Early spermatids;Endometrial stromal cells;Endothelial cells;Enteroendocrine cells;Fibroblasts;Glandular and luminal cells;Granulosa cells;Horizontal cel…
ADNP	0.135009	0.249546	17	141	9	95	53	3309	35848	2487	876	12	40	adipose tissue;adrenal gland;appendix;bone marrow;breast;cerebral cortex;cervix;choroid plexus;colon;duodenum;endometrium;epididymis;esophagus;fallopian tube;gallbladder;heart muscle;kidney;liver;lung;lymph node;ovary;pancreas;parathyroid gland;placenta;prostate;rectum;salivary gland;seminal vesicle;skeletal muscle;skin;small intestine;smooth muscle;spleen;stomach;testis;thymus;thyroid gland;tong…	81	Adipocytes;Alveolar cells type 1;Alveolar cells type 2;Astrocytes;B-cells;Basal keratinocytes;Basal prostatic cells;Basal respiratory cells;Basal squamous epithelial cells;Bipolar cells;Breast glandular cells;Breast myoepithelial cells;Cardiomyocytes;Cholangiocytes;Ciliated cells;Club cells;Collecting duct cells;Cone photoreceptor cells;Cytotrophoblasts;Distal enterocytes;Distal tubular cells;Duc…
ADNP2	0.441031	0.311168	35	54	4	20	12	3396	25928	1537	224	12	40	adipose tissue;adrenal gland;appendix;bone marrow;breast;cerebral cortex;cervix;choroid plexus;colon;duodenum;endometrium;epididymis;esophagus;fallopian tube;gallbladder;heart muscle;kidney;liver;lung;lymph node;ovary;pancreas;parathyroid gland;placenta;prostate;rectum;salivary gland;seminal vesicle;skeletal muscle;skin;small intestine;smooth muscle;spleen;stomach;testis;thymus;thyroid gland;tong…	79	Adipocytes;Alveolar cells type 1;Alveolar cells type 2;Astrocytes;B-cells;Basal keratinocytes;Basal prostatic cells;Basal respiratory cells;Basal squamous epithelial cells;Bipolar cells;Breast glandular cells;Breast myoepithelial cells;Cardiomyocytes;Cholangiocytes;Ciliated cells;Club cells;Collecting duct cells;Cone photoreceptor cells;Cytotrophoblasts;Distal enterocytes;Ductal cells;Early sperm…
ADO	0.383516	0.603628	29	82	19	38	21	813	0	2607	340	2	40	adipose tissue;adrenal gland;appendix;bone marrow;breast;cerebral cortex;cervix;choroid plexus;colon;duodenum;endometrium;epididymis;esophagus;fallopian tube;gallbladder;heart muscle;kidney;liver;lung;lymph node;ovary;pancreas;parathyroid gland;placenta;prostate;rectum;salivary gland;seminal vesicle;skeletal muscle;skin;small intestine;smooth muscle;spleen;stomach;testis;thymus;thyroid gland;tong…	81	Adipocytes;Alveolar cells type 1;Alveolar cells type 2;Astrocytes;B-cells;Basal keratinocytes;Basal prostatic cells;Basal respiratory cells;Basal squamous epithelial cells;Bipolar cells;Breast glandular cells;Breast myoepithelial cells;Cardiomyocytes;Cholangiocytes;Ciliated cells;Club cells;Collecting duct cells;Cone photoreceptor cells;Cytotrophoblasts;Distal enterocytes;Distal tubular cells;Duc…
ADORA1	0.78112	0.87534	11	71	14	16	1	981	36779	1505	415	6	20	adipose tissue;appendix;breast;cerebral cortex;choroid plexus;duodenum;fallopian tube;heart muscle;kidney;lung;pancreas;parathyroid gland;placenta;salivary gland;skeletal muscle;spleen;testis;thyroid gland;tongue;urinary bladder	22	Astrocytes;Breast glandular cells;Breast myoepithelial cells;Cardiomyocytes;Cholangiocytes;Collecting duct cells;Cone photoreceptor cells;Ductal cells;Excitatory neurons;Exocrine glandular cells;Extravillous trophoblasts;Inhibitory neurons;Melanocytes;Mesothelial cells;Microglial cells;Muller glia cells;Oligodendrocyte precursor cells;Oligodendrocytes;Oocytes;Proximal tubular cells;Serous glandul…
ADORA2A	0.705029	0.976346	2	67	18	40	0	1239	12230	868	422	12	33	adipose tissue;adrenal gland;appendix;bone marrow;cerebral cortex;choroid plexus;colon;duodenum;epididymis;fallopian tube;gallbladder;heart muscle;kidney;liver;lung;lymph node;ovary;pancreas;placenta;prostate;rectum;salivary gland;seminal vesicle;skeletal muscle;skin;small intestine;spleen;stomach;testis;thymus;tongue;tonsil;urinary bladder	4	B-cells;Gastric mucus-secreting cells;Plasma cells;T-cells
ADORA2B	0.795313	0.768125	22	64	14	53	11	999	29095	404	119	6	17	appendix;bone marrow;cerebral cortex;choroid plexus;colon;esophagus;fallopian tube;gallbladder;lung;pancreas;placenta;rectum;skin;smooth muscle;stomach;tonsil;urinary bladder	43	Alveolar cells type 2;Astrocytes;B-cells;Basal keratinocytes;Basal respiratory cells;Basal squamous epithelial cells;Breast glandular cells;Breast myoepithelial cells;Cholangiocytes;Ciliated cells;Club cells;Cytotrophoblasts;Distal enterocytes;Ductal cells;Early spermatids;Enteroendocrine cells;Erythroid cells;Extravillous trophoblasts;Fibroblasts;Gastric mucus-secreting cells;Hofbauer cells;Inhi…
ADORA3	0.578069	0.9349	8	20	7	46	0	957	2448	521	279	13	31	adipose tissue;adrenal gland;appendix;breast;cerebral cortex;cervix;choroid plexus;colon;duodenum;esophagus;fallopian tube;gallbladder;heart muscle;kidney;liver;lung;lymph node;ovary;pancreas;parathyroid gland;placenta;rectum;salivary gland;seminal vesicle;small intestine;smooth muscle;spleen;stomach;thymus;tonsil;urinary bladder	12	Early spermatids;Hofbauer cells;Kupffer cells;Langerhans cells;Late spermatids;Macrophages;Mucus glandular cells;Muller glia cells;Schwann cells;Serous glandular cells;dendritic cells;granulocytes
ADPGK	0.239189	0.353589	33	78	7	51	9	1494	29857	1047	67	3	40	adipose tissue;adrenal gland;appendix;bone marrow;breast;cerebral cortex;cervix;choroid plexus;colon;duodenum;endometrium;epididymis;esophagus;fallopian tube;gallbladder;heart muscle;kidney;liver;lung;lymph node;ovary;pancreas;parathyroid gland;placenta;prostate;rectum;salivary gland;seminal vesicle;skeletal muscle;skin;small intestine;smooth muscle;spleen;stomach;testis;thymus;thyroid gland;tong…	80	Adipocytes;Alveolar cells type 1;Alveolar cells type 2;Astrocytes;B-cells;Basal keratinocytes;Basal prostatic cells;Basal respiratory cells;Basal squamous epithelial cells;Bipolar cells;Breast glandular cells;Breast myoepithelial cells;Cardiomyocytes;Cholangiocytes;Ciliated cells;Club cells;Collecting duct cells;Cone photoreceptor cells;Cytotrophoblasts;Distal enterocytes;Ductal cells;Early sperm…
ADPRH	0.320165	0.649787	24	49	10	29	1	1074	6831	2067	482	3	40	adipose tissue;adrenal gland;appendix;bone marrow;breast;cerebral cortex;cervix;choroid plexus;colon;duodenum;endometrium;epididymis;esophagus;fallopian tube;gallbladder;heart muscle;kidney;liver;lung;lymph node;ovary;pancreas;parathyroid gland;placenta;prostate;rectum;salivary gland;seminal vesicle;skeletal muscle;skin;small intestine;smooth muscle;spleen;stomach;testis;thymus;thyroid gland;tong…	54	Adipocytes;Alveolar cells type 1;Alveolar cells type 2;B-cells;Basal prostatic cells;Breast glandular cells;Breast myoepithelial cells;Cardiomyocytes;Cholangiocytes;Ciliated cells;Club cells;Collecting duct cells;Cone photoreceptor cells;Cytotrophoblasts;Distal tubular cells;Ductal cells;Endothelial cells;Exocrine glandular cells;Extravillous trophoblasts;Fibroblasts;Gastric mucus-secreting cells…
ADPRHL1	0.778793	0.816396	18	52	9	23	1	5904	44156	3767	51	12	32	adipose tissue;adrenal gland;breast;cerebral cortex;cervix;choroid plexus;colon;duodenum;endometrium;epididymis;esophagus;fallopian tube;gallbladder;heart muscle;kidney;lung;ovary;pancreas;placenta;prostate;rectum;salivary gland;skeletal muscle;skin;small intestine;spleen;stomach;testis;thymus;thyroid gland;tongue;urinary bladder	58	Adipocytes;Alveolar cells type 2;Astrocytes;Basal keratinocytes;Basal prostatic cells;Basal squamous epithelial cells;Bipolar cells;Breast glandular cells;Breast myoepithelial cells;Cardiomyocytes;Ciliated cells;Club cells;Cone photoreceptor cells;Cytotrophoblasts;Distal enterocytes;Ductal cells;Early spermatids;Endometrial stromal cells;Endothelial cells;Enteroendocrine cells;Excitatory neurons;…
ADPRM	0.239288	0.415799	29	36	8	27	2	1029	12431	414	91	2	40	adipose tissue;adrenal gland;appendix;bone marrow;breast;cerebral cortex;cervix;choroid plexus;colon;duodenum;endometrium;epididymis;esophagus;fallopian tube;gallbladder;heart muscle;kidney;liver;lung;lymph node;ovary;pancreas;parathyroid gland;placenta;prostate;rectum;salivary gland;seminal vesicle;skeletal muscle;skin;small intestine;smooth muscle;spleen;stomach;testis;thymus;thyroid gland;tong…	81	Adipocytes;Alveolar cells type 1;Alveolar cells type 2;Astrocytes;B-cells;Basal keratinocytes;Basal prostatic cells;Basal respiratory cells;Basal squamous epithelial cells;Bipolar cells;Breast glandular cells;Breast myoepithelial cells;Cardiomyocytes;Cholangiocytes;Ciliated cells;Club cells;Collecting duct cells;Cone photoreceptor cells;Cytotrophoblasts;Distal enterocytes;Distal tubular cells;Duc…
ADPRS	0.250113	0.315721	33	55	2	0	0	1092	3390	546	13		40	adipose tissue;adrenal gland;appendix;bone marrow;breast;cerebral cortex;cervix;choroid plexus;colon;duodenum;endometrium;epididymis;esophagus;fallopian tube;gallbladder;heart muscle;kidney;liver;lung;lymph node;ovary;pancreas;parathyroid gland;placenta;prostate;rectum;salivary gland;seminal vesicle;skeletal muscle;skin;small intestine;smooth muscle;spleen;stomach;testis;thymus;thyroid gland;tong…	81	Adipocytes;Alveolar cells type 1;Alveolar cells type 2;Astrocytes;B-cells;Basal keratinocytes;Basal prostatic cells;Basal respiratory cells;Basal squamous epithelial cells;Bipolar cells;Breast glandular cells;Breast myoepithelial cells;Cardiomyocytes;Cholangiocytes;Ciliated cells;Club cells;Collecting duct cells;Cone photoreceptor cells;Cytotrophoblasts;Distal enterocytes;Distal tubular cells;Duc…
ADRA1A	0.866065	0.913137	7	105	10	0	1	1401	94700	1340	1029	6	13	adipose tissue;appendix;cerebral cortex;heart muscle;liver;lung;lymph node;prostate;salivary gland;seminal vesicle;smooth muscle;spleen;tongue	16	Astrocytes;Cardiomyocytes;Early spermatids;Excitatory neurons;Fibroblasts;Hepatocytes;Horizontal cells;Inhibitory neurons;Kupffer cells;Late spermatids;Mesothelial cells;Microglial cells;Oligodendrocyte precursor cells;Oligodendrocytes;Serous glandular cells;Smooth muscle cells
ADRA1B	0.856817	0.927084	7	108	11	16	1	1563	54024	520	424	6	12	adipose tissue;adrenal gland;cerebral cortex;epididymis;fallopian tube;heart muscle;kidney;liver;lung;lymph node;ovary;spleen	13	Astrocytes;Bipolar cells;Excitatory neurons;Fibroblasts;Hepatocytes;Horizontal cells;Inhibitory neurons;Kupffer cells;Mesothelial cells;Oligodendrocyte precursor cells;Proximal tubular cells;Secretory cells;Smooth muscle cells
ADRA1D	0.940944	0.967433	2	95	13	54	2	1719	25716	893	330	6	4	cervix;prostate;seminal vesicle;spleen	6	Excitatory neurons;Inhibitory neurons;Sertoli cells;Skeletal myocytes;Smooth muscle cells;Spermatogonia
ADRA2A	0.587835	0.80247	22	98	7	5	7	1398	0	1513	968	6	32	adipose tissue;adrenal gland;appendix;breast;cerebral cortex;cervix;choroid plexus;colon;duodenum;endometrium;epididymis;fallopian tube;gallbladder;kidney;lung;lymph node;ovary;pancreas;parathyroid gland;placenta;prostate;rectum;salivary gland;seminal vesicle;skin;small intestine;smooth muscle;spleen;stomach;testis;tonsil;urinary bladder	38	Adipocytes;Basal keratinocytes;Breast glandular cells;Breast myoepithelial cells;Cholangiocytes;Ciliated cells;Club cells;Distal enterocytes;Ductal cells;Early spermatids;Endometrial stromal cells;Endothelial cells;Enteroendocrine cells;Excitatory neurons;Exocrine glandular cells;Fibroblasts;Gastric mucus-secreting cells;Glandular and luminal cells;Granulosa cells;Inhibitory neurons;Intestinal go…
ADRA2B	0.807612	0.852469	7	45	5	35	0	1353	0	1921	422	6	12	adipose tissue;adrenal gland;choroid plexus;epididymis;heart muscle;kidney;liver;salivary gland;seminal vesicle;skeletal muscle;spleen;tongue	25	Adipocytes;B-cells;Basal keratinocytes;Basal respiratory cells;Breast myoepithelial cells;Cardiomyocytes;Collecting duct cells;Endothelial cells;Enteroendocrine cells;Fibroblasts;Glandular and luminal cells;Hofbauer cells;Ionocytes;Langerhans cells;Leydig cells;Macrophages;Melanocytes;Mucus glandular cells;Salivary duct cells;Schwann cells;Sertoli cells;Skeletal myocytes;Smooth muscle cells;T-cel…
ADRA2C	0.782448	0.897706	11	136	5	1	2	1389	0	531	222	6	19	adipose tissue;adrenal gland;cerebral cortex;cervix;choroid plexus;endometrium;epididymis;fallopian tube;heart muscle;kidney;pancreas;placenta;prostate;seminal vesicle;skeletal muscle;smooth muscle;spleen;testis;tongue	27	Adipocytes;Basal prostatic cells;Bipolar cells;Breast myoepithelial cells;Ciliated cells;Collecting duct cells;Cone photoreceptor cells;Distal tubular cells;Endometrial stromal cells;Endothelial cells;Excitatory neurons;Fibroblasts;Glandular and luminal cells;Granulosa cells;Horizontal cells;Leydig cells;Macrophages;Muller glia cells;Oocytes;Peritubular cells;Proximal tubular cells;Secretory cell…
ADRB1	0.888366	0.807586	22	68	11	1	28	1434	0	1338	267	12	11	adipose tissue;cerebral cortex;heart muscle;liver;lung;pancreas;placenta;prostate;salivary gland;skeletal muscle;small intestine	36	Alveolar cells type 1;Alveolar cells type 2;Astrocytes;Basal respiratory cells;Bipolar cells;Cardiomyocytes;Cholangiocytes;Ciliated cells;Club cells;Cytotrophoblasts;Endothelial cells;Enteroendocrine cells;Excitatory neurons;Extravillous trophoblasts;Fibroblasts;Hofbauer cells;Horizontal cells;Inhibitory neurons;Intestinal goblet cells;Ionocytes;Kupffer cells;Langerhans cells;Macrophages;Microgli…
ADRB2	0.480223	0.659286	27	75	23	34	26	1242	0	550	221	6	36	adipose tissue;adrenal gland;appendix;bone marrow;breast;cerebral cortex;cervix;colon;duodenum;endometrium;epididymis;esophagus;fallopian tube;gallbladder;heart muscle;kidney;liver;lung;lymph node;pancreas;parathyroid gland;placenta;prostate;rectum;salivary gland;seminal vesicle;skeletal muscle;skin;small intestine;smooth muscle;spleen;stomach;thymus;tongue;tonsil;urinary bladder	58	Adipocytes;Alveolar cells type 1;Alveolar cells type 2;Astrocytes;B-cells;Basal keratinocytes;Basal prostatic cells;Basal respiratory cells;Basal squamous epithelial cells;Breast glandular cells;Breast myoepithelial cells;Cardiomyocytes;Cholangiocytes;Ciliated cells;Club cells;Collecting duct cells;Distal enterocytes;Ductal cells;Endothelial cells;Erythroid cells;Fibroblasts;Gastric mucus-secreti…
ADRB3	0.964431	0.988751	1	14	1	0	0	1227	1025	1228	130	6	4	epididymis;gallbladder;ovary;placenta	4	Hofbauer cells;Langerhans cells;Ovarian stromal cells;Smooth muscle cells
ADRM1	0.323538	0.42398	12	43	6	28	0	1224	4487	101	54	1	40	adipose tissue;adrenal gland;appendix;bone marrow;breast;cerebral cortex;cervix;choroid plexus;colon;duodenum;endometrium;epididymis;esophagus;fallopian tube;gallbladder;heart muscle;kidney;liver;lung;lymph node;ovary;pancreas;parathyroid gland;placenta;prostate;rectum;salivary gland;seminal vesicle;skeletal muscle;skin;small intestine;smooth muscle;spleen;stomach;testis;thymus;thyroid gland;tong…	81	Adipocytes;Alveolar cells type 1;Alveolar cells type 2;Astrocytes;B-cells;Basal keratinocytes;Basal prostatic cells;Basal respiratory cells;Basal squamous epithelial cells;Bipolar cells;Breast glandular cells;Breast myoepithelial cells;Cardiomyocytes;Cholangiocytes;Ciliated cells;Club cells;Collecting duct cells;Cone photoreceptor cells;Cytotrophoblasts;Distal enterocytes;Distal tubular cells;Duc…
ADSL	0.410711	0.326107	35	92	27	61	9	1455	18509	2845	59	1	40	adipose tissue;adrenal gland;appendix;bone marrow;breast;cerebral cortex;cervix;choroid plexus;colon;duodenum;endometrium;epididymis;esophagus;fallopian tube;gallbladder;heart muscle;kidney;liver;lung;lymph node;ovary;pancreas;parathyroid gland;placenta;prostate;rectum;salivary gland;seminal vesicle;skeletal muscle;skin;small intestine;smooth muscle;spleen;stomach;testis;thymus;thyroid gland;tong…	80	Adipocytes;Alveolar cells type 1;Alveolar cells type 2;Astrocytes;B-cells;Basal keratinocytes;Basal prostatic cells;Basal respiratory cells;Basal squamous epithelial cells;Bipolar cells;Breast glandular cells;Breast myoepithelial cells;Cardiomyocytes;Cholangiocytes;Ciliated cells;Club cells;Collecting duct cells;Cone photoreceptor cells;Cytotrophoblasts;Distal enterocytes;Distal tubular cells;Duc…
ADSS1	0.753218	0.730818	35	29	5	0	1	1374	21359	307	42		37	adipose tissue;adrenal gland;appendix;breast;cerebral cortex;cervix;choroid plexus;colon;duodenum;endometrium;epididymis;esophagus;fallopian tube;gallbladder;heart muscle;kidney;liver;lung;lymph node;ovary;pancreas;parathyroid gland;placenta;prostate;rectum;salivary gland;seminal vesicle;skeletal muscle;skin;small intestine;smooth muscle;spleen;stomach;testis;thyroid gland;tongue;urinary bladder	67	Adipocytes;Alveolar cells type 2;Astrocytes;Basal keratinocytes;Basal prostatic cells;Basal respiratory cells;Basal squamous epithelial cells;Bipolar cells;Breast glandular cells;Breast myoepithelial cells;Cardiomyocytes;Cholangiocytes;Ciliated cells;Club cells;Cytotrophoblasts;Distal tubular cells;Ductal cells;Early spermatids;Endometrial stromal cells;Endothelial cells;Enteroendocrine cells;Exo…
ADSS2	0.236952	0.242148	24	42	9	0	13	1371	40861	1092	92		40	adipose tissue;adrenal gland;appendix;bone marrow;breast;cerebral cortex;cervix;choroid plexus;colon;duodenum;endometrium;epididymis;esophagus;fallopian tube;gallbladder;heart muscle;kidney;liver;lung;lymph node;ovary;pancreas;parathyroid gland;placenta;prostate;rectum;salivary gland;seminal vesicle;skeletal muscle;skin;small intestine;smooth muscle;spleen;stomach;testis;thymus;thyroid gland;tong…	81	Adipocytes;Alveolar cells type 1;Alveolar cells type 2;Astrocytes;B-cells;Basal keratinocytes;Basal prostatic cells;Basal respiratory cells;Basal squamous epithelial cells;Bipolar cells;Breast glandular cells;Breast myoepithelial cells;Cardiomyocytes;Cholangiocytes;Ciliated cells;Club cells;Collecting duct cells;Cone photoreceptor cells;Cytotrophoblasts;Distal enterocytes;Distal tubular cells;Duc…
ADTRP	0.653228	0.815229	18	102	17	21	3	693	63589	955	44	3	27	appendix;bone marrow;breast;cerebral cortex;choroid plexus;colon;duodenum;epididymis;esophagus;gallbladder;kidney;liver;lung;lymph node;parathyroid gland;placenta;rectum;seminal vesicle;skin;small intestine;smooth muscle;spleen;stomach;testis;thymus;tonsil;urinary bladder	38	B-cells;Basal keratinocytes;Basal prostatic cells;Basal respiratory cells;Breast myoepithelial cells;Ciliated cells;Club cells;Collecting duct cells;Distal enterocytes;Distal tubular cells;Early spermatids;Enteroendocrine cells;Erythroid cells;Excitatory neurons;Exocrine glandular cells;Fibroblasts;Gastric mucus-secreting cells;Hofbauer cells;Intestinal goblet cells;Ionocytes;Kupffer cells;Langer…
AEBP1	0.326784	0.716731	36	52	4	50	0	3477	6119	299	321	12	40	adipose tissue;adrenal gland;appendix;bone marrow;breast;cerebral cortex;cervix;choroid plexus;colon;duodenum;endometrium;epididymis;esophagus;fallopian tube;gallbladder;heart muscle;kidney;liver;lung;lymph node;ovary;pancreas;parathyroid gland;placenta;prostate;rectum;salivary gland;seminal vesicle;skeletal muscle;skin;small intestine;smooth muscle;spleen;stomach;testis;thymus;thyroid gland;tong…	59	Adipocytes;Alveolar cells type 1;Astrocytes;B-cells;Basal keratinocytes;Basal prostatic cells;Breast glandular cells;Breast myoepithelial cells;Cardiomyocytes;Cholangiocytes;Ciliated cells;Collecting duct cells;Cytotrophoblasts;Early spermatids;Endometrial stromal cells;Endothelial cells;Erythroid cells;Exocrine glandular cells;Extravillous trophoblasts;Fibroblasts;Gastric mucus-secreting cells;G…
AEBP2	0.170327	0.316932	27	210	8	31	22	1512	76906	4110	208	6	40	adipose tissue;adrenal gland;appendix;bone marrow;breast;cerebral cortex;cervix;choroid plexus;colon;duodenum;endometrium;epididymis;esophagus;fallopian tube;gallbladder;heart muscle;kidney;liver;lung;lymph node;ovary;pancreas;parathyroid gland;placenta;prostate;rectum;salivary gland;seminal vesicle;skeletal muscle;skin;small intestine;smooth muscle;spleen;stomach;testis;thymus;thyroid gland;tong…	81	Adipocytes;Alveolar cells type 1;Alveolar cells type 2;Astrocytes;B-cells;Basal keratinocytes;Basal prostatic cells;Basal respiratory cells;Basal squamous epithelial cells;Bipolar cells;Breast glandular cells;Breast myoepithelial cells;Cardiomyocytes;Cholangiocytes;Ciliated cells;Club cells;Collecting duct cells;Cone photoreceptor cells;Cytotrophoblasts;Distal enterocytes;Distal tubular cells;Duc…
AEN	0.29831	0.48492	40	45	4	111	22	978	7870	1987	107	2	40	adipose tissue;adrenal gland;appendix;bone marrow;breast;cerebral cortex;cervix;choroid plexus;colon;duodenum;endometrium;epididymis;esophagus;fallopian tube;gallbladder;heart muscle;kidney;liver;lung;lymph node;ovary;pancreas;parathyroid gland;placenta;prostate;rectum;salivary gland;seminal vesicle;skeletal muscle;skin;small intestine;smooth muscle;spleen;stomach;testis;thymus;thyroid gland;tong…	78	Adipocytes;Alveolar cells type 1;Alveolar cells type 2;Astrocytes;B-cells;Basal keratinocytes;Basal prostatic cells;Basal respiratory cells;Basal squamous epithelial cells;Breast glandular cells;Breast myoepithelial cells;Cardiomyocytes;Cholangiocytes;Ciliated cells;Club cells;Collecting duct cells;Cone photoreceptor cells;Cytotrophoblasts;Distal enterocytes;Distal tubular cells;Ductal cells;Earl…
AFAP1	0.320881	0.644766	36	192	41	56	14	2445	173444	5051	208	9	39	adipose tissue;adrenal gland;appendix;breast;cerebral cortex;cervix;choroid plexus;colon;duodenum;endometrium;epididymis;esophagus;fallopian tube;gallbladder;heart muscle;kidney;liver;lung;lymph node;ovary;pancreas;parathyroid gland;placenta;prostate;rectum;salivary gland;seminal vesicle;skeletal muscle;skin;small intestine;smooth muscle;spleen;stomach;testis;thymus;thyroid gland;tongue;tonsil;ur…	73	Adipocytes;Alveolar cells type 1;Alveolar cells type 2;Astrocytes;Basal keratinocytes;Basal prostatic cells;Basal respiratory cells;Basal squamous epithelial cells;Bipolar cells;Breast glandular cells;Breast myoepithelial cells;Cardiomyocytes;Cholangiocytes;Ciliated cells;Club cells;Collecting duct cells;Cone photoreceptor cells;Cytotrophoblasts;Distal enterocytes;Ductal cells;Early spermatids;En…
AFAP1L1	0.671438	0.769913	20	86	26	38	4	2307	65755	3607	110	12	30	adipose tissue;adrenal gland;appendix;breast;cervix;endometrium;esophagus;fallopian tube;gallbladder;heart muscle;kidney;liver;lung;lymph node;ovary;pancreas;parathyroid gland;placenta;prostate;seminal vesicle;skeletal muscle;skin;small intestine;smooth muscle;spleen;testis;thymus;thyroid gland;tongue;urinary bladder	45	Adipocytes;Basal keratinocytes;Basal prostatic cells;Basal respiratory cells;Bipolar cells;Cardiomyocytes;Cholangiocytes;Ciliated cells;Club cells;Collecting duct cells;Cone photoreceptor cells;Cytotrophoblasts;Early spermatids;Endothelial cells;Excitatory neurons;Extravillous trophoblasts;Fibroblasts;Hofbauer cells;Inhibitory neurons;Ionocytes;Kupffer cells;Langerhans cells;Late spermatids;Leydi…
AFAP1L2	0.507835	0.769012	25	167	14	41	7	2457	105957	1218	47	9	39	adipose tissue;adrenal gland;appendix;breast;cerebral cortex;cervix;choroid plexus;colon;duodenum;endometrium;epididymis;esophagus;fallopian tube;gallbladder;heart muscle;kidney;liver;lung;lymph node;ovary;pancreas;parathyroid gland;placenta;prostate;rectum;salivary gland;seminal vesicle;skeletal muscle;skin;small intestine;smooth muscle;spleen;stomach;testis;thymus;thyroid gland;tongue;tonsil;ur…	49	Adipocytes;B-cells;Basal keratinocytes;Basal prostatic cells;Basal respiratory cells;Basal squamous epithelial cells;Breast glandular cells;Breast myoepithelial cells;Ciliated cells;Club cells;Collecting duct cells;Cytotrophoblasts;Distal enterocytes;Endometrial stromal cells;Endothelial cells;Excitatory neurons;Exocrine glandular cells;Extravillous trophoblasts;Fibroblasts;Gastric mucus-secretin…
AFDN	0.208693	0.279433	32	137	20	0	20	5496	137307	2088	222	6	40	adipose tissue;adrenal gland;appendix;bone marrow;breast;cerebral cortex;cervix;choroid plexus;colon;duodenum;endometrium;epididymis;esophagus;fallopian tube;gallbladder;heart muscle;kidney;liver;lung;lymph node;ovary;pancreas;parathyroid gland;placenta;prostate;rectum;salivary gland;seminal vesicle;skeletal muscle;skin;small intestine;smooth muscle;spleen;stomach;testis;thymus;thyroid gland;tong…	81	Adipocytes;Alveolar cells type 1;Alveolar cells type 2;Astrocytes;B-cells;Basal keratinocytes;Basal prostatic cells;Basal respiratory cells;Basal squamous epithelial cells;Bipolar cells;Breast glandular cells;Breast myoepithelial cells;Cardiomyocytes;Cholangiocytes;Ciliated cells;Club cells;Collecting duct cells;Cone photoreceptor cells;Cytotrophoblasts;Distal enterocytes;Distal tubular cells;Duc…
AFF1	0.231264	0.341855	30	84	46	132	38	3657	196768	5338	266	14	40	adipose tissue;adrenal gland;appendix;bone marrow;breast;cerebral cortex;cervix;choroid plexus;colon;duodenum;endometrium;epididymis;esophagus;fallopian tube;gallbladder;heart muscle;kidney;liver;lung;lymph node;ovary;pancreas;parathyroid gland;placenta;prostate;rectum;salivary gland;seminal vesicle;skeletal muscle;skin;small intestine;smooth muscle;spleen;stomach;testis;thymus;thyroid gland;tong…	80	Adipocytes;Alveolar cells type 1;Alveolar cells type 2;Astrocytes;B-cells;Basal keratinocytes;Basal prostatic cells;Basal respiratory cells;Basal squamous epithelial cells;Bipolar cells;Breast glandular cells;Breast myoepithelial cells;Cardiomyocytes;Cholangiocytes;Ciliated cells;Club cells;Collecting duct cells;Cone photoreceptor cells;Distal enterocytes;Distal tubular cells;Ductal cells;Early s…
AFF2	0.818233	0.897471	13	121	7	2	37	3936	486299	9331	481	13	14	appendix;bone marrow;cerebral cortex;cervix;epididymis;gallbladder;lung;lymph node;ovary;placenta;seminal vesicle;testis;thymus;tonsil	24	Astrocytes;Bipolar cells;Cone photoreceptor cells;Early spermatids;Erythroid cells;Excitatory neurons;Fibroblasts;Glandular and luminal cells;Horizontal cells;Inhibitory neurons;Late spermatids;Leydig cells;Microglial cells;Muller glia cells;Oligodendrocyte precursor cells;Oligodendrocytes;Peritubular cells;Plasma cells;Proximal tubular cells;Rod photoreceptor cells;Serous glandular cells;Sertoli…
AFF3	0.539974	0.713711	32	182	24	8	12	3681	587102	6055	334	6	33	adipose tissue;adrenal gland;appendix;bone marrow;breast;cerebral cortex;cervix;choroid plexus;colon;duodenum;endometrium;esophagus;fallopian tube;gallbladder;heart muscle;kidney;liver;lung;lymph node;ovary;placenta;prostate;rectum;seminal vesicle;small intestine;smooth muscle;spleen;stomach;testis;thymus;thyroid gland;tonsil;urinary bladder	58	Adipocytes;Alveolar cells type 1;Alveolar cells type 2;Astrocytes;B-cells;Bipolar cells;Breast glandular cells;Breast myoepithelial cells;Cardiomyocytes;Cholangiocytes;Ciliated cells;Club cells;Cone photoreceptor cells;Early spermatids;Endometrial stromal cells;Endothelial cells;Enteroendocrine cells;Erythroid cells;Excitatory neurons;Fibroblasts;Gastric mucus-secreting cells;Glandular and lumina…
AFF4	0.202033	0.2151	18	44	6	46	100	3492	78704	5664	380	12	40	adipose tissue;adrenal gland;appendix;bone marrow;breast;cerebral cortex;cervix;choroid plexus;colon;duodenum;endometrium;epididymis;esophagus;fallopian tube;gallbladder;heart muscle;kidney;liver;lung;lymph node;ovary;pancreas;parathyroid gland;placenta;prostate;rectum;salivary gland;seminal vesicle;skeletal muscle;skin;small intestine;smooth muscle;spleen;stomach;testis;thymus;thyroid gland;tong…	81	Adipocytes;Alveolar cells type 1;Alveolar cells type 2;Astrocytes;B-cells;Basal keratinocytes;Basal prostatic cells;Basal respiratory cells;Basal squamous epithelial cells;Bipolar cells;Breast glandular cells;Breast myoepithelial cells;Cardiomyocytes;Cholangiocytes;Ciliated cells;Club cells;Collecting duct cells;Cone photoreceptor cells;Cytotrophoblasts;Distal enterocytes;Distal tubular cells;Duc…
AFG1L	0.496151	0.74318	26	54	4	0	5	1446	225900	3576	26	1	40	adipose tissue;adrenal gland;appendix;bone marrow;breast;cerebral cortex;cervix;choroid plexus;colon;duodenum;endometrium;epididymis;esophagus;fallopian tube;gallbladder;heart muscle;kidney;liver;lung;lymph node;ovary;pancreas;parathyroid gland;placenta;prostate;rectum;salivary gland;seminal vesicle;skeletal muscle;skin;small intestine;smooth muscle;spleen;stomach;testis;thymus;thyroid gland;tong…	81	Adipocytes;Alveolar cells type 1;Alveolar cells type 2;Astrocytes;B-cells;Basal keratinocytes;Basal prostatic cells;Basal respiratory cells;Basal squamous epithelial cells;Bipolar cells;Breast glandular cells;Breast myoepithelial cells;Cardiomyocytes;Cholangiocytes;Ciliated cells;Club cells;Collecting duct cells;Cone photoreceptor cells;Cytotrophoblasts;Distal enterocytes;Distal tubular cells;Duc…
AFG3L2	0.352516	0.242316	24	36	6	44	8	2394	45124	621	145	1	40	adipose tissue;adrenal gland;appendix;bone marrow;breast;cerebral cortex;cervix;choroid plexus;colon;duodenum;endometrium;epididymis;esophagus;fallopian tube;gallbladder;heart muscle;kidney;liver;lung;lymph node;ovary;pancreas;parathyroid gland;placenta;prostate;rectum;salivary gland;seminal vesicle;skeletal muscle;skin;small intestine;smooth muscle;spleen;stomach;testis;thymus;thyroid gland;tong…	81	Adipocytes;Alveolar cells type 1;Alveolar cells type 2;Astrocytes;B-cells;Basal keratinocytes;Basal prostatic cells;Basal respiratory cells;Basal squamous epithelial cells;Bipolar cells;Breast glandular cells;Breast myoepithelial cells;Cardiomyocytes;Cholangiocytes;Ciliated cells;Club cells;Collecting duct cells;Cone photoreceptor cells;Cytotrophoblasts;Distal enterocytes;Distal tubular cells;Duc…
AFM	0.983669	0.977046	4	27	1	0	0	1800	20260	166	31	15	2	kidney;liver	7	Cholangiocytes;Collecting duct cells;Erythroid cells;Hepatocytes;Kupffer cells;Proximal tubular cells;Skeletal myocytes
AFMID	0.396877	0.471663	37	43	1	109	1	912	18655	765	9	1	40	adipose tissue;adrenal gland;appendix;bone marrow;breast;cerebral cortex;cervix;choroid plexus;colon;duodenum;endometrium;epididymis;esophagus;fallopian tube;gallbladder;heart muscle;kidney;liver;lung;lymph node;ovary;pancreas;parathyroid gland;placenta;prostate;rectum;salivary gland;seminal vesicle;skeletal muscle;skin;small intestine;smooth muscle;spleen;stomach;testis;thymus;thyroid gland;tong…	77	Adipocytes;Alveolar cells type 1;Alveolar cells type 2;B-cells;Basal keratinocytes;Basal prostatic cells;Basal respiratory cells;Basal squamous epithelial cells;Breast glandular cells;Breast myoepithelial cells;Cardiomyocytes;Cholangiocytes;Ciliated cells;Club cells;Collecting duct cells;Cytotrophoblasts;Distal enterocytes;Distal tubular cells;Ductal cells;Endometrial stromal cells;Endothelial ce…
AFP	1	0.94585	6	14	3	4	1	1830	17528	554	42	15	1	liver	11	B-cells;Breast glandular cells;Breast myoepithelial cells;Distal tubular cells;Exocrine glandular cells;Extravillous trophoblasts;Hepatocytes;Hofbauer cells;Kupffer cells;Proximal tubular cells;Syncytiotrophoblasts
AFTPH	0.215977	0.225334	30	66	14	67	22	2811	64580	970	317	7	40	adipose tissue;adrenal gland;appendix;bone marrow;breast;cerebral cortex;cervix;choroid plexus;colon;duodenum;endometrium;epididymis;esophagus;fallopian tube;gallbladder;heart muscle;kidney;liver;lung;lymph node;ovary;pancreas;parathyroid gland;placenta;prostate;rectum;salivary gland;seminal vesicle;skeletal muscle;skin;small intestine;smooth muscle;spleen;stomach;testis;thymus;thyroid gland;tong…	81	Adipocytes;Alveolar cells type 1;Alveolar cells type 2;Astrocytes;B-cells;Basal keratinocytes;Basal prostatic cells;Basal respiratory cells;Basal squamous epithelial cells;Bipolar cells;Breast glandular cells;Breast myoepithelial cells;Cardiomyocytes;Cholangiocytes;Ciliated cells;Club cells;Collecting duct cells;Cone photoreceptor cells;Cytotrophoblasts;Distal enterocytes;Distal tubular cells;Duc…
AGA	0.295779	0.332806	31	71	4	28	9	1041	9627	934	62	2	40	adipose tissue;adrenal gland;appendix;bone marrow;breast;cerebral cortex;cervix;choroid plexus;colon;duodenum;endometrium;epididymis;esophagus;fallopian tube;gallbladder;heart muscle;kidney;liver;lung;lymph node;ovary;pancreas;parathyroid gland;placenta;prostate;rectum;salivary gland;seminal vesicle;skeletal muscle;skin;small intestine;smooth muscle;spleen;stomach;testis;thymus;thyroid gland;tong…	81	Adipocytes;Alveolar cells type 1;Alveolar cells type 2;Astrocytes;B-cells;Basal keratinocytes;Basal prostatic cells;Basal respiratory cells;Basal squamous epithelial cells;Bipolar cells;Breast glandular cells;Breast myoepithelial cells;Cardiomyocytes;Cholangiocytes;Ciliated cells;Club cells;Collecting duct cells;Cone photoreceptor cells;Cytotrophoblasts;Distal enterocytes;Distal tubular cells;Duc…
AGAP1	0.407542	0.644355	28	272	8	57	47	2574	626862	7671	644	1	40	adipose tissue;adrenal gland;appendix;bone marrow;breast;cerebral cortex;cervix;choroid plexus;colon;duodenum;endometrium;epididymis;esophagus;fallopian tube;gallbladder;heart muscle;kidney;liver;lung;lymph node;ovary;pancreas;parathyroid gland;placenta;prostate;rectum;salivary gland;seminal vesicle;skeletal muscle;skin;small intestine;smooth muscle;spleen;stomach;testis;thymus;thyroid gland;tong…	75	Adipocytes;Alveolar cells type 1;Alveolar cells type 2;Astrocytes;Basal keratinocytes;Basal prostatic cells;Basal respiratory cells;Basal squamous epithelial cells;Bipolar cells;Breast glandular cells;Breast myoepithelial cells;Cardiomyocytes;Cholangiocytes;Ciliated cells;Club cells;Collecting duct cells;Cone photoreceptor cells;Cytotrophoblasts;Distal enterocytes;Distal tubular cells;Ductal cell…
AGAP2	0.731695	0.811735	13	12	1	75	4	3579	8116	1355	496	1	31	adipose tissue;adrenal gland;appendix;bone marrow;cerebral cortex;choroid plexus;colon;duodenum;endometrium;esophagus;gallbladder;heart muscle;lung;lymph node;pancreas;parathyroid gland;placenta;prostate;rectum;salivary gland;skeletal muscle;skin;small intestine;spleen;stomach;testis;thymus;thyroid gland;tongue;tonsil;urinary bladder	30	Adipocytes;B-cells;Bipolar cells;Cardiomyocytes;Cholangiocytes;Endothelial cells;Erythroid cells;Excitatory neurons;Gastric mucus-secreting cells;Hofbauer cells;Horizontal cells;Inhibitory neurons;Kupffer cells;Langerhans cells;Lymphatic endothelial cells;Macrophages;Microglial cells;Muller glia cells;NK-cells;Oligodendrocyte precursor cells;Oligodendrocytes;Plasma cells;Rod photoreceptor cells;S…
AGAP3	0.297626	0.404994	38	53	10	126	1	2736	54466	491	267	1	40	adipose tissue;adrenal gland;appendix;bone marrow;breast;cerebral cortex;cervix;choroid plexus;colon;duodenum;endometrium;epididymis;esophagus;fallopian tube;gallbladder;heart muscle;kidney;liver;lung;lymph node;ovary;pancreas;parathyroid gland;placenta;prostate;rectum;salivary gland;seminal vesicle;skeletal muscle;skin;small intestine;smooth muscle;spleen;stomach;testis;thymus;thyroid gland;tong…	76	Adipocytes;Alveolar cells type 1;Alveolar cells type 2;Astrocytes;B-cells;Basal keratinocytes;Basal prostatic cells;Basal respiratory cells;Basal squamous epithelial cells;Bipolar cells;Breast glandular cells;Breast myoepithelial cells;Cardiomyocytes;Cholangiocytes;Ciliated cells;Club cells;Collecting duct cells;Cone photoreceptor cells;Cytotrophoblasts;Distal enterocytes;Ductal cells;Endometrial…
AGAP4	0.321916	0.736701	17	72	6	0	2	2061	19372	321	153	1	40	adipose tissue;adrenal gland;appendix;bone marrow;breast;cerebral cortex;cervix;choroid plexus;colon;duodenum;endometrium;epididymis;esophagus;fallopian tube;gallbladder;heart muscle;kidney;liver;lung;lymph node;ovary;pancreas;parathyroid gland;placenta;prostate;rectum;salivary gland;seminal vesicle;skeletal muscle;skin;small intestine;smooth muscle;spleen;stomach;testis;thymus;thyroid gland;tong…	71	Adipocytes;Alveolar cells type 2;Astrocytes;B-cells;Basal keratinocytes;Basal prostatic cells;Basal respiratory cells;Bipolar cells;Breast glandular cells;Breast myoepithelial cells;Cardiomyocytes;Cholangiocytes;Ciliated cells;Club cells;Cone photoreceptor cells;Cytotrophoblasts;Distal enterocytes;Ductal cells;Early spermatids;Endometrial stromal cells;Endothelial cells;Enteroendocrine cells;Eryt…
AGAP5	0.39595	0.933614	2	42	2	2	0	2061	21096	304	354	1	40	adipose tissue;adrenal gland;appendix;bone marrow;breast;cerebral cortex;cervix;choroid plexus;colon;duodenum;endometrium;epididymis;esophagus;fallopian tube;gallbladder;heart muscle;kidney;liver;lung;lymph node;ovary;pancreas;parathyroid gland;placenta;prostate;rectum;salivary gland;seminal vesicle;skeletal muscle;skin;small intestine;smooth muscle;spleen;stomach;testis;thymus;thyroid gland;tong…	8	Astrocytes;Early spermatids;Excitatory neurons;Inhibitory neurons;Late spermatids;Microglial cells;Oligodendrocyte precursor cells;Oligodendrocytes
AGAP6	0.790897	0.748282	6	38	0	0	0	2061	19410	313	310	1	16	adipose tissue;appendix;bone marrow;choroid plexus;duodenum;lymph node;salivary gland;seminal vesicle;skeletal muscle;skin;smooth muscle;spleen;testis;thymus;tongue;tonsil	54	Alveolar cells type 1;Alveolar cells type 2;Astrocytes;B-cells;Basal keratinocytes;Basal respiratory cells;Bipolar cells;Cardiomyocytes;Ciliated cells;Club cells;Cone photoreceptor cells;Cytotrophoblasts;Ductal cells;Early spermatids;Endometrial stromal cells;Endothelial cells;Enteroendocrine cells;Excitatory neurons;Exocrine glandular cells;Fibroblasts;Gastric mucus-secreting cells;Granulosa cel…
AGAP9	0.423882	0.758917	14	43	2	0	0	1977	19398	298	112	1	40	adipose tissue;adrenal gland;appendix;bone marrow;breast;cerebral cortex;cervix;choroid plexus;colon;duodenum;endometrium;epididymis;esophagus;fallopian tube;gallbladder;heart muscle;kidney;liver;lung;lymph node;ovary;pancreas;parathyroid gland;placenta;prostate;rectum;salivary gland;seminal vesicle;skeletal muscle;skin;small intestine;smooth muscle;spleen;stomach;testis;thymus;thyroid gland;tong…	61	Adipocytes;Alveolar cells type 1;Alveolar cells type 2;B-cells;Basal keratinocytes;Basal prostatic cells;Basal squamous epithelial cells;Bipolar cells;Breast glandular cells;Breast myoepithelial cells;Cholangiocytes;Ciliated cells;Club cells;Collecting duct cells;Cone photoreceptor cells;Cytotrophoblasts;Distal enterocytes;Ductal cells;Early spermatids;Endometrial stromal cells;Endothelial cells;…
AGBL1	0.982864	0.91567	7	143	4	0	0	3366	823956	8862	102	1	2	skeletal muscle;tongue	12	Alveolar cells type 2;Astrocytes;Bipolar cells;Early spermatids;Excitatory neurons;Inhibitory neurons;Late spermatids;Microglial cells;Oligodendrocyte precursor cells;Oligodendrocytes;Oocytes;Skeletal myocytes
AGBL2	0.955686	0.906194	6	41	3	16	3	2709	52193	582	295	1	4	choroid plexus;epididymis;fallopian tube;testis	24	Astrocytes;B-cells;Basal prostatic cells;Basal respiratory cells;Basal squamous epithelial cells;Ciliated cells;Club cells;Collecting duct cells;Distal enterocytes;Early spermatids;Endometrial stromal cells;Intestinal goblet cells;Ionocytes;Late spermatids;Melanocytes;Mesothelial cells;Prostatic glandular cells;Proximal enterocytes;Schwann cells;Secretory cells;Spermatocytes;Spermatogonia;T-cells…
AGBL3	0.674158	0.740792	20	101	15	23	2	2763	145738	517	253	1	25	appendix;bone marrow;breast;choroid plexus;colon;endometrium;epididymis;fallopian tube;kidney;lung;lymph node;ovary;pancreas;prostate;rectum;salivary gland;seminal vesicle;skeletal muscle;skin;small intestine;smooth muscle;spleen;stomach;testis;thyroid gland	61	Adipocytes;Alveolar cells type 2;Astrocytes;B-cells;Basal keratinocytes;Basal prostatic cells;Basal respiratory cells;Basal squamous epithelial cells;Bipolar cells;Breast glandular cells;Breast myoepithelial cells;Cardiomyocytes;Cholangiocytes;Ciliated cells;Club cells;Collecting duct cells;Cone photoreceptor cells;Ductal cells;Early spermatids;Endometrial stromal cells;Endothelial cells;Erythroi…
AGBL4	0.88972	0.900708	12	18	3	2	1	1512	1488112	1319	158	1	8	adrenal gland;cerebral cortex;choroid plexus;fallopian tube;heart muscle;kidney;parathyroid gland;testis	23	Astrocytes;Bipolar cells;Breast myoepithelial cells;Cardiomyocytes;Ciliated cells;Collecting duct cells;Cone photoreceptor cells;Early spermatids;Enteroendocrine cells;Excitatory neurons;Horizontal cells;Inhibitory neurons;Late spermatids;Microglial cells;Muller glia cells;Oligodendrocyte precursor cells;Oligodendrocytes;Oocytes;Proximal tubular cells;Rod photoreceptor cells;Skeletal myocytes;Spe…
AGBL5	0.496434	0.637193	29	22	2	95	2	2661	15763	355	172	1	40	adipose tissue;adrenal gland;appendix;bone marrow;breast;cerebral cortex;cervix;choroid plexus;colon;duodenum;endometrium;epididymis;esophagus;fallopian tube;gallbladder;heart muscle;kidney;liver;lung;lymph node;ovary;pancreas;parathyroid gland;placenta;prostate;rectum;salivary gland;seminal vesicle;skeletal muscle;skin;small intestine;smooth muscle;spleen;stomach;testis;thymus;thyroid gland;tong…	80	Adipocytes;Alveolar cells type 1;Alveolar cells type 2;Astrocytes;B-cells;Basal keratinocytes;Basal prostatic cells;Basal respiratory cells;Basal squamous epithelial cells;Bipolar cells;Breast glandular cells;Breast myoepithelial cells;Cardiomyocytes;Cholangiocytes;Ciliated cells;Club cells;Collecting duct cells;Cone photoreceptor cells;Cytotrophoblasts;Distal enterocytes;Distal tubular cells;Duc…
AGER	0.981196	0.863768	18	30	4	76	0	1215	1865	174	31	15	6	appendix;epididymis;esophagus;lung;pancreas;thyroid gland	62	Adipocytes;Alveolar cells type 1;Alveolar cells type 2;Astrocytes;B-cells;Basal keratinocytes;Basal prostatic cells;Basal respiratory cells;Basal squamous epithelial cells;Bipolar cells;Breast glandular cells;Breast myoepithelial cells;Cardiomyocytes;Cholangiocytes;Ciliated cells;Club cells;Collecting duct cells;Cone photoreceptor cells;Cytotrophoblasts;Ductal cells;Endometrial stromal cells;Endo…
AGFG1	0.294572	0.398359	30	49	15	66	85	1689	80385	6722	266	1	40	adipose tissue;adrenal gland;appendix;bone marrow;breast;cerebral cortex;cervix;choroid plexus;colon;duodenum;endometrium;epididymis;esophagus;fallopian tube;gallbladder;heart muscle;kidney;liver;lung;lymph node;ovary;pancreas;parathyroid gland;placenta;prostate;rectum;salivary gland;seminal vesicle;skeletal muscle;skin;small intestine;smooth muscle;spleen;stomach;testis;thymus;thyroid gland;tong…	81	Adipocytes;Alveolar cells type 1;Alveolar cells type 2;Astrocytes;B-cells;Basal keratinocytes;Basal prostatic cells;Basal respiratory cells;Basal squamous epithelial cells;Bipolar cells;Breast glandular cells;Breast myoepithelial cells;Cardiomyocytes;Cholangiocytes;Ciliated cells;Club cells;Collecting duct cells;Cone photoreceptor cells;Cytotrophoblasts;Distal enterocytes;Distal tubular cells;Duc…
AGFG2	0.619135	0.607668	38	34	1	91	16	1446	24199	3229	144	1	40	adipose tissue;adrenal gland;appendix;bone marrow;breast;cerebral cortex;cervix;choroid plexus;colon;duodenum;endometrium;epididymis;esophagus;fallopian tube;gallbladder;heart muscle;kidney;liver;lung;lymph node;ovary;pancreas;parathyroid gland;placenta;prostate;rectum;salivary gland;seminal vesicle;skeletal muscle;skin;small intestine;smooth muscle;spleen;stomach;testis;thymus;thyroid gland;tong…	77	Adipocytes;Alveolar cells type 1;Alveolar cells type 2;Astrocytes;B-cells;Basal keratinocytes;Basal prostatic cells;Basal respiratory cells;Basal squamous epithelial cells;Breast glandular cells;Breast myoepithelial cells;Cardiomyocytes;Cholangiocytes;Ciliated cells;Club cells;Collecting duct cells;Cone photoreceptor cells;Cytotrophoblasts;Distal enterocytes;Distal tubular cells;Ductal cells;Earl…
AGGF1	0.209185	0.280157	30	17	2	27	25	2145	30341	1982	363	2	40	adipose tissue;adrenal gland;appendix;bone marrow;breast;cerebral cortex;cervix;choroid plexus;colon;duodenum;endometrium;epididymis;esophagus;fallopian tube;gallbladder;heart muscle;kidney;liver;lung;lymph node;ovary;pancreas;parathyroid gland;placenta;prostate;rectum;salivary gland;seminal vesicle;skeletal muscle;skin;small intestine;smooth muscle;spleen;stomach;testis;thymus;thyroid gland;tong…	81	Adipocytes;Alveolar cells type 1;Alveolar cells type 2;Astrocytes;B-cells;Basal keratinocytes;Basal prostatic cells;Basal respiratory cells;Basal squamous epithelial cells;Bipolar cells;Breast glandular cells;Breast myoepithelial cells;Cardiomyocytes;Cholangiocytes;Ciliated cells;Club cells;Collecting duct cells;Cone photoreceptor cells;Cytotrophoblasts;Distal enterocytes;Distal tubular cells;Duc…
AGK	0.299438	0.472215	29	94	6	39	6	1269	100207	2320	39	6	40	adipose tissue;adrenal gland;appendix;bone marrow;breast;cerebral cortex;cervix;choroid plexus;colon;duodenum;endometrium;epididymis;esophagus;fallopian tube;gallbladder;heart muscle;kidney;liver;lung;lymph node;ovary;pancreas;parathyroid gland;placenta;prostate;rectum;salivary gland;seminal vesicle;skeletal muscle;skin;small intestine;smooth muscle;spleen;stomach;testis;thymus;thyroid gland;tong…	80	Adipocytes;Alveolar cells type 1;Alveolar cells type 2;Astrocytes;B-cells;Basal keratinocytes;Basal prostatic cells;Basal respiratory cells;Basal squamous epithelial cells;Bipolar cells;Breast glandular cells;Breast myoepithelial cells;Cardiomyocytes;Cholangiocytes;Ciliated cells;Club cells;Collecting duct cells;Cone photoreceptor cells;Cytotrophoblasts;Distal enterocytes;Distal tubular cells;Duc…
AGL	0.581888	0.454989	31	36	2	36	12	4599	66569	2369	123	1	40	adipose tissue;adrenal gland;appendix;bone marrow;breast;cerebral cortex;cervix;choroid plexus;colon;duodenum;endometrium;epididymis;esophagus;fallopian tube;gallbladder;heart muscle;kidney;liver;lung;lymph node;ovary;pancreas;parathyroid gland;placenta;prostate;rectum;salivary gland;seminal vesicle;skeletal muscle;skin;small intestine;smooth muscle;spleen;stomach;testis;thymus;thyroid gland;tong…	81	Adipocytes;Alveolar cells type 1;Alveolar cells type 2;Astrocytes;B-cells;Basal keratinocytes;Basal prostatic cells;Basal respiratory cells;Basal squamous epithelial cells;Bipolar cells;Breast glandular cells;Breast myoepithelial cells;Cardiomyocytes;Cholangiocytes;Ciliated cells;Club cells;Collecting duct cells;Cone photoreceptor cells;Cytotrophoblasts;Distal enterocytes;Distal tubular cells;Duc…
AGMAT	0.83474	0.841699	20	42	9	30	4	1059	10258	1952	84	1	18	appendix;bone marrow;cerebral cortex;colon;duodenum;kidney;liver;lymph node;parathyroid gland;rectum;salivary gland;skeletal muscle;small intestine;spleen;stomach;thymus;tongue;tonsil	44	B-cells;Bipolar cells;Cholangiocytes;Ciliated cells;Club cells;Collecting duct cells;Cytotrophoblasts;Distal enterocytes;Distal tubular cells;Ductal cells;Early spermatids;Endometrial stromal cells;Enteroendocrine cells;Erythroid cells;Excitatory neurons;Exocrine glandular cells;Gastric mucus-secreting cells;Glandular and luminal cells;Hepatocytes;Hofbauer cells;Horizontal cells;Inhibitory neuron…
AGMO	0.915802	0.881783	13	62	5	0	0	1338	359223	968	170	1	10	adipose tissue;colon;duodenum;epididymis;gallbladder;kidney;liver;small intestine;testis;urinary bladder	25	Adipocytes;Astrocytes;Cholangiocytes;Collecting duct cells;Distal enterocytes;Early spermatids;Endothelial cells;Enteroendocrine cells;Excitatory neurons;Fibroblasts;Hepatocytes;Inhibitory neurons;Intestinal goblet cells;Kupffer cells;Lymphatic endothelial cells;Melanocytes;Oligodendrocyte precursor cells;Oligodendrocytes;Oocytes;Proximal enterocytes;Proximal tubular cells;Serous glandular cells;…
AGO1	0.194935	0.253142	34	41	13	43	84	2574	33612	10925	213	2	40	adipose tissue;adrenal gland;appendix;bone marrow;breast;cerebral cortex;cervix;choroid plexus;colon;duodenum;endometrium;epididymis;esophagus;fallopian tube;gallbladder;heart muscle;kidney;liver;lung;lymph node;ovary;pancreas;parathyroid gland;placenta;prostate;rectum;salivary gland;seminal vesicle;skeletal muscle;skin;small intestine;smooth muscle;spleen;stomach;testis;thymus;thyroid gland;tong…	81	Adipocytes;Alveolar cells type 1;Alveolar cells type 2;Astrocytes;B-cells;Basal keratinocytes;Basal prostatic cells;Basal respiratory cells;Basal squamous epithelial cells;Bipolar cells;Breast glandular cells;Breast myoepithelial cells;Cardiomyocytes;Cholangiocytes;Ciliated cells;Club cells;Collecting duct cells;Cone photoreceptor cells;Cytotrophoblasts;Distal enterocytes;Distal tubular cells;Duc…
AGO2	0.311507	0.385386	34	132	50	110	155	2580	100883	11888	127	2	40	adipose tissue;adrenal gland;appendix;bone marrow;breast;cerebral cortex;cervix;choroid plexus;colon;duodenum;endometrium;epididymis;esophagus;fallopian tube;gallbladder;heart muscle;kidney;liver;lung;lymph node;ovary;pancreas;parathyroid gland;placenta;prostate;rectum;salivary gland;seminal vesicle;skeletal muscle;skin;small intestine;smooth muscle;spleen;stomach;testis;thymus;thyroid gland;tong…	81	Adipocytes;Alveolar cells type 1;Alveolar cells type 2;Astrocytes;B-cells;Basal keratinocytes;Basal prostatic cells;Basal respiratory cells;Basal squamous epithelial cells;Bipolar cells;Breast glandular cells;Breast myoepithelial cells;Cardiomyocytes;Cholangiocytes;Ciliated cells;Club cells;Collecting duct cells;Cone photoreceptor cells;Cytotrophoblasts;Distal enterocytes;Distal tubular cells;Duc…
AGO3	0.421936	0.332818	29	68	13	47	134	2583	121736	16755	322	2	40	adipose tissue;adrenal gland;appendix;bone marrow;breast;cerebral cortex;cervix;choroid plexus;colon;duodenum;endometrium;epididymis;esophagus;fallopian tube;gallbladder;heart muscle;kidney;liver;lung;lymph node;ovary;pancreas;parathyroid gland;placenta;prostate;rectum;salivary gland;seminal vesicle;skeletal muscle;skin;small intestine;smooth muscle;spleen;stomach;testis;thymus;thyroid gland;tong…	80	Adipocytes;Alveolar cells type 1;Alveolar cells type 2;Astrocytes;B-cells;Basal keratinocytes;Basal prostatic cells;Basal respiratory cells;Basal squamous epithelial cells;Bipolar cells;Breast glandular cells;Breast myoepithelial cells;Cardiomyocytes;Cholangiocytes;Ciliated cells;Club cells;Collecting duct cells;Cone photoreceptor cells;Cytotrophoblasts;Distal enterocytes;Ductal cells;Early sperm…
AGO4	0.329937	0.47618	36	37	5	38	62	2586	42603	4285	401	12	40	adipose tissue;adrenal gland;appendix;bone marrow;breast;cerebral cortex;cervix;choroid plexus;colon;duodenum;endometrium;epididymis;esophagus;fallopian tube;gallbladder;heart muscle;kidney;liver;lung;lymph node;ovary;pancreas;parathyroid gland;placenta;prostate;rectum;salivary gland;seminal vesicle;skeletal muscle;skin;small intestine;smooth muscle;spleen;stomach;testis;thymus;thyroid gland;tong…	79	Adipocytes;Alveolar cells type 1;Alveolar cells type 2;Astrocytes;B-cells;Basal keratinocytes;Basal prostatic cells;Basal respiratory cells;Basal squamous epithelial cells;Bipolar cells;Breast glandular cells;Breast myoepithelial cells;Cardiomyocytes;Cholangiocytes;Ciliated cells;Club cells;Collecting duct cells;Cone photoreceptor cells;Cytotrophoblasts;Distal enterocytes;Ductal cells;Early sperm…
AGPAT1	0.308673	0.356681	35	17	2	85	8	852	5677	1064	280	1	38	adipose tissue;adrenal gland;appendix;bone marrow;breast;cerebral cortex;cervix;colon;duodenum;endometrium;epididymis;esophagus;fallopian tube;gallbladder;heart muscle;kidney;liver;lung;lymph node;ovary;pancreas;parathyroid gland;placenta;prostate;rectum;salivary gland;skeletal muscle;skin;small intestine;smooth muscle;spleen;stomach;testis;thymus;thyroid gland;tongue;tonsil;urinary bladder	81	Adipocytes;Alveolar cells type 1;Alveolar cells type 2;Astrocytes;B-cells;Basal keratinocytes;Basal prostatic cells;Basal respiratory cells;Basal squamous epithelial cells;Bipolar cells;Breast glandular cells;Breast myoepithelial cells;Cardiomyocytes;Cholangiocytes;Ciliated cells;Club cells;Collecting duct cells;Cone photoreceptor cells;Cytotrophoblasts;Distal enterocytes;Distal tubular cells;Duc…
AGPAT2	0.486138	0.512019	28	23	9	100	3	837	12769	609	100	1	40	adipose tissue;adrenal gland;appendix;bone marrow;breast;cerebral cortex;cervix;choroid plexus;colon;duodenum;endometrium;epididymis;esophagus;fallopian tube;gallbladder;heart muscle;kidney;liver;lung;lymph node;ovary;pancreas;parathyroid gland;placenta;prostate;rectum;salivary gland;seminal vesicle;skeletal muscle;skin;small intestine;smooth muscle;spleen;stomach;testis;thymus;thyroid gland;tong…	78	Adipocytes;Alveolar cells type 1;Alveolar cells type 2;B-cells;Basal keratinocytes;Basal prostatic cells;Basal respiratory cells;Basal squamous epithelial cells;Bipolar cells;Breast glandular cells;Breast myoepithelial cells;Cardiomyocytes;Cholangiocytes;Ciliated cells;Club cells;Collecting duct cells;Cone photoreceptor cells;Cytotrophoblasts;Distal enterocytes;Distal tubular cells;Ductal cells;E…
AGPAT3	0.289224	0.445659	35	74	26	103	33	1131	115805	5200	234	1	40	adipose tissue;adrenal gland;appendix;bone marrow;breast;cerebral cortex;cervix;choroid plexus;colon;duodenum;endometrium;epididymis;esophagus;fallopian tube;gallbladder;heart muscle;kidney;liver;lung;lymph node;ovary;pancreas;parathyroid gland;placenta;prostate;rectum;salivary gland;seminal vesicle;skeletal muscle;skin;small intestine;smooth muscle;spleen;stomach;testis;thymus;thyroid gland;tong…	80	Adipocytes;Alveolar cells type 1;Alveolar cells type 2;Astrocytes;B-cells;Basal keratinocytes;Basal prostatic cells;Basal respiratory cells;Basal squamous epithelial cells;Bipolar cells;Breast glandular cells;Breast myoepithelial cells;Cardiomyocytes;Cholangiocytes;Ciliated cells;Club cells;Collecting duct cells;Cone photoreceptor cells;Cytotrophoblasts;Distal enterocytes;Distal tubular cells;Duc…
AGPAT4	0.613415	0.633881	40	195	21	45	7	1137	136172	6573	213	1	34	adipose tissue;adrenal gland;appendix;bone marrow;breast;cerebral cortex;cervix;choroid plexus;colon;duodenum;endometrium;epididymis;esophagus;fallopian tube;gallbladder;heart muscle;kidney;lung;ovary;placenta;prostate;rectum;salivary gland;seminal vesicle;skeletal muscle;small intestine;smooth muscle;spleen;stomach;testis;thymus;thyroid gland;tonsil;urinary bladder	72	Adipocytes;Alveolar cells type 1;Alveolar cells type 2;Astrocytes;B-cells;Basal keratinocytes;Basal prostatic cells;Basal respiratory cells;Basal squamous epithelial cells;Breast glandular cells;Breast myoepithelial cells;Cardiomyocytes;Cholangiocytes;Ciliated cells;Club cells;Collecting duct cells;Cone photoreceptor cells;Cytotrophoblasts;Distal enterocytes;Ductal cells;Early spermatids;Endometr…
AGPAT5	0.368106	0.411027	34	66	21	42	30	1095	47625	4115	27	1	39	adipose tissue;adrenal gland;appendix;bone marrow;breast;cerebral cortex;cervix;choroid plexus;colon;duodenum;endometrium;epididymis;esophagus;fallopian tube;gallbladder;heart muscle;kidney;liver;lung;lymph node;ovary;pancreas;parathyroid gland;placenta;prostate;rectum;seminal vesicle;skeletal muscle;skin;small intestine;smooth muscle;spleen;stomach;testis;thymus;thyroid gland;tongue;tonsil;urina…	81	Adipocytes;Alveolar cells type 1;Alveolar cells type 2;Astrocytes;B-cells;Basal keratinocytes;Basal prostatic cells;Basal respiratory cells;Basal squamous epithelial cells;Bipolar cells;Breast glandular cells;Breast myoepithelial cells;Cardiomyocytes;Cholangiocytes;Ciliated cells;Club cells;Collecting duct cells;Cone photoreceptor cells;Cytotrophoblasts;Distal enterocytes;Distal tubular cells;Duc…
AGPS	0.18417	0.461543	29	78	10	37	17	1977	143429	5639	17	1	40	adipose tissue;adrenal gland;appendix;bone marrow;breast;cerebral cortex;cervix;choroid plexus;colon;duodenum;endometrium;epididymis;esophagus;fallopian tube;gallbladder;heart muscle;kidney;liver;lung;lymph node;ovary;pancreas;parathyroid gland;placenta;prostate;rectum;salivary gland;seminal vesicle;skeletal muscle;skin;small intestine;smooth muscle;spleen;stomach;testis;thymus;thyroid gland;tong…	81	Adipocytes;Alveolar cells type 1;Alveolar cells type 2;Astrocytes;B-cells;Basal keratinocytes;Basal prostatic cells;Basal respiratory cells;Basal squamous epithelial cells;Bipolar cells;Breast glandular cells;Breast myoepithelial cells;Cardiomyocytes;Cholangiocytes;Ciliated cells;Club cells;Collecting duct cells;Cone photoreceptor cells;Cytotrophoblasts;Distal enterocytes;Distal tubular cells;Duc…
AGR2	0.630744	0.727849	22	38	6	3	4	528	11492	1097	72	12	28	adipose tissue;appendix;breast;cerebral cortex;cervix;colon;duodenum;endometrium;epididymis;esophagus;fallopian tube;gallbladder;kidney;lung;pancreas;placenta;prostate;rectum;salivary gland;seminal vesicle;skin;small intestine;smooth muscle;stomach;thymus;thyroid gland;tonsil;urinary bladder	50	Adipocytes;Alveolar cells type 1;Alveolar cells type 2;B-cells;Basal keratinocytes;Basal prostatic cells;Basal respiratory cells;Basal squamous epithelial cells;Breast glandular cells;Breast myoepithelial cells;Cholangiocytes;Ciliated cells;Club cells;Collecting duct cells;Cytotrophoblasts;Distal enterocytes;Ductal cells;Early spermatids;Endometrial stromal cells;Endothelial cells;Enteroendocrine…
AGR3	0.706176	0.775161	15	31	9	1	0	501	21834	170	67	12	21	appendix;breast;cervix;colon;duodenum;endometrium;esophagus;fallopian tube;gallbladder;kidney;lung;pancreas;prostate;rectum;salivary gland;skin;small intestine;smooth muscle;stomach;thyroid gland;urinary bladder	39	Adipocytes;Alveolar cells type 1;Alveolar cells type 2;Basal prostatic cells;Basal respiratory cells;Breast glandular cells;Breast myoepithelial cells;Cholangiocytes;Ciliated cells;Club cells;Collecting duct cells;Cytotrophoblasts;Distal enterocytes;Ductal cells;Endometrial stromal cells;Endothelial cells;Enteroendocrine cells;Exocrine glandular cells;Extravillous trophoblasts;Fibroblasts;Gastric…
AGRN	0.421048	0.540435	34	25	3	118	13	6138	28671	1135	53	7	40	adipose tissue;adrenal gland;appendix;bone marrow;breast;cerebral cortex;cervix;choroid plexus;colon;duodenum;endometrium;epididymis;esophagus;fallopian tube;gallbladder;heart muscle;kidney;liver;lung;lymph node;ovary;pancreas;parathyroid gland;placenta;prostate;rectum;salivary gland;seminal vesicle;skeletal muscle;skin;small intestine;smooth muscle;spleen;stomach;testis;thymus;thyroid gland;tong…	69	Adipocytes;Alveolar cells type 1;Alveolar cells type 2;Astrocytes;B-cells;Basal keratinocytes;Basal prostatic cells;Basal respiratory cells;Basal squamous epithelial cells;Breast glandular cells;Breast myoepithelial cells;Cholangiocytes;Ciliated cells;Club cells;Collecting duct cells;Cone photoreceptor cells;Distal enterocytes;Ductal cells;Endometrial stromal cells;Endothelial cells;Enteroendocri…
AGRP	0.974261	0.954378	3	11	3	101	0	399	479	65	34	12	3	adrenal gland;epididymis;lung	7	Club cells;Distal tubular cells;Granulosa cells;Hofbauer cells;Leydig cells;Macrophages;Peritubular cells
AGT	0.767926	0.799883	31	22	7	12	3	1431	9484	618	67	12	34	adipose tissue;adrenal gland;appendix;cerebral cortex;cervix;choroid plexus;colon;duodenum;endometrium;epididymis;esophagus;fallopian tube;gallbladder;heart muscle;kidney;liver;lung;lymph node;ovary;pancreas;parathyroid gland;prostate;rectum;salivary gland;seminal vesicle;skeletal muscle;small intestine;smooth muscle;stomach;testis;thymus;thyroid gland;tongue;urinary bladder	43	Astrocytes;B-cells;Bipolar cells;Cardiomyocytes;Cholangiocytes;Ciliated cells;Cone photoreceptor cells;Distal tubular cells;Ductal cells;Early spermatids;Endothelial cells;Enteroendocrine cells;Erythroid cells;Exocrine glandular cells;Extravillous trophoblasts;Fibroblasts;Hepatocytes;Hofbauer cells;Horizontal cells;Inhibitory neurons;Ionocytes;Kupffer cells;Late spermatids;Leydig cells;Melanocyte…
AGTPBP1	0.506872	0.579289	34	161	19	54	11	3681	190952	570	213	1	40	adipose tissue;adrenal gland;appendix;bone marrow;breast;cerebral cortex;cervix;choroid plexus;colon;duodenum;endometrium;epididymis;esophagus;fallopian tube;gallbladder;heart muscle;kidney;liver;lung;lymph node;ovary;pancreas;parathyroid gland;placenta;prostate;rectum;salivary gland;seminal vesicle;skeletal muscle;skin;small intestine;smooth muscle;spleen;stomach;testis;thymus;thyroid gland;tong…	80	Adipocytes;Alveolar cells type 1;Alveolar cells type 2;Astrocytes;B-cells;Basal keratinocytes;Basal prostatic cells;Basal respiratory cells;Basal squamous epithelial cells;Bipolar cells;Breast glandular cells;Breast myoepithelial cells;Cardiomyocytes;Ciliated cells;Club cells;Collecting duct cells;Cone photoreceptor cells;Cytotrophoblasts;Distal enterocytes;Distal tubular cells;Ductal cells;Early…
AGTR1	0.682493	0.886335	13	96	4	2	6	1080	42777	888	356	12	34	adipose tissue;adrenal gland;appendix;breast;cervix;colon;endometrium;epididymis;esophagus;fallopian tube;gallbladder;heart muscle;kidney;liver;lung;ovary;pancreas;parathyroid gland;placenta;prostate;rectum;salivary gland;seminal vesicle;skeletal muscle;skin;small intestine;smooth muscle;spleen;stomach;testis;thymus;thyroid gland;tongue;urinary bladder	25	Adipocytes;Breast glandular cells;Cardiomyocytes;Endothelial cells;Enteroendocrine cells;Exocrine glandular cells;Fibroblasts;Hepatocytes;Kupffer cells;Langerhans cells;Late spermatids;Leydig cells;Melanocytes;Mesothelial cells;Microglial cells;Muller glia cells;Oocytes;Ovarian stromal cells;Peritubular cells;Prostatic glandular cells;Serous glandular cells;Sertoli cells;Skeletal myocytes;Smooth …
AGTR2	0.89253	0.989433	1	84	2	0	0	1092	1369	1602	168	12	9	adrenal gland;cervix;endometrium;fallopian tube;heart muscle;lung;pancreas;smooth muscle;tongue	3	Alveolar cells type 2;Fibroblasts;granulocytes
AGTRAP	0.378973	0.423117	36	29	12	91	6	480	13504	577	73	7	40	adipose tissue;adrenal gland;appendix;bone marrow;breast;cerebral cortex;cervix;choroid plexus;colon;duodenum;endometrium;epididymis;esophagus;fallopian tube;gallbladder;heart muscle;kidney;liver;lung;lymph node;ovary;pancreas;parathyroid gland;placenta;prostate;rectum;salivary gland;seminal vesicle;skeletal muscle;skin;small intestine;smooth muscle;spleen;stomach;testis;thymus;thyroid gland;tong…	77	Adipocytes;Alveolar cells type 1;Alveolar cells type 2;Astrocytes;B-cells;Basal keratinocytes;Basal prostatic cells;Basal respiratory cells;Basal squamous epithelial cells;Bipolar cells;Breast glandular cells;Breast myoepithelial cells;Cardiomyocytes;Cholangiocytes;Ciliated cells;Club cells;Collecting duct cells;Cone photoreceptor cells;Cytotrophoblasts;Distal enterocytes;Distal tubular cells;Duc…
AGXT	0.992063	0.92372	12	31	7	1	0	1179	8777	1679	42	1	2	kidney;liver	24	B-cells;Cholangiocytes;Collecting duct cells;Distal enterocytes;Distal tubular cells;Endothelial cells;Enteroendocrine cells;Erythroid cells;Extravillous trophoblasts;Fibroblasts;Hepatocytes;Intestinal goblet cells;Kupffer cells;Late spermatids;Leydig cells;Macrophages;Paneth cells;Plasma cells;Proximal enterocytes;Proximal tubular cells;Smooth muscle cells;Syncytiotrophoblasts;T-cells;Undifferen…
AGXT2	0.969455	0.962307	6	48	2	0	4	1545	47629	617	57	1	3	kidney;liver;small intestine	9	B-cells;Collecting duct cells;Distal tubular cells;Erythroid cells;Hepatocytes;Kupffer cells;Paneth cells;Proximal enterocytes;Proximal tubular cells
AHCTF1	0.355172	0.360824	26	75	12	30	39	6801	83964	1708	378	7	40	adipose tissue;adrenal gland;appendix;bone marrow;breast;cerebral cortex;cervix;choroid plexus;colon;duodenum;endometrium;epididymis;esophagus;fallopian tube;gallbladder;heart muscle;kidney;liver;lung;lymph node;ovary;pancreas;parathyroid gland;placenta;prostate;rectum;salivary gland;seminal vesicle;skeletal muscle;skin;small intestine;smooth muscle;spleen;stomach;testis;thymus;thyroid gland;tong…	80	Adipocytes;Alveolar cells type 1;Alveolar cells type 2;Astrocytes;B-cells;Basal keratinocytes;Basal prostatic cells;Basal respiratory cells;Basal squamous epithelial cells;Bipolar cells;Breast glandular cells;Breast myoepithelial cells;Cardiomyocytes;Cholangiocytes;Ciliated cells;Club cells;Collecting duct cells;Cone photoreceptor cells;Cytotrophoblasts;Distal enterocytes;Ductal cells;Early sperm…
AHCY	0.208145	0.334087	38	51	5	58	4	1299	20938	766	85	1	40	adipose tissue;adrenal gland;appendix;bone marrow;breast;cerebral cortex;cervix;choroid plexus;colon;duodenum;endometrium;epididymis;esophagus;fallopian tube;gallbladder;heart muscle;kidney;liver;lung;lymph node;ovary;pancreas;parathyroid gland;placenta;prostate;rectum;salivary gland;seminal vesicle;skeletal muscle;skin;small intestine;smooth muscle;spleen;stomach;testis;thymus;thyroid gland;tong…	81	Adipocytes;Alveolar cells type 1;Alveolar cells type 2;Astrocytes;B-cells;Basal keratinocytes;Basal prostatic cells;Basal respiratory cells;Basal squamous epithelial cells;Bipolar cells;Breast glandular cells;Breast myoepithelial cells;Cardiomyocytes;Cholangiocytes;Ciliated cells;Club cells;Collecting duct cells;Cone photoreceptor cells;Cytotrophoblasts;Distal enterocytes;Distal tubular cells;Duc…
AHCYL1	0.264541	0.258295	19	49	8	110	29	1593	35035	2062	288	1	40	adipose tissue;adrenal gland;appendix;bone marrow;breast;cerebral cortex;cervix;choroid plexus;colon;duodenum;endometrium;epididymis;esophagus;fallopian tube;gallbladder;heart muscle;kidney;liver;lung;lymph node;ovary;pancreas;parathyroid gland;placenta;prostate;rectum;salivary gland;seminal vesicle;skeletal muscle;skin;small intestine;smooth muscle;spleen;stomach;testis;thymus;thyroid gland;tong…	81	Adipocytes;Alveolar cells type 1;Alveolar cells type 2;Astrocytes;B-cells;Basal keratinocytes;Basal prostatic cells;Basal respiratory cells;Basal squamous epithelial cells;Bipolar cells;Breast glandular cells;Breast myoepithelial cells;Cardiomyocytes;Cholangiocytes;Ciliated cells;Club cells;Collecting duct cells;Cone photoreceptor cells;Cytotrophoblasts;Distal enterocytes;Distal tubular cells;Duc…
AHCYL2	0.490397	0.62241	39	103	12	70	19	1836	200133	3166	47	6	40	adipose tissue;adrenal gland;appendix;bone marrow;breast;cerebral cortex;cervix;choroid plexus;colon;duodenum;endometrium;epididymis;esophagus;fallopian tube;gallbladder;heart muscle;kidney;liver;lung;lymph node;ovary;pancreas;parathyroid gland;placenta;prostate;rectum;salivary gland;seminal vesicle;skeletal muscle;skin;small intestine;smooth muscle;spleen;stomach;testis;thymus;thyroid gland;tong…	80	Adipocytes;Alveolar cells type 1;Alveolar cells type 2;Astrocytes;B-cells;Basal keratinocytes;Basal prostatic cells;Basal respiratory cells;Basal squamous epithelial cells;Bipolar cells;Breast glandular cells;Breast myoepithelial cells;Cardiomyocytes;Cholangiocytes;Ciliated cells;Club cells;Collecting duct cells;Cone photoreceptor cells;Cytotrophoblasts;Distal enterocytes;Distal tubular cells;Duc…
AHDC1	0.49481	0.401998	37	43	6	114	13	4812	63472	715	901	15	40	adipose tissue;adrenal gland;appendix;bone marrow;breast;cerebral cortex;cervix;choroid plexus;colon;duodenum;endometrium;epididymis;esophagus;fallopian tube;gallbladder;heart muscle;kidney;liver;lung;lymph node;ovary;pancreas;parathyroid gland;placenta;prostate;rectum;salivary gland;seminal vesicle;skeletal muscle;skin;small intestine;smooth muscle;spleen;stomach;testis;thymus;thyroid gland;tong…	79	Adipocytes;Alveolar cells type 1;Alveolar cells type 2;Astrocytes;B-cells;Basal keratinocytes;Basal prostatic cells;Basal respiratory cells;Basal squamous epithelial cells;Bipolar cells;Breast glandular cells;Breast myoepithelial cells;Cardiomyocytes;Cholangiocytes;Ciliated cells;Club cells;Collecting duct cells;Cytotrophoblasts;Distal enterocytes;Distal tubular cells;Ductal cells;Endometrial str…
AHI1	0.452534	0.468617	28	134	28	43	14	3591	208146	2113	359	1	39	adipose tissue;adrenal gland;appendix;bone marrow;breast;cerebral cortex;cervix;choroid plexus;colon;duodenum;endometrium;epididymis;esophagus;fallopian tube;gallbladder;heart muscle;kidney;liver;lung;lymph node;ovary;pancreas;parathyroid gland;placenta;prostate;rectum;salivary gland;seminal vesicle;skin;small intestine;smooth muscle;spleen;stomach;testis;thymus;thyroid gland;tongue;tonsil;urinar…	81	Adipocytes;Alveolar cells type 1;Alveolar cells type 2;Astrocytes;B-cells;Basal keratinocytes;Basal prostatic cells;Basal respiratory cells;Basal squamous epithelial cells;Bipolar cells;Breast glandular cells;Breast myoepithelial cells;Cardiomyocytes;Cholangiocytes;Ciliated cells;Club cells;Collecting duct cells;Cone photoreceptor cells;Cytotrophoblasts;Distal enterocytes;Distal tubular cells;Duc…
AHNAK	0.271866	0.344626	15	51	13	149	29	17673	12144	842	246	1	40	adipose tissue;adrenal gland;appendix;bone marrow;breast;cerebral cortex;cervix;choroid plexus;colon;duodenum;endometrium;epididymis;esophagus;fallopian tube;gallbladder;heart muscle;kidney;liver;lung;lymph node;ovary;pancreas;parathyroid gland;placenta;prostate;rectum;salivary gland;seminal vesicle;skeletal muscle;skin;small intestine;smooth muscle;spleen;stomach;testis;thymus;thyroid gland;tong…	74	Adipocytes;Alveolar cells type 1;Alveolar cells type 2;Astrocytes;B-cells;Basal keratinocytes;Basal prostatic cells;Basal respiratory cells;Basal squamous epithelial cells;Bipolar cells;Breast glandular cells;Breast myoepithelial cells;Cardiomyocytes;Cholangiocytes;Ciliated cells;Club cells;Collecting duct cells;Cytotrophoblasts;Distal enterocytes;Distal tubular cells;Ductal cells;Early spermatid…
AHNAK2	0.758736	0.722242	30	20	3	86	7	17388	22787	810	137	1	30	adipose tissue;adrenal gland;appendix;breast;cerebral cortex;cervix;choroid plexus;colon;duodenum;endometrium;epididymis;esophagus;fallopian tube;gallbladder;heart muscle;lung;placenta;prostate;rectum;salivary gland;seminal vesicle;skeletal muscle;skin;small intestine;smooth muscle;stomach;testis;tongue;tonsil;urinary bladder	54	Adipocytes;Alveolar cells type 1;Alveolar cells type 2;B-cells;Basal keratinocytes;Basal prostatic cells;Basal respiratory cells;Basal squamous epithelial cells;Bipolar cells;Breast glandular cells;Breast myoepithelial cells;Ciliated cells;Club cells;Collecting duct cells;Cone photoreceptor cells;Ductal cells;Early spermatids;Endometrial stromal cells;Endothelial cells;Excitatory neurons;Exocrine…
AHR	0.343908	0.48386	39	114	25	27	31	2547	41253	3083	613	6	40	adipose tissue;adrenal gland;appendix;bone marrow;breast;cerebral cortex;cervix;choroid plexus;colon;duodenum;endometrium;epididymis;esophagus;fallopian tube;gallbladder;heart muscle;kidney;liver;lung;lymph node;ovary;pancreas;parathyroid gland;placenta;prostate;rectum;salivary gland;seminal vesicle;skeletal muscle;skin;small intestine;smooth muscle;spleen;stomach;testis;thymus;thyroid gland;tong…	80	Adipocytes;Alveolar cells type 1;Alveolar cells type 2;Astrocytes;B-cells;Basal keratinocytes;Basal prostatic cells;Basal respiratory cells;Basal squamous epithelial cells;Bipolar cells;Breast glandular cells;Breast myoepithelial cells;Cardiomyocytes;Cholangiocytes;Ciliated cells;Club cells;Collecting duct cells;Cone photoreceptor cells;Cytotrophoblasts;Distal enterocytes;Ductal cells;Early sperm…
AHRR	0.881961	0.936254	5	59	7	81	0	2094	110911	3451	116	12	13	cervix;colon;endometrium;esophagus;gallbladder;ovary;placenta;rectum;skin;small intestine;spleen;testis;urinary bladder	16	Astrocytes;Early spermatids;Excitatory neurons;Extravillous trophoblasts;Inhibitory neurons;Late spermatids;Leydig cells;Melanocytes;Microglial cells;Oligodendrocyte precursor cells;Oligodendrocytes;Oocytes;Peritubular cells;Sertoli cells;Spermatocytes;Spermatogonia
AHSA1	0.138124	0.212053	27	19	1	23	2	1017	10043	223	97	1	40	adipose tissue;adrenal gland;appendix;bone marrow;breast;cerebral cortex;cervix;choroid plexus;colon;duodenum;endometrium;epididymis;esophagus;fallopian tube;gallbladder;heart muscle;kidney;liver;lung;lymph node;ovary;pancreas;parathyroid gland;placenta;prostate;rectum;salivary gland;seminal vesicle;skeletal muscle;skin;small intestine;smooth muscle;spleen;stomach;testis;thymus;thyroid gland;tong…	81	Adipocytes;Alveolar cells type 1;Alveolar cells type 2;Astrocytes;B-cells;Basal keratinocytes;Basal prostatic cells;Basal respiratory cells;Basal squamous epithelial cells;Bipolar cells;Breast glandular cells;Breast myoepithelial cells;Cardiomyocytes;Cholangiocytes;Ciliated cells;Club cells;Collecting duct cells;Cone photoreceptor cells;Cytotrophoblasts;Distal enterocytes;Distal tubular cells;Duc…
AHSG	0.995187	0.950774	8	47	1	15	2	1104	6685	388	82	12	3	kidney;liver;pancreas	14	B-cells;Cholangiocytes;Early spermatids;Endothelial cells;Erythroid cells;Extravillous trophoblasts;Fibroblasts;Hepatocytes;Hofbauer cells;Kupffer cells;Late spermatids;Plasma cells;Syncytiotrophoblasts;T-cells
AHSP	0.964291	0.968543	6	13	1	8	0	309	416	112	67	15	7	bone marrow;choroid plexus;placenta;skin;testis;thymus;tongue	13	Cholangiocytes;Ciliated cells;Cytotrophoblasts;Early spermatids;Erythroid cells;Extravillous trophoblasts;Fibroblasts;Hepatocytes;Hofbauer cells;Kupffer cells;Late spermatids;Spermatocytes;Syncytiotrophoblasts
AICDA	0.952378	0.961859	0	27	1	0	4	597	7887	2114	92	12	4	appendix;lymph node;skeletal muscle;tonsil	5	B-cells;Pancreatic endocrine cells;Proximal enterocytes;Skeletal myocytes;monocytes
AIDA	0.150078	0.226962	25	14	1	35	8	921	41504	1880	174	4	40	adipose tissue;adrenal gland;appendix;bone marrow;breast;cerebral cortex;cervix;choroid plexus;colon;duodenum;endometrium;epididymis;esophagus;fallopian tube;gallbladder;heart muscle;kidney;liver;lung;lymph node;ovary;pancreas;parathyroid gland;placenta;prostate;rectum;salivary gland;seminal vesicle;skeletal muscle;skin;small intestine;smooth muscle;spleen;stomach;testis;thymus;thyroid gland;tong…	81	Adipocytes;Alveolar cells type 1;Alveolar cells type 2;Astrocytes;B-cells;Basal keratinocytes;Basal prostatic cells;Basal respiratory cells;Basal squamous epithelial cells;Bipolar cells;Breast glandular cells;Breast myoepithelial cells;Cardiomyocytes;Cholangiocytes;Ciliated cells;Club cells;Collecting duct cells;Cone photoreceptor cells;Cytotrophoblasts;Distal enterocytes;Distal tubular cells;Duc…
AIF1	0.378966	0.766007	33	14	1	53	0	444	1127	115	96	3	40	adipose tissue;adrenal gland;appendix;bone marrow;breast;cerebral cortex;cervix;choroid plexus;colon;duodenum;endometrium;epididymis;esophagus;fallopian tube;gallbladder;heart muscle;kidney;liver;lung;lymph node;ovary;pancreas;parathyroid gland;placenta;prostate;rectum;salivary gland;seminal vesicle;skeletal muscle;skin;small intestine;smooth muscle;spleen;stomach;testis;thymus;thyroid gland;tong…	57	Adipocytes;Alveolar cells type 1;Alveolar cells type 2;B-cells;Basal keratinocytes;Basal prostatic cells;Bipolar cells;Breast glandular cells;Breast myoepithelial cells;Cardiomyocytes;Cholangiocytes;Ciliated cells;Club cells;Collecting duct cells;Cytotrophoblasts;Early spermatids;Endothelial cells;Erythroid cells;Extravillous trophoblasts;Fibroblasts;Granulosa cells;Hepatocytes;Hofbauer cells;Kup…
AIF1L	0.546973	0.735515	33	37	12	41	5	453	23240	2822	99	3	40	adipose tissue;adrenal gland;appendix;bone marrow;breast;cerebral cortex;cervix;choroid plexus;colon;duodenum;endometrium;epididymis;esophagus;fallopian tube;gallbladder;heart muscle;kidney;liver;lung;lymph node;ovary;pancreas;parathyroid gland;placenta;prostate;rectum;salivary gland;seminal vesicle;skeletal muscle;skin;small intestine;smooth muscle;spleen;stomach;testis;thymus;thyroid gland;tong…	56	Adipocytes;Alveolar cells type 2;Astrocytes;B-cells;Basal keratinocytes;Basal prostatic cells;Basal respiratory cells;Basal squamous epithelial cells;Breast glandular cells;Breast myoepithelial cells;Cardiomyocytes;Ciliated cells;Club cells;Collecting duct cells;Cytotrophoblasts;Distal tubular cells;Ductal cells;Endometrial stromal cells;Endothelial cells;Enteroendocrine cells;Exocrine glandular …
AIFM1	0.325417	0.466867	35	20	4	63	1	1842	34258	195	185	1	40	adipose tissue;adrenal gland;appendix;bone marrow;breast;cerebral cortex;cervix;choroid plexus;colon;duodenum;endometrium;epididymis;esophagus;fallopian tube;gallbladder;heart muscle;kidney;liver;lung;lymph node;ovary;pancreas;parathyroid gland;placenta;prostate;rectum;salivary gland;seminal vesicle;skeletal muscle;skin;small intestine;smooth muscle;spleen;stomach;testis;thymus;thyroid gland;tong…	81	Adipocytes;Alveolar cells type 1;Alveolar cells type 2;Astrocytes;B-cells;Basal keratinocytes;Basal prostatic cells;Basal respiratory cells;Basal squamous epithelial cells;Bipolar cells;Breast glandular cells;Breast myoepithelial cells;Cardiomyocytes;Cholangiocytes;Ciliated cells;Club cells;Collecting duct cells;Cone photoreceptor cells;Cytotrophoblasts;Distal enterocytes;Distal tubular cells;Duc…
AIFM2	0.494766	0.500569	38	37	4	75	7	1122	17421	1907	105	1	40	adipose tissue;adrenal gland;appendix;bone marrow;breast;cerebral cortex;cervix;choroid plexus;colon;duodenum;endometrium;epididymis;esophagus;fallopian tube;gallbladder;heart muscle;kidney;liver;lung;lymph node;ovary;pancreas;parathyroid gland;placenta;prostate;rectum;salivary gland;seminal vesicle;skeletal muscle;skin;small intestine;smooth muscle;spleen;stomach;testis;thymus;thyroid gland;tong…	75	Adipocytes;Alveolar cells type 1;Alveolar cells type 2;Astrocytes;B-cells;Basal keratinocytes;Basal prostatic cells;Basal respiratory cells;Basal squamous epithelial cells;Bipolar cells;Breast glandular cells;Breast myoepithelial cells;Cardiomyocytes;Cholangiocytes;Ciliated cells;Club cells;Collecting duct cells;Cytotrophoblasts;Distal enterocytes;Distal tubular cells;Ductal cells;Early spermatid…
AIFM3	0.929802	0.800588	17	26	10	64	0	1818	11770	327	189	1	9	appendix;bone marrow;cerebral cortex;choroid plexus;colon;duodenum;rectum;small intestine;spleen	44	Alveolar cells type 2;Astrocytes;Basal prostatic cells;Basal respiratory cells;Bipolar cells;Breast glandular cells;Breast myoepithelial cells;Cardiomyocytes;Ciliated cells;Club cells;Cytotrophoblasts;Distal enterocytes;Distal tubular cells;Enteroendocrine cells;Excitatory neurons;Gastric mucus-secreting cells;Glandular and luminal cells;Hepatocytes;Hofbauer cells;Horizontal cells;Inhibitory neur…
AIG1	0.409525	0.305816	25	91	5	52	3	717	278034	1382	37	3	40	adipose tissue;adrenal gland;appendix;bone marrow;breast;cerebral cortex;cervix;choroid plexus;colon;duodenum;endometrium;epididymis;esophagus;fallopian tube;gallbladder;heart muscle;kidney;liver;lung;lymph node;ovary;pancreas;parathyroid gland;placenta;prostate;rectum;salivary gland;seminal vesicle;skeletal muscle;skin;small intestine;smooth muscle;spleen;stomach;testis;thymus;thyroid gland;tong…	80	Adipocytes;Alveolar cells type 1;Alveolar cells type 2;Astrocytes;B-cells;Basal keratinocytes;Basal prostatic cells;Basal respiratory cells;Basal squamous epithelial cells;Bipolar cells;Breast glandular cells;Breast myoepithelial cells;Cardiomyocytes;Cholangiocytes;Ciliated cells;Club cells;Collecting duct cells;Cone photoreceptor cells;Cytotrophoblasts;Distal enterocytes;Distal tubular cells;Duc…
AIM2	0.776084	0.918688	8	34	5	12	0	1032	12889	208	154	18	24	adipose tissue;appendix;bone marrow;breast;choroid plexus;colon;duodenum;esophagus;gallbladder;liver;lung;lymph node;placenta;prostate;rectum;salivary gland;small intestine;spleen;stomach;testis;thymus;tongue;tonsil;urinary bladder	17	B-cells;Basal squamous epithelial cells;Cone photoreceptor cells;Early spermatids;Endothelial cells;Hofbauer cells;Kupffer cells;Late spermatids;Macrophages;NK-cells;Plasma cells;Schwann cells;Serous glandular cells;Spermatocytes;Squamous epithelial cells;T-cells;monocytes
AIMP1	0.134594	0.15096	10	66	6	25	5	939	30134	1764	70	1	40	adipose tissue;adrenal gland;appendix;bone marrow;breast;cerebral cortex;cervix;choroid plexus;colon;duodenum;endometrium;epididymis;esophagus;fallopian tube;gallbladder;heart muscle;kidney;liver;lung;lymph node;ovary;pancreas;parathyroid gland;placenta;prostate;rectum;salivary gland;seminal vesicle;skeletal muscle;skin;small intestine;smooth muscle;spleen;stomach;testis;thymus;thyroid gland;tong…	81	Adipocytes;Alveolar cells type 1;Alveolar cells type 2;Astrocytes;B-cells;Basal keratinocytes;Basal prostatic cells;Basal respiratory cells;Basal squamous epithelial cells;Bipolar cells;Breast glandular cells;Breast myoepithelial cells;Cardiomyocytes;Cholangiocytes;Ciliated cells;Club cells;Collecting duct cells;Cone photoreceptor cells;Cytotrophoblasts;Distal enterocytes;Distal tubular cells;Duc…
AIMP2	0.419059	0.397927	30	8	1	39	4	963	13365	143	92	6	40	adipose tissue;adrenal gland;appendix;bone marrow;breast;cerebral cortex;cervix;choroid plexus;colon;duodenum;endometrium;epididymis;esophagus;fallopian tube;gallbladder;heart muscle;kidney;liver;lung;lymph node;ovary;pancreas;parathyroid gland;placenta;prostate;rectum;salivary gland;seminal vesicle;skeletal muscle;skin;small intestine;smooth muscle;spleen;stomach;testis;thymus;thyroid gland;tong…	81	Adipocytes;Alveolar cells type 1;Alveolar cells type 2;Astrocytes;B-cells;Basal keratinocytes;Basal prostatic cells;Basal respiratory cells;Basal squamous epithelial cells;Bipolar cells;Breast glandular cells;Breast myoepithelial cells;Cardiomyocytes;Cholangiocytes;Ciliated cells;Club cells;Collecting duct cells;Cone photoreceptor cells;Cytotrophoblasts;Distal enterocytes;Distal tubular cells;Duc…
AIP	0.196403	0.207551	28	13	3	97	2	993	6842	110	133	6	40	adipose tissue;adrenal gland;appendix;bone marrow;breast;cerebral cortex;cervix;choroid plexus;colon;duodenum;endometrium;epididymis;esophagus;fallopian tube;gallbladder;heart muscle;kidney;liver;lung;lymph node;ovary;pancreas;parathyroid gland;placenta;prostate;rectum;salivary gland;seminal vesicle;skeletal muscle;skin;small intestine;smooth muscle;spleen;stomach;testis;thymus;thyroid gland;tong…	81	Adipocytes;Alveolar cells type 1;Alveolar cells type 2;Astrocytes;B-cells;Basal keratinocytes;Basal prostatic cells;Basal respiratory cells;Basal squamous epithelial cells;Bipolar cells;Breast glandular cells;Breast myoepithelial cells;Cardiomyocytes;Cholangiocytes;Ciliated cells;Club cells;Collecting duct cells;Cone photoreceptor cells;Cytotrophoblasts;Distal enterocytes;Distal tubular cells;Duc…
AIPL1	1	0.953702	3	63	2	22	0	1155	8490	1722	17	12	1	choroid plexus	9	Bipolar cells;Cone photoreceptor cells;Early spermatids;Horizontal cells;Langerhans cells;Late spermatids;Melanocytes;Muller glia cells;Rod photoreceptor cells
AIRE	1	0.95925	0	22	2	49	0	1638	10083	921	131	12	1	thymus	5	Excitatory neurons;Horizontal cells;Melanocytes;Microglial cells;Peritubular cells
AJAP1	0.932715	0.83963	14	227	8	1	14	1236	125824	10049	817	13	6	cerebral cortex;choroid plexus;kidney;ovary;seminal vesicle;spleen	31	Astrocytes;Basal keratinocytes;Basal prostatic cells;Basal respiratory cells;Bipolar cells;Cholangiocytes;Ciliated cells;Collecting duct cells;Cytotrophoblasts;Ductal cells;Early spermatids;Endometrial stromal cells;Excitatory neurons;Fibroblasts;Horizontal cells;Inhibitory neurons;Late spermatids;Melanocytes;Microglial cells;Muller glia cells;Oligodendrocyte precursor cells;Oligodendrocytes;Oocy…
AJM1	0.798682	0.673589	18	17	2	0	1	2931	1682	1456	255	7	15	adrenal gland;appendix;bone marrow;cerebral cortex;colon;duodenum;pancreas;prostate;salivary gland;seminal vesicle;skeletal muscle;skin;small intestine;spleen;stomach	58	B-cells;Basal respiratory cells;Basal squamous epithelial cells;Bipolar cells;Breast glandular cells;Breast myoepithelial cells;Cholangiocytes;Ciliated cells;Club cells;Collecting duct cells;Cone photoreceptor cells;Distal enterocytes;Ductal cells;Early spermatids;Endometrial stromal cells;Endothelial cells;Enteroendocrine cells;Erythroid cells;Exocrine glandular cells;Extravillous trophoblasts;F…
AJUBA	0.546632	0.656593	28	31	5	112	19	1617	7207	2266	285	12	39	adipose tissue;adrenal gland;appendix;breast;cerebral cortex;cervix;choroid plexus;colon;duodenum;endometrium;epididymis;esophagus;fallopian tube;gallbladder;heart muscle;kidney;liver;lung;lymph node;ovary;pancreas;parathyroid gland;placenta;prostate;rectum;salivary gland;seminal vesicle;skeletal muscle;skin;small intestine;smooth muscle;spleen;stomach;testis;thymus;thyroid gland;tongue;tonsil;ur…	51	Adipocytes;Alveolar cells type 1;Alveolar cells type 2;Basal keratinocytes;Basal prostatic cells;Basal respiratory cells;Basal squamous epithelial cells;Breast glandular cells;Breast myoepithelial cells;Cardiomyocytes;Cholangiocytes;Ciliated cells;Club cells;Collecting duct cells;Cytotrophoblasts;Distal tubular cells;Ductal cells;Early spermatids;Endometrial stromal cells;Endothelial cells;Exocri…
AK1	0.533562	0.47896	42	19	4	83	0	585	8998	1522	85	1	40	adipose tissue;adrenal gland;appendix;bone marrow;breast;cerebral cortex;cervix;choroid plexus;colon;duodenum;endometrium;epididymis;esophagus;fallopian tube;gallbladder;heart muscle;kidney;liver;lung;lymph node;ovary;pancreas;parathyroid gland;placenta;prostate;rectum;salivary gland;seminal vesicle;skeletal muscle;skin;small intestine;smooth muscle;spleen;stomach;testis;thymus;thyroid gland;tong…	78	Adipocytes;Alveolar cells type 1;Alveolar cells type 2;Astrocytes;B-cells;Basal keratinocytes;Basal prostatic cells;Basal respiratory cells;Basal squamous epithelial cells;Bipolar cells;Breast glandular cells;Breast myoepithelial cells;Cardiomyocytes;Cholangiocytes;Ciliated cells;Club cells;Collecting duct cells;Cone photoreceptor cells;Cytotrophoblasts;Distal enterocytes;Distal tubular cells;Duc…
AK2	0.174395	0.314504	19	63	13	118	18	720	22928	5195	55	1	40	adipose tissue;adrenal gland;appendix;bone marrow;breast;cerebral cortex;cervix;choroid plexus;colon;duodenum;endometrium;epididymis;esophagus;fallopian tube;gallbladder;heart muscle;kidney;liver;lung;lymph node;ovary;pancreas;parathyroid gland;placenta;prostate;rectum;salivary gland;seminal vesicle;skeletal muscle;skin;small intestine;smooth muscle;spleen;stomach;testis;thymus;thyroid gland;tong…	81	Adipocytes;Alveolar cells type 1;Alveolar cells type 2;Astrocytes;B-cells;Basal keratinocytes;Basal prostatic cells;Basal respiratory cells;Basal squamous epithelial cells;Bipolar cells;Breast glandular cells;Breast myoepithelial cells;Cardiomyocytes;Cholangiocytes;Ciliated cells;Club cells;Collecting duct cells;Cone photoreceptor cells;Cytotrophoblasts;Distal enterocytes;Distal tubular cells;Duc…
AK3	0.295381	0.322105	23	22	4	37	11	684	27428	3420	115	1	40	adipose tissue;adrenal gland;appendix;bone marrow;breast;cerebral cortex;cervix;choroid plexus;colon;duodenum;endometrium;epididymis;esophagus;fallopian tube;gallbladder;heart muscle;kidney;liver;lung;lymph node;ovary;pancreas;parathyroid gland;placenta;prostate;rectum;salivary gland;seminal vesicle;skeletal muscle;skin;small intestine;smooth muscle;spleen;stomach;testis;thymus;thyroid gland;tong…	81	Adipocytes;Alveolar cells type 1;Alveolar cells type 2;Astrocytes;B-cells;Basal keratinocytes;Basal prostatic cells;Basal respiratory cells;Basal squamous epithelial cells;Bipolar cells;Breast glandular cells;Breast myoepithelial cells;Cardiomyocytes;Cholangiocytes;Ciliated cells;Club cells;Collecting duct cells;Cone photoreceptor cells;Cytotrophoblasts;Distal enterocytes;Distal tubular cells;Duc…
AK4	0.57367	0.602187	45	68	18	38	31	672	77098	5968	205	1	39	adipose tissue;adrenal gland;appendix;bone marrow;breast;cerebral cortex;cervix;choroid plexus;colon;duodenum;endometrium;epididymis;esophagus;fallopian tube;gallbladder;heart muscle;kidney;liver;lung;lymph node;ovary;pancreas;parathyroid gland;placenta;prostate;rectum;salivary gland;seminal vesicle;skin;small intestine;smooth muscle;spleen;stomach;testis;thymus;thyroid gland;tongue;tonsil;urinar…	76	Adipocytes;Astrocytes;B-cells;Basal keratinocytes;Basal prostatic cells;Basal respiratory cells;Basal squamous epithelial cells;Bipolar cells;Breast glandular cells;Breast myoepithelial cells;Cardiomyocytes;Cholangiocytes;Ciliated cells;Club cells;Collecting duct cells;Cone photoreceptor cells;Cytotrophoblasts;Distal enterocytes;Distal tubular cells;Ductal cells;Early spermatids;Endometrial strom…
AK5	0.848751	0.832348	19	111	25	27	3	1689	274668	1296	295	1	27	adipose tissue;adrenal gland;appendix;bone marrow;breast;cerebral cortex;cervix;choroid plexus;colon;duodenum;esophagus;gallbladder;kidney;lymph node;pancreas;placenta;prostate;rectum;salivary gland;seminal vesicle;skin;small intestine;spleen;stomach;testis;thyroid gland;tonsil	34	Adipocytes;Astrocytes;Bipolar cells;Breast glandular cells;Breast myoepithelial cells;Cytotrophoblasts;Distal tubular cells;Early spermatids;Enteroendocrine cells;Excitatory neurons;Extravillous trophoblasts;Fibroblasts;Gastric mucus-secreting cells;Glandular and luminal cells;Granulosa cells;Hofbauer cells;Horizontal cells;Inhibitory neurons;Late spermatids;Leydig cells;Melanocytes;Microglial ce…
AK6	0.289853	0.356581	28	11	1	31	2	519	16911	1077	30	3	40	adipose tissue;adrenal gland;appendix;bone marrow;breast;cerebral cortex;cervix;choroid plexus;colon;duodenum;endometrium;epididymis;esophagus;fallopian tube;gallbladder;heart muscle;kidney;liver;lung;lymph node;ovary;pancreas;parathyroid gland;placenta;prostate;rectum;salivary gland;seminal vesicle;skeletal muscle;skin;small intestine;smooth muscle;spleen;stomach;testis;thymus;thyroid gland;tong…	81	Adipocytes;Alveolar cells type 1;Alveolar cells type 2;Astrocytes;B-cells;Basal keratinocytes;Basal prostatic cells;Basal respiratory cells;Basal squamous epithelial cells;Bipolar cells;Breast glandular cells;Breast myoepithelial cells;Cardiomyocytes;Cholangiocytes;Ciliated cells;Club cells;Collecting duct cells;Cone photoreceptor cells;Cytotrophoblasts;Distal enterocytes;Distal tubular cells;Duc…
AK7	0.740487	0.836886	16	25	3	20	0	2172	94017	1084	27	1	26	adrenal gland;bone marrow;breast;cerebral cortex;cervix;choroid plexus;colon;duodenum;endometrium;epididymis;esophagus;fallopian tube;gallbladder;kidney;liver;lung;pancreas;parathyroid gland;rectum;seminal vesicle;skin;small intestine;spleen;stomach;testis;thyroid gland	43	Adipocytes;Alveolar cells type 1;Alveolar cells type 2;Basal keratinocytes;Basal prostatic cells;Basal respiratory cells;Cholangiocytes;Ciliated cells;Club cells;Collecting duct cells;Cone photoreceptor cells;Distal enterocytes;Ductal cells;Early spermatids;Endometrial stromal cells;Endothelial cells;Enteroendocrine cells;Erythroid cells;Excitatory neurons;Extravillous trophoblasts;Gastric mucus-…
AK8	0.803161	0.865692	12	59	16	33	0	1440	151128	110	29	1	19	adrenal gland;cerebral cortex;cervix;choroid plexus;endometrium;epididymis;fallopian tube;gallbladder;kidney;lung;ovary;parathyroid gland;salivary gland;seminal vesicle;skin;testis;thymus;thyroid gland;tonsil	35	Astrocytes;B-cells;Basal prostatic cells;Basal respiratory cells;Ciliated cells;Club cells;Collecting duct cells;Cone photoreceptor cells;Ductal cells;Early spermatids;Endometrial stromal cells;Enteroendocrine cells;Excitatory neurons;Gastric mucus-secreting cells;Glandular and luminal cells;Granulosa cells;Hofbauer cells;Inhibitory neurons;Ionocytes;Late spermatids;Leydig cells;Macrophages;Melan…
AK9	0.417059	0.542044	38	71	7	26	0	5736	192031	514	67	1	40	adipose tissue;adrenal gland;appendix;bone marrow;breast;cerebral cortex;cervix;choroid plexus;colon;duodenum;endometrium;epididymis;esophagus;fallopian tube;gallbladder;heart muscle;kidney;liver;lung;lymph node;ovary;pancreas;parathyroid gland;placenta;prostate;rectum;salivary gland;seminal vesicle;skeletal muscle;skin;small intestine;smooth muscle;spleen;stomach;testis;thymus;thyroid gland;tong…	80	Adipocytes;Alveolar cells type 1;Alveolar cells type 2;Astrocytes;B-cells;Basal keratinocytes;Basal prostatic cells;Basal respiratory cells;Basal squamous epithelial cells;Bipolar cells;Breast glandular cells;Breast myoepithelial cells;Cardiomyocytes;Cholangiocytes;Ciliated cells;Club cells;Collecting duct cells;Cone photoreceptor cells;Cytotrophoblasts;Distal enterocytes;Distal tubular cells;Duc…
AKAIN1	0.992036	0.966415	1	61	5	0	1	210	51282	2651	204	18	2	adrenal gland;liver	8	Bipolar cells;Cone photoreceptor cells;Early spermatids;Hepatocytes;Horizontal cells;Inhibitory neurons;Pancreatic endocrine cells;Spermatocytes
AKAP1	0.389153	0.598081	35	58	13	81	18	2712	32190	1020	177	6	40	adipose tissue;adrenal gland;appendix;bone marrow;breast;cerebral cortex;cervix;choroid plexus;colon;duodenum;endometrium;epididymis;esophagus;fallopian tube;gallbladder;heart muscle;kidney;liver;lung;lymph node;ovary;pancreas;parathyroid gland;placenta;prostate;rectum;salivary gland;seminal vesicle;skeletal muscle;skin;small intestine;smooth muscle;spleen;stomach;testis;thymus;thyroid gland;tong…	80	Adipocytes;Alveolar cells type 1;Alveolar cells type 2;Astrocytes;B-cells;Basal keratinocytes;Basal prostatic cells;Basal respiratory cells;Basal squamous epithelial cells;Bipolar cells;Breast glandular cells;Breast myoepithelial cells;Cardiomyocytes;Cholangiocytes;Ciliated cells;Club cells;Collecting duct cells;Cone photoreceptor cells;Cytotrophoblasts;Distal enterocytes;Distal tubular cells;Duc…
AKAP10	0.121193	0.391672	23	95	17	36	35	1989	69464	1925	149	7	40	adipose tissue;adrenal gland;appendix;bone marrow;breast;cerebral cortex;cervix;choroid plexus;colon;duodenum;endometrium;epididymis;esophagus;fallopian tube;gallbladder;heart muscle;kidney;liver;lung;lymph node;ovary;pancreas;parathyroid gland;placenta;prostate;rectum;salivary gland;seminal vesicle;skeletal muscle;skin;small intestine;smooth muscle;spleen;stomach;testis;thymus;thyroid gland;tong…	80	Adipocytes;Alveolar cells type 1;Alveolar cells type 2;Astrocytes;B-cells;Basal keratinocytes;Basal prostatic cells;Basal respiratory cells;Basal squamous epithelial cells;Bipolar cells;Breast glandular cells;Breast myoepithelial cells;Cardiomyocytes;Cholangiocytes;Ciliated cells;Club cells;Collecting duct cells;Cone photoreceptor cells;Cytotrophoblasts;Distal enterocytes;Ductal cells;Early sperm…
AKAP11	0.296648	0.331087	33	92	16	31	71	5706	41195	4033	176	12	40	adipose tissue;adrenal gland;appendix;bone marrow;breast;cerebral cortex;cervix;choroid plexus;colon;duodenum;endometrium;epididymis;esophagus;fallopian tube;gallbladder;heart muscle;kidney;liver;lung;lymph node;ovary;pancreas;parathyroid gland;placenta;prostate;rectum;salivary gland;seminal vesicle;skeletal muscle;skin;small intestine;smooth muscle;spleen;stomach;testis;thymus;thyroid gland;tong…	81	Adipocytes;Alveolar cells type 1;Alveolar cells type 2;Astrocytes;B-cells;Basal keratinocytes;Basal prostatic cells;Basal respiratory cells;Basal squamous epithelial cells;Bipolar cells;Breast glandular cells;Breast myoepithelial cells;Cardiomyocytes;Cholangiocytes;Ciliated cells;Club cells;Collecting duct cells;Cone photoreceptor cells;Cytotrophoblasts;Distal enterocytes;Distal tubular cells;Duc…
AKAP12	0.41101	0.564239	39	114	28	44	37	5349	110127	2845	272	12	40	adipose tissue;adrenal gland;appendix;bone marrow;breast;cerebral cortex;cervix;choroid plexus;colon;duodenum;endometrium;epididymis;esophagus;fallopian tube;gallbladder;heart muscle;kidney;liver;lung;lymph node;ovary;pancreas;parathyroid gland;placenta;prostate;rectum;salivary gland;seminal vesicle;skeletal muscle;skin;small intestine;smooth muscle;spleen;stomach;testis;thymus;thyroid gland;tong…	77	Adipocytes;Alveolar cells type 1;Alveolar cells type 2;Astrocytes;B-cells;Basal keratinocytes;Basal prostatic cells;Basal respiratory cells;Basal squamous epithelial cells;Bipolar cells;Breast myoepithelial cells;Cardiomyocytes;Cholangiocytes;Ciliated cells;Club cells;Collecting duct cells;Cone photoreceptor cells;Cytotrophoblasts;Distal enterocytes;Distal tubular cells;Ductal cells;Early spermat…
AKAP13	0.241608	0.366624	21	217	30	91	20	8442	355426	4678	207	17	40	adipose tissue;adrenal gland;appendix;bone marrow;breast;cerebral cortex;cervix;choroid plexus;colon;duodenum;endometrium;epididymis;esophagus;fallopian tube;gallbladder;heart muscle;kidney;liver;lung;lymph node;ovary;pancreas;parathyroid gland;placenta;prostate;rectum;salivary gland;seminal vesicle;skeletal muscle;skin;small intestine;smooth muscle;spleen;stomach;testis;thymus;thyroid gland;tong…	81	Adipocytes;Alveolar cells type 1;Alveolar cells type 2;Astrocytes;B-cells;Basal keratinocytes;Basal prostatic cells;Basal respiratory cells;Basal squamous epithelial cells;Bipolar cells;Breast glandular cells;Breast myoepithelial cells;Cardiomyocytes;Cholangiocytes;Ciliated cells;Club cells;Collecting duct cells;Cone photoreceptor cells;Cytotrophoblasts;Distal enterocytes;Distal tubular cells;Duc…
AKAP14	0.942671	0.941574	8	14	2	6	0	594	23903	109	218	6	5	cervix;choroid plexus;fallopian tube;lung;testis	17	Basal respiratory cells;Ciliated cells;Club cells;Early spermatids;Endometrial stromal cells;Glandular and luminal cells;Ionocytes;Late spermatids;Leydig cells;Oligodendrocyte precursor cells;Peritubular cells;Secretory cells;Serous glandular cells;Sertoli cells;Spermatocytes;Spermatogonia;granulocytes
AKAP17A	0.248483	0.291602	33	40	2	19	3	2088	7718	926	185	6	40	adipose tissue;adrenal gland;appendix;bone marrow;breast;cerebral cortex;cervix;choroid plexus;colon;duodenum;endometrium;epididymis;esophagus;fallopian tube;gallbladder;heart muscle;kidney;liver;lung;lymph node;ovary;pancreas;parathyroid gland;placenta;prostate;rectum;salivary gland;seminal vesicle;skeletal muscle;skin;small intestine;smooth muscle;spleen;stomach;testis;thymus;thyroid gland;tong…	78	Adipocytes;Alveolar cells type 1;Alveolar cells type 2;Astrocytes;B-cells;Basal keratinocytes;Basal prostatic cells;Basal respiratory cells;Basal squamous epithelial cells;Bipolar cells;Breast glandular cells;Breast myoepithelial cells;Cardiomyocytes;Cholangiocytes;Ciliated cells;Club cells;Collecting duct cells;Cone photoreceptor cells;Cytotrophoblasts;Distal enterocytes;Distal tubular cells;Duc…
AKAP3	0.955144	0.938063	7	18	5	24	0	2562	30200	221	551	15	9	epididymis;fallopian tube;heart muscle;kidney;liver;pancreas;salivary gland;testis;thyroid gland	20	Astrocytes;Cardiomyocytes;Ciliated cells;Cytotrophoblasts;Early spermatids;Enteroendocrine cells;Gastric mucus-secreting cells;Granulosa cells;Late spermatids;Leydig cells;Lymphatic endothelial cells;Microglial cells;Oligodendrocyte precursor cells;Oligodendrocytes;Peritubular cells;Prostatic glandular cells;Proximal tubular cells;Sertoli cells;Spermatocytes;Spermatogonia
AKAP4	1	0.975376	5	48	1	5	3	2565	7365	183	118	15	1	testis	7	Early spermatids;Late spermatids;Leydig cells;Peritubular cells;Spermatocytes;Spermatogonia;granulocytes
AKAP5	0.888791	0.818676	14	31	6	27	18	1284	2518	4825	378	14	13	appendix;cerebral cortex;colon;endometrium;kidney;lung;lymph node;placenta;rectum;small intestine;smooth muscle;spleen;tonsil	44	Alveolar cells type 1;Astrocytes;B-cells;Basal prostatic cells;Bipolar cells;Breast glandular cells;Breast myoepithelial cells;Cardiomyocytes;Cholangiocytes;Club cells;Cone photoreceptor cells;Distal enterocytes;Early spermatids;Endometrial stromal cells;Enteroendocrine cells;Erythroid cells;Excitatory neurons;Extravillous trophoblasts;Granulosa cells;Horizontal cells;Inhibitory neurons;Intestina…
AKAP6	0.669829	0.777874	20	174	23	11	76	6960	493403	7879	145	9	34	adipose tissue;adrenal gland;appendix;breast;cerebral cortex;cervix;choroid plexus;colon;duodenum;endometrium;epididymis;esophagus;fallopian tube;gallbladder;heart muscle;kidney;liver;lung;ovary;parathyroid gland;placenta;prostate;rectum;salivary gland;seminal vesicle;skeletal muscle;skin;small intestine;smooth muscle;stomach;testis;thyroid gland;tongue;urinary bladder	59	Alveolar cells type 1;Alveolar cells type 2;Astrocytes;B-cells;Basal keratinocytes;Basal respiratory cells;Basal squamous epithelial cells;Bipolar cells;Breast glandular cells;Breast myoepithelial cells;Cardiomyocytes;Ciliated cells;Club cells;Collecting duct cells;Cone photoreceptor cells;Early spermatids;Excitatory neurons;Fibroblasts;Glandular and luminal cells;Granulosa cells;Hepatocytes;Hofb…
AKAP7	0.4434	0.468482	42	121	8	41	7	1047	144916	1806	297	1	40	adipose tissue;adrenal gland;appendix;bone marrow;breast;cerebral cortex;cervix;choroid plexus;colon;duodenum;endometrium;epididymis;esophagus;fallopian tube;gallbladder;heart muscle;kidney;liver;lung;lymph node;ovary;pancreas;parathyroid gland;placenta;prostate;rectum;salivary gland;seminal vesicle;skeletal muscle;skin;small intestine;smooth muscle;spleen;stomach;testis;thymus;thyroid gland;tong…	80	Adipocytes;Alveolar cells type 1;Alveolar cells type 2;Astrocytes;B-cells;Basal keratinocytes;Basal prostatic cells;Basal squamous epithelial cells;Bipolar cells;Breast glandular cells;Breast myoepithelial cells;Cardiomyocytes;Cholangiocytes;Ciliated cells;Club cells;Collecting duct cells;Cone photoreceptor cells;Cytotrophoblasts;Distal enterocytes;Distal tubular cells;Ductal cells;Early spermati…
AKAP8	0.791718	0.238854	25	69	9	91	4	2079	22738	1530	56	15	20	adipose tissue;appendix;bone marrow;cerebral cortex;colon;duodenum;heart muscle;kidney;liver;pancreas;parathyroid gland;salivary gland;seminal vesicle;skeletal muscle;small intestine;spleen;stomach;thymus;tongue;urinary bladder	80	Adipocytes;Alveolar cells type 1;Alveolar cells type 2;Astrocytes;B-cells;Basal keratinocytes;Basal prostatic cells;Basal respiratory cells;Basal squamous epithelial cells;Bipolar cells;Breast glandular cells;Breast myoepithelial cells;Cardiomyocytes;Cholangiocytes;Ciliated cells;Club cells;Collecting duct cells;Cone photoreceptor cells;Cytotrophoblasts;Distal enterocytes;Distal tubular cells;Duc…
AKAP8L	0.3574	0.240197	23	45	5	87	9	1941	36861	72	65	12	40	adipose tissue;adrenal gland;appendix;bone marrow;breast;cerebral cortex;cervix;choroid plexus;colon;duodenum;endometrium;epididymis;esophagus;fallopian tube;gallbladder;heart muscle;kidney;liver;lung;lymph node;ovary;pancreas;parathyroid gland;placenta;prostate;rectum;salivary gland;seminal vesicle;skeletal muscle;skin;small intestine;smooth muscle;spleen;stomach;testis;thymus;thyroid gland;tong…	81	Adipocytes;Alveolar cells type 1;Alveolar cells type 2;Astrocytes;B-cells;Basal keratinocytes;Basal prostatic cells;Basal respiratory cells;Basal squamous epithelial cells;Bipolar cells;Breast glandular cells;Breast myoepithelial cells;Cardiomyocytes;Cholangiocytes;Ciliated cells;Club cells;Collecting duct cells;Cone photoreceptor cells;Cytotrophoblasts;Distal enterocytes;Distal tubular cells;Duc…
AKAP9	0.284654	0.313195	4	42	7	45	31	11724	157336	514	238	12	40	adipose tissue;adrenal gland;appendix;bone marrow;breast;cerebral cortex;cervix;choroid plexus;colon;duodenum;endometrium;epididymis;esophagus;fallopian tube;gallbladder;heart muscle;kidney;liver;lung;lymph node;ovary;pancreas;parathyroid gland;placenta;prostate;rectum;salivary gland;seminal vesicle;skeletal muscle;skin;small intestine;smooth muscle;spleen;stomach;testis;thymus;thyroid gland;tong…	81	Adipocytes;Alveolar cells type 1;Alveolar cells type 2;Astrocytes;B-cells;Basal keratinocytes;Basal prostatic cells;Basal respiratory cells;Basal squamous epithelial cells;Bipolar cells;Breast glandular cells;Breast myoepithelial cells;Cardiomyocytes;Cholangiocytes;Ciliated cells;Club cells;Collecting duct cells;Cone photoreceptor cells;Cytotrophoblasts;Distal enterocytes;Distal tubular cells;Duc…
AKIP1	0.26242	0.299881	28	53	4	36	1	633	7618	599	41	9	40	adipose tissue;adrenal gland;appendix;bone marrow;breast;cerebral cortex;cervix;choroid plexus;colon;duodenum;endometrium;epididymis;esophagus;fallopian tube;gallbladder;heart muscle;kidney;liver;lung;lymph node;ovary;pancreas;parathyroid gland;placenta;prostate;rectum;salivary gland;seminal vesicle;skeletal muscle;skin;small intestine;smooth muscle;spleen;stomach;testis;thymus;thyroid gland;tong…	81	Adipocytes;Alveolar cells type 1;Alveolar cells type 2;Astrocytes;B-cells;Basal keratinocytes;Basal prostatic cells;Basal respiratory cells;Basal squamous epithelial cells;Bipolar cells;Breast glandular cells;Breast myoepithelial cells;Cardiomyocytes;Cholangiocytes;Ciliated cells;Club cells;Collecting duct cells;Cone photoreceptor cells;Cytotrophoblasts;Distal enterocytes;Distal tubular cells;Duc…
AKIRIN1	0.197728	0.471949	22	33	8	42	70	579	12096	2004	105	12	40	adipose tissue;adrenal gland;appendix;bone marrow;breast;cerebral cortex;cervix;choroid plexus;colon;duodenum;endometrium;epididymis;esophagus;fallopian tube;gallbladder;heart muscle;kidney;liver;lung;lymph node;ovary;pancreas;parathyroid gland;placenta;prostate;rectum;salivary gland;seminal vesicle;skeletal muscle;skin;small intestine;smooth muscle;spleen;stomach;testis;thymus;thyroid gland;tong…	81	Adipocytes;Alveolar cells type 1;Alveolar cells type 2;Astrocytes;B-cells;Basal keratinocytes;Basal prostatic cells;Basal respiratory cells;Basal squamous epithelial cells;Bipolar cells;Breast glandular cells;Breast myoepithelial cells;Cardiomyocytes;Cholangiocytes;Ciliated cells;Club cells;Collecting duct cells;Cone photoreceptor cells;Cytotrophoblasts;Distal enterocytes;Distal tubular cells;Duc…
AKIRIN2	0.297087	0.404156	25	75	23	73	24	612	25476	737	549	6	40	adipose tissue;adrenal gland;appendix;bone marrow;breast;cerebral cortex;cervix;choroid plexus;colon;duodenum;endometrium;epididymis;esophagus;fallopian tube;gallbladder;heart muscle;kidney;liver;lung;lymph node;ovary;pancreas;parathyroid gland;placenta;prostate;rectum;salivary gland;seminal vesicle;skeletal muscle;skin;small intestine;smooth muscle;spleen;stomach;testis;thymus;thyroid gland;tong…	81	Adipocytes;Alveolar cells type 1;Alveolar cells type 2;Astrocytes;B-cells;Basal keratinocytes;Basal prostatic cells;Basal respiratory cells;Basal squamous epithelial cells;Bipolar cells;Breast glandular cells;Breast myoepithelial cells;Cardiomyocytes;Cholangiocytes;Ciliated cells;Club cells;Collecting duct cells;Cone photoreceptor cells;Cytotrophoblasts;Distal enterocytes;Distal tubular cells;Duc…
AKNA	0.41247	0.591362	43	55	7	80	14	4320	46373	2898	236	12	40	adipose tissue;adrenal gland;appendix;bone marrow;breast;cerebral cortex;cervix;choroid plexus;colon;duodenum;endometrium;epididymis;esophagus;fallopian tube;gallbladder;heart muscle;kidney;liver;lung;lymph node;ovary;pancreas;parathyroid gland;placenta;prostate;rectum;salivary gland;seminal vesicle;skeletal muscle;skin;small intestine;smooth muscle;spleen;stomach;testis;thymus;thyroid gland;tong…	77	Adipocytes;Alveolar cells type 1;Alveolar cells type 2;Astrocytes;B-cells;Basal keratinocytes;Basal prostatic cells;Basal respiratory cells;Basal squamous epithelial cells;Bipolar cells;Breast glandular cells;Breast myoepithelial cells;Cardiomyocytes;Cholangiocytes;Ciliated cells;Club cells;Collecting duct cells;Cone photoreceptor cells;Cytotrophoblasts;Distal enterocytes;Ductal cells;Early sperm…
AKNAD1	1	0.92535	6	29	5	50	3	2511	38144	270	269	13	1	testis	22	Astrocytes;Bipolar cells;Breast myoepithelial cells;Early spermatids;Endometrial stromal cells;Endothelial cells;Excitatory neurons;Fibroblasts;Granulosa cells;Horizontal cells;Inhibitory neurons;Late spermatids;Leydig cells;Lymphatic endothelial cells;Oligodendrocyte precursor cells;Oligodendrocytes;Ovarian stromal cells;Pancreatic endocrine cells;Peritubular cells;Schwann cells;Smooth muscle ce…
AKR1A1	0.251139	0.389955	20	22	5	82	0	978	17817	93	336	1	40	adipose tissue;adrenal gland;appendix;bone marrow;breast;cerebral cortex;cervix;choroid plexus;colon;duodenum;endometrium;epididymis;esophagus;fallopian tube;gallbladder;heart muscle;kidney;liver;lung;lymph node;ovary;pancreas;parathyroid gland;placenta;prostate;rectum;salivary gland;seminal vesicle;skeletal muscle;skin;small intestine;smooth muscle;spleen;stomach;testis;thymus;thyroid gland;tong…	81	Adipocytes;Alveolar cells type 1;Alveolar cells type 2;Astrocytes;B-cells;Basal keratinocytes;Basal prostatic cells;Basal respiratory cells;Basal squamous epithelial cells;Bipolar cells;Breast glandular cells;Breast myoepithelial cells;Cardiomyocytes;Cholangiocytes;Ciliated cells;Club cells;Collecting duct cells;Cone photoreceptor cells;Cytotrophoblasts;Distal enterocytes;Distal tubular cells;Duc…
AKR1B1	0.483353	0.527483	41	48	8	50	2	951	15384	372	38	1	40	adipose tissue;adrenal gland;appendix;bone marrow;breast;cerebral cortex;cervix;choroid plexus;colon;duodenum;endometrium;epididymis;esophagus;fallopian tube;gallbladder;heart muscle;kidney;liver;lung;lymph node;ovary;pancreas;parathyroid gland;placenta;prostate;rectum;salivary gland;seminal vesicle;skeletal muscle;skin;small intestine;smooth muscle;spleen;stomach;testis;thymus;thyroid gland;tong…	79	Adipocytes;Alveolar cells type 1;Alveolar cells type 2;Astrocytes;B-cells;Basal keratinocytes;Basal prostatic cells;Basal respiratory cells;Basal squamous epithelial cells;Bipolar cells;Breast glandular cells;Breast myoepithelial cells;Cardiomyocytes;Cholangiocytes;Ciliated cells;Club cells;Collecting duct cells;Cone photoreceptor cells;Cytotrophoblasts;Distal tubular cells;Ductal cells;Early spe…
AKR1B10	0.807265	0.783632	24	17	2	16	9	951	12227	323	345	1	18	appendix;cervix;colon;duodenum;esophagus;gallbladder;kidney;liver;rectum;skeletal muscle;skin;small intestine;smooth muscle;stomach;thymus;tongue;tonsil;urinary bladder	38	Basal keratinocytes;Basal respiratory cells;Basal squamous epithelial cells;Cholangiocytes;Ciliated cells;Club cells;Distal enterocytes;Ductal cells;Endothelial cells;Enteroendocrine cells;Exocrine glandular cells;Fibroblasts;Gastric mucus-secreting cells;Glandular and luminal cells;Granulosa cells;Hepatocytes;Intestinal goblet cells;Ionocytes;Kupffer cells;Leydig cells;Macrophages;Melanocytes;Oo…
AKR1B15	0.923359	0.962159	2	41	8	31	0	1035	29119	320	286	1	9	breast;duodenum;esophagus;gallbladder;liver;skeletal muscle;small intestine;stomach;tongue	9	Basal keratinocytes;Early spermatids;Granulosa cells;Late spermatids;Serous glandular cells;Skeletal myocytes;Suprabasal keratinocytes;Syncytiotrophoblasts;granulocytes
AKR1C1	0.59191	0.610427	41	38	8	1	2	972	13326	5541	30	1	39	adipose tissue;adrenal gland;appendix;bone marrow;breast;cerebral cortex;cervix;choroid plexus;colon;duodenum;endometrium;epididymis;esophagus;fallopian tube;gallbladder;heart muscle;kidney;liver;lung;lymph node;ovary;pancreas;placenta;prostate;rectum;salivary gland;seminal vesicle;skeletal muscle;skin;small intestine;smooth muscle;spleen;stomach;testis;thymus;thyroid gland;tongue;tonsil;urinary …	70	Adipocytes;Alveolar cells type 1;Alveolar cells type 2;Astrocytes;B-cells;Basal keratinocytes;Basal prostatic cells;Basal respiratory cells;Basal squamous epithelial cells;Bipolar cells;Breast glandular cells;Breast myoepithelial cells;Cardiomyocytes;Cholangiocytes;Ciliated cells;Club cells;Collecting duct cells;Distal enterocytes;Distal tubular cells;Ductal cells;Early spermatids;Endometrial str…
AKR1C2	0.540264	0.679045	33	26	8	14	12	972	12868	2221	22	1	39	adipose tissue;adrenal gland;appendix;bone marrow;breast;cerebral cortex;cervix;choroid plexus;colon;duodenum;endometrium;epididymis;esophagus;fallopian tube;gallbladder;heart muscle;kidney;liver;lung;lymph node;ovary;pancreas;parathyroid gland;prostate;rectum;salivary gland;seminal vesicle;skeletal muscle;skin;small intestine;smooth muscle;spleen;stomach;testis;thymus;thyroid gland;tongue;tonsil…	63	Adipocytes;Alveolar cells type 1;Alveolar cells type 2;B-cells;Basal keratinocytes;Basal prostatic cells;Basal respiratory cells;Basal squamous epithelial cells;Bipolar cells;Breast myoepithelial cells;Cardiomyocytes;Cholangiocytes;Ciliated cells;Club cells;Distal enterocytes;Ductal cells;Early spermatids;Endothelial cells;Enteroendocrine cells;Erythroid cells;Excitatory neurons;Exocrine glandula…
AKR1C3	0.436999	0.523951	39	34	8	20	7	972	12087	183	31	1	40	adipose tissue;adrenal gland;appendix;bone marrow;breast;cerebral cortex;cervix;choroid plexus;colon;duodenum;endometrium;epididymis;esophagus;fallopian tube;gallbladder;heart muscle;kidney;liver;lung;lymph node;ovary;pancreas;parathyroid gland;placenta;prostate;rectum;salivary gland;seminal vesicle;skeletal muscle;skin;small intestine;smooth muscle;spleen;stomach;testis;thymus;thyroid gland;tong…	74	Adipocytes;Alveolar cells type 1;Alveolar cells type 2;Astrocytes;B-cells;Basal keratinocytes;Basal prostatic cells;Basal respiratory cells;Basal squamous epithelial cells;Bipolar cells;Breast glandular cells;Breast myoepithelial cells;Cardiomyocytes;Cholangiocytes;Ciliated cells;Club cells;Collecting duct cells;Cone photoreceptor cells;Distal enterocytes;Distal tubular cells;Ductal cells;Early s…
AKR1C4	0.974808	0.970868	5	26	2	0	0	972	20921	189	31	1	5	duodenum;gallbladder;liver;small intestine;stomach	11	B-cells;Cholangiocytes;Early spermatids;Enteroendocrine cells;Erythroid cells;Fibroblasts;Hepatocytes;Kupffer cells;Late spermatids;Plasma cells;Spermatocytes
AKR1C8	0.983218	0.989167	2	23	3	0	0	981	29984	220	46		2	epididymis;liver	2	Hepatocytes;Oocytes
AKR1D1	0.988154	0.967556	3	82	8	84	0	981	39163	1643	60	1	3	breast;liver;testis	8	Cholangiocytes;Early spermatids;Hepatocytes;Kupffer cells;Late spermatids;Sertoli cells;Skeletal myocytes;Spermatocytes
AKR1E2	0.810283	0.921562	7	254	11	26	0	963	20243	532	118	1	23	adipose tissue;bone marrow;breast;duodenum;endometrium;esophagus;fallopian tube;gallbladder;heart muscle;lung;pancreas;parathyroid gland;placenta;rectum;salivary gland;seminal vesicle;skeletal muscle;small intestine;smooth muscle;spleen;stomach;testis;thyroid gland	23	Astrocytes;Breast glandular cells;Collecting duct cells;Early spermatids;Endothelial cells;Erythroid cells;Excitatory neurons;Fibroblasts;Hofbauer cells;Inhibitory neurons;Late spermatids;Leydig cells;Melanocytes;Microglial cells;Oligodendrocyte precursor cells;Oocytes;Peritubular cells;Rod photoreceptor cells;Skeletal myocytes;Smooth muscle cells;Spermatocytes;Spermatogonia;Squamous epithelial c…
AKR7A2	0.306429	0.36758	22	47	2	42	3	1080	6820	260	20	2	40	adipose tissue;adrenal gland;appendix;bone marrow;breast;cerebral cortex;cervix;choroid plexus;colon;duodenum;endometrium;epididymis;esophagus;fallopian tube;gallbladder;heart muscle;kidney;liver;lung;lymph node;ovary;pancreas;parathyroid gland;placenta;prostate;rectum;salivary gland;seminal vesicle;skeletal muscle;skin;small intestine;smooth muscle;spleen;stomach;testis;thymus;thyroid gland;tong…	81	Adipocytes;Alveolar cells type 1;Alveolar cells type 2;Astrocytes;B-cells;Basal keratinocytes;Basal prostatic cells;Basal respiratory cells;Basal squamous epithelial cells;Bipolar cells;Breast glandular cells;Breast myoepithelial cells;Cardiomyocytes;Cholangiocytes;Ciliated cells;Club cells;Collecting duct cells;Cone photoreceptor cells;Cytotrophoblasts;Distal enterocytes;Distal tubular cells;Duc…
AKR7A3	0.794528	0.84748	12	37	2	11	1	996	4983	158	61	2	17	adrenal gland;appendix;breast;cerebral cortex;choroid plexus;colon;duodenum;gallbladder;kidney;liver;pancreas;rectum;salivary gland;skin;small intestine;smooth muscle;stomach	36	Astrocytes;B-cells;Bipolar cells;Breast glandular cells;Breast myoepithelial cells;Cholangiocytes;Ciliated cells;Collecting duct cells;Distal enterocytes;Distal tubular cells;Ductal cells;Early spermatids;Enteroendocrine cells;Excitatory neurons;Exocrine glandular cells;Gastric mucus-secreting cells;Hepatocytes;Inhibitory neurons;Intestinal goblet cells;Kupffer cells;Late spermatids;Macrophages;M…
AKR7L	0.855948	0.891472	8	13	1	12	0					2	12	choroid plexus;colon;duodenum;epididymis;gallbladder;kidney;liver;pancreas;rectum;skin;small intestine;stomach	25	Astrocytes;Bipolar cells;Collecting duct cells;Cone photoreceptor cells;Distal enterocytes;Distal tubular cells;Enteroendocrine cells;Erythroid cells;Excitatory neurons;Exocrine glandular cells;Gastric mucus-secreting cells;Hepatocytes;Horizontal cells;Inhibitory neurons;Intestinal goblet cells;Kupffer cells;Leydig cells;Muller glia cells;Paneth cells;Peritubular cells;Proximal enterocytes;Proxim…
AKT1	0.157761	0.321769	33	28	5	103	10	1443	23443	992	522	1	40	adipose tissue;adrenal gland;appendix;bone marrow;breast;cerebral cortex;cervix;choroid plexus;colon;duodenum;endometrium;epididymis;esophagus;fallopian tube;gallbladder;heart muscle;kidney;liver;lung;lymph node;ovary;pancreas;parathyroid gland;placenta;prostate;rectum;salivary gland;seminal vesicle;skeletal muscle;skin;small intestine;smooth muscle;spleen;stomach;testis;thymus;thyroid gland;tong…	80	Adipocytes;Alveolar cells type 1;Alveolar cells type 2;Astrocytes;B-cells;Basal keratinocytes;Basal prostatic cells;Basal respiratory cells;Basal squamous epithelial cells;Bipolar cells;Breast glandular cells;Breast myoepithelial cells;Cardiomyocytes;Cholangiocytes;Ciliated cells;Club cells;Collecting duct cells;Cone photoreceptor cells;Cytotrophoblasts;Distal enterocytes;Distal tubular cells;Duc…
AKT1S1	0.380254	0.398048	27	47	8	114	6	771	6542	878	126	12	40	adipose tissue;adrenal gland;appendix;bone marrow;breast;cerebral cortex;cervix;choroid plexus;colon;duodenum;endometrium;epididymis;esophagus;fallopian tube;gallbladder;heart muscle;kidney;liver;lung;lymph node;ovary;pancreas;parathyroid gland;placenta;prostate;rectum;salivary gland;seminal vesicle;skeletal muscle;skin;small intestine;smooth muscle;spleen;stomach;testis;thymus;thyroid gland;tong…	81	Adipocytes;Alveolar cells type 1;Alveolar cells type 2;Astrocytes;B-cells;Basal keratinocytes;Basal prostatic cells;Basal respiratory cells;Basal squamous epithelial cells;Bipolar cells;Breast glandular cells;Breast myoepithelial cells;Cardiomyocytes;Cholangiocytes;Ciliated cells;Club cells;Collecting duct cells;Cone photoreceptor cells;Cytotrophoblasts;Distal enterocytes;Distal tubular cells;Duc…
AKT2	0.241879	0.310939	28	89	2	87	16	1446	49779	3555	249	1	40	adipose tissue;adrenal gland;appendix;bone marrow;breast;cerebral cortex;cervix;choroid plexus;colon;duodenum;endometrium;epididymis;esophagus;fallopian tube;gallbladder;heart muscle;kidney;liver;lung;lymph node;ovary;pancreas;parathyroid gland;placenta;prostate;rectum;salivary gland;seminal vesicle;skeletal muscle;skin;small intestine;smooth muscle;spleen;stomach;testis;thymus;thyroid gland;tong…	81	Adipocytes;Alveolar cells type 1;Alveolar cells type 2;Astrocytes;B-cells;Basal keratinocytes;Basal prostatic cells;Basal respiratory cells;Basal squamous epithelial cells;Bipolar cells;Breast glandular cells;Breast myoepithelial cells;Cardiomyocytes;Cholangiocytes;Ciliated cells;Club cells;Collecting duct cells;Cone photoreceptor cells;Cytotrophoblasts;Distal enterocytes;Distal tubular cells;Duc…
AKT3	0.3452	0.600555	32	143	6	28	46	1440	343239	5525	316	1	40	adipose tissue;adrenal gland;appendix;bone marrow;breast;cerebral cortex;cervix;choroid plexus;colon;duodenum;endometrium;epididymis;esophagus;fallopian tube;gallbladder;heart muscle;kidney;liver;lung;lymph node;ovary;pancreas;parathyroid gland;placenta;prostate;rectum;salivary gland;seminal vesicle;skeletal muscle;skin;small intestine;smooth muscle;spleen;stomach;testis;thymus;thyroid gland;tong…	73	Adipocytes;Alveolar cells type 1;Alveolar cells type 2;Astrocytes;B-cells;Basal keratinocytes;Basal prostatic cells;Basal respiratory cells;Basal squamous epithelial cells;Bipolar cells;Breast glandular cells;Breast myoepithelial cells;Cardiomyocytes;Cholangiocytes;Ciliated cells;Club cells;Collecting duct cells;Cone photoreceptor cells;Cytotrophoblasts;Distal tubular cells;Ductal cells;Early spe…
AKTIP	0.336735	0.505244	42	48	6	44	20	879	9786	1372	133	2	40	adipose tissue;adrenal gland;appendix;bone marrow;breast;cerebral cortex;cervix;choroid plexus;colon;duodenum;endometrium;epididymis;esophagus;fallopian tube;gallbladder;heart muscle;kidney;liver;lung;lymph node;ovary;pancreas;parathyroid gland;placenta;prostate;rectum;salivary gland;seminal vesicle;skeletal muscle;skin;small intestine;smooth muscle;spleen;stomach;testis;thymus;thyroid gland;tong…	81	Adipocytes;Alveolar cells type 1;Alveolar cells type 2;Astrocytes;B-cells;Basal keratinocytes;Basal prostatic cells;Basal respiratory cells;Basal squamous epithelial cells;Bipolar cells;Breast glandular cells;Breast myoepithelial cells;Cardiomyocytes;Cholangiocytes;Ciliated cells;Club cells;Collecting duct cells;Cone photoreceptor cells;Cytotrophoblasts;Distal enterocytes;Distal tubular cells;Duc…
ALAD	0.364607	0.44972	40	66	11	92	4	993	11844	1988	148	1	40	adipose tissue;adrenal gland;appendix;bone marrow;breast;cerebral cortex;cervix;choroid plexus;colon;duodenum;endometrium;epididymis;esophagus;fallopian tube;gallbladder;heart muscle;kidney;liver;lung;lymph node;ovary;pancreas;parathyroid gland;placenta;prostate;rectum;salivary gland;seminal vesicle;skeletal muscle;skin;small intestine;smooth muscle;spleen;stomach;testis;thymus;thyroid gland;tong…	81	Adipocytes;Alveolar cells type 1;Alveolar cells type 2;Astrocytes;B-cells;Basal keratinocytes;Basal prostatic cells;Basal respiratory cells;Basal squamous epithelial cells;Bipolar cells;Breast glandular cells;Breast myoepithelial cells;Cardiomyocytes;Cholangiocytes;Ciliated cells;Club cells;Collecting duct cells;Cone photoreceptor cells;Cytotrophoblasts;Distal enterocytes;Distal tubular cells;Duc…
ALAS1	0.434326	0.479846	34	19	4	83	3	1923	13793	147	305	1	40	adipose tissue;adrenal gland;appendix;bone marrow;breast;cerebral cortex;cervix;choroid plexus;colon;duodenum;endometrium;epididymis;esophagus;fallopian tube;gallbladder;heart muscle;kidney;liver;lung;lymph node;ovary;pancreas;parathyroid gland;placenta;prostate;rectum;salivary gland;seminal vesicle;skeletal muscle;skin;small intestine;smooth muscle;spleen;stomach;testis;thymus;thyroid gland;tong…	81	Adipocytes;Alveolar cells type 1;Alveolar cells type 2;Astrocytes;B-cells;Basal keratinocytes;Basal prostatic cells;Basal respiratory cells;Basal squamous epithelial cells;Bipolar cells;Breast glandular cells;Breast myoepithelial cells;Cardiomyocytes;Cholangiocytes;Ciliated cells;Club cells;Collecting duct cells;Cone photoreceptor cells;Cytotrophoblasts;Distal enterocytes;Distal tubular cells;Duc…
ALAS2	0.967529	0.983733	4	8	1	1	0	1764	19983	125	51	1	5	bone marrow;choroid plexus;placenta;salivary gland;tongue	9	Cholangiocytes;Ductal cells;Enteroendocrine cells;Erythroid cells;Extravillous trophoblasts;Fibroblasts;Hofbauer cells;Kupffer cells;Pancreatic endocrine cells
ALB	0.932451	0.884002	18	24	1	0	1	1830	14911	414	41	13	17	adipose tissue;breast;colon;epididymis;gallbladder;kidney;liver;lymph node;pancreas;parathyroid gland;placenta;prostate;spleen;stomach;testis;thyroid gland;tonsil	27	B-cells;Breast glandular cells;Breast myoepithelial cells;Cholangiocytes;Collecting duct cells;Distal tubular cells;Ductal cells;Early spermatids;Endothelial cells;Erythroid cells;Exocrine glandular cells;Extravillous trophoblasts;Fibroblasts;Gastric mucus-secreting cells;Hepatocytes;Hofbauer cells;Kupffer cells;Macrophages;Pancreatic endocrine cells;Plasma cells;Prostatic glandular cells;Proxima…
ALCAM	0.517036	0.541882	36	176	14	35	49	1752	205291	2449	500	12	39	adipose tissue;adrenal gland;appendix;bone marrow;breast;cerebral cortex;cervix;choroid plexus;colon;duodenum;endometrium;epididymis;esophagus;fallopian tube;gallbladder;heart muscle;kidney;liver;lung;lymph node;ovary;pancreas;parathyroid gland;placenta;prostate;rectum;salivary gland;seminal vesicle;skin;small intestine;smooth muscle;spleen;stomach;testis;thymus;thyroid gland;tongue;tonsil;urinar…	77	Adipocytes;Alveolar cells type 1;Alveolar cells type 2;Astrocytes;B-cells;Basal keratinocytes;Basal prostatic cells;Basal respiratory cells;Basal squamous epithelial cells;Bipolar cells;Breast glandular cells;Breast myoepithelial cells;Cardiomyocytes;Cholangiocytes;Ciliated cells;Club cells;Collecting duct cells;Cone photoreceptor cells;Distal enterocytes;Distal tubular cells;Ductal cells;Early s…
ALDH16A1	0.392354	0.347487	32	69	8	128	0	2409	14727	583	107	1	39	adipose tissue;adrenal gland;appendix;bone marrow;breast;cerebral cortex;cervix;choroid plexus;colon;duodenum;endometrium;esophagus;fallopian tube;gallbladder;heart muscle;kidney;liver;lung;lymph node;ovary;pancreas;parathyroid gland;placenta;prostate;rectum;salivary gland;seminal vesicle;skeletal muscle;skin;small intestine;smooth muscle;spleen;stomach;testis;thymus;thyroid gland;tongue;tonsil;u…	79	Adipocytes;Alveolar cells type 1;Alveolar cells type 2;B-cells;Basal keratinocytes;Basal prostatic cells;Basal respiratory cells;Basal squamous epithelial cells;Bipolar cells;Breast glandular cells;Breast myoepithelial cells;Cardiomyocytes;Cholangiocytes;Ciliated cells;Club cells;Collecting duct cells;Cone photoreceptor cells;Cytotrophoblasts;Distal enterocytes;Distal tubular cells;Ductal cells;E…
ALDH18A1	0.346634	0.430701	39	42	8	23	3	2388	47419	821	143	1	40	adipose tissue;adrenal gland;appendix;bone marrow;breast;cerebral cortex;cervix;choroid plexus;colon;duodenum;endometrium;epididymis;esophagus;fallopian tube;gallbladder;heart muscle;kidney;liver;lung;lymph node;ovary;pancreas;parathyroid gland;placenta;prostate;rectum;salivary gland;seminal vesicle;skeletal muscle;skin;small intestine;smooth muscle;spleen;stomach;testis;thymus;thyroid gland;tong…	77	Adipocytes;Alveolar cells type 1;Alveolar cells type 2;Astrocytes;B-cells;Basal keratinocytes;Basal prostatic cells;Basal respiratory cells;Basal squamous epithelial cells;Bipolar cells;Breast glandular cells;Breast myoepithelial cells;Cardiomyocytes;Cholangiocytes;Ciliated cells;Club cells;Collecting duct cells;Cytotrophoblasts;Distal enterocytes;Ductal cells;Endometrial stromal cells;Endothelia…
ALDH1A1	0.387387	0.496715	35	128	11	4	1	1506	50287	537	53	1	40	adipose tissue;adrenal gland;appendix;bone marrow;breast;cerebral cortex;cervix;choroid plexus;colon;duodenum;endometrium;epididymis;esophagus;fallopian tube;gallbladder;heart muscle;kidney;liver;lung;lymph node;ovary;pancreas;parathyroid gland;placenta;prostate;rectum;salivary gland;seminal vesicle;skeletal muscle;skin;small intestine;smooth muscle;spleen;stomach;testis;thymus;thyroid gland;tong…	72	Adipocytes;Alveolar cells type 1;Alveolar cells type 2;Astrocytes;B-cells;Basal keratinocytes;Basal prostatic cells;Basal respiratory cells;Basal squamous epithelial cells;Breast glandular cells;Breast myoepithelial cells;Cardiomyocytes;Cholangiocytes;Ciliated cells;Club cells;Collecting duct cells;Cytotrophoblasts;Distal enterocytes;Distal tubular cells;Ductal cells;Early spermatids;Endometrial …
ALDH1A2	0.594522	0.735778	27	180	13	34	5	1557	108897	1768	61	1	32	adipose tissue;adrenal gland;appendix;bone marrow;breast;cerebral cortex;cervix;choroid plexus;endometrium;epididymis;esophagus;fallopian tube;gallbladder;heart muscle;kidney;liver;lung;ovary;pancreas;parathyroid gland;placenta;prostate;salivary gland;seminal vesicle;skeletal muscle;smooth muscle;spleen;testis;thymus;thyroid gland;tongue;urinary bladder	49	Adipocytes;Alveolar cells type 1;Alveolar cells type 2;Basal prostatic cells;Cardiomyocytes;Cholangiocytes;Ciliated cells;Club cells;Collecting duct cells;Distal enterocytes;Distal tubular cells;Ductal cells;Early spermatids;Endometrial stromal cells;Endothelial cells;Enteroendocrine cells;Excitatory neurons;Exocrine glandular cells;Fibroblasts;Glandular and luminal cells;Granulosa cells;Hepatocy…
ALDH1A3	0.493041	0.734305	28	90	14	21	15	1539	33327	1853	77	1	39	adipose tissue;adrenal gland;appendix;breast;cerebral cortex;cervix;choroid plexus;colon;duodenum;endometrium;epididymis;esophagus;fallopian tube;gallbladder;heart muscle;kidney;liver;lung;lymph node;ovary;pancreas;parathyroid gland;placenta;prostate;rectum;salivary gland;seminal vesicle;skeletal muscle;skin;small intestine;smooth muscle;spleen;stomach;testis;thymus;thyroid gland;tongue;tonsil;ur…	51	Adipocytes;Alveolar cells type 1;Alveolar cells type 2;Basal keratinocytes;Basal prostatic cells;Basal respiratory cells;Basal squamous epithelial cells;Breast glandular cells;Breast myoepithelial cells;Ciliated cells;Club cells;Collecting duct cells;Cytotrophoblasts;Distal tubular cells;Ductal cells;Endometrial stromal cells;Endothelial cells;Excitatory neurons;Exocrine glandular cells;Fibroblas…
ALDH1B1	0.461745	0.68257	28	108	10	36	2	1554	2932	1359	115	1	40	adipose tissue;adrenal gland;appendix;bone marrow;breast;cerebral cortex;cervix;choroid plexus;colon;duodenum;endometrium;epididymis;esophagus;fallopian tube;gallbladder;heart muscle;kidney;liver;lung;lymph node;ovary;pancreas;parathyroid gland;placenta;prostate;rectum;salivary gland;seminal vesicle;skeletal muscle;skin;small intestine;smooth muscle;spleen;stomach;testis;thymus;thyroid gland;tong…	65	Adipocytes;Alveolar cells type 1;Alveolar cells type 2;B-cells;Basal keratinocytes;Basal prostatic cells;Basal respiratory cells;Basal squamous epithelial cells;Bipolar cells;Breast glandular cells;Breast myoepithelial cells;Cardiomyocytes;Cholangiocytes;Ciliated cells;Club cells;Collecting duct cells;Cytotrophoblasts;Distal enterocytes;Distal tubular cells;Ductal cells;Endometrial stromal cells;…
ALDH1L1	0.665476	0.735053	35	57	8	26	2	2709	73953	221	134	1	33	adipose tissue;adrenal gland;appendix;breast;cerebral cortex;cervix;choroid plexus;colon;endometrium;epididymis;esophagus;fallopian tube;gallbladder;heart muscle;kidney;liver;ovary;pancreas;parathyroid gland;prostate;rectum;salivary gland;seminal vesicle;skeletal muscle;skin;smooth muscle;stomach;testis;thymus;thyroid gland;tongue;tonsil;urinary bladder	54	Astrocytes;B-cells;Basal prostatic cells;Basal respiratory cells;Basal squamous epithelial cells;Breast glandular cells;Breast myoepithelial cells;Cardiomyocytes;Cholangiocytes;Ciliated cells;Club cells;Collecting duct cells;Distal enterocytes;Distal tubular cells;Ductal cells;Early spermatids;Endometrial stromal cells;Endothelial cells;Enteroendocrine cells;Erythroid cells;Exocrine glandular cel…
ALDH1L2	0.774568	0.798755	19	28	4	16	14	2772	57241	4634	22	6	28	adipose tissue;appendix;breast;cerebral cortex;cervix;colon;duodenum;endometrium;epididymis;esophagus;gallbladder;heart muscle;lung;ovary;pancreas;placenta;prostate;rectum;salivary gland;seminal vesicle;small intestine;smooth muscle;stomach;testis;thyroid gland;tongue;tonsil;urinary bladder	35	Adipocytes;Alveolar cells type 2;Astrocytes;Basal prostatic cells;Bipolar cells;Breast myoepithelial cells;Early spermatids;Endometrial stromal cells;Endothelial cells;Excitatory neurons;Exocrine glandular cells;Fibroblasts;Gastric mucus-secreting cells;Glandular and luminal cells;Horizontal cells;Inhibitory neurons;Langerhans cells;Late spermatids;Leydig cells;Macrophages;Melanocytes;Mucus gland…
ALDH2	0.436935	0.394887	29	74	14	45	21	1554	41039	7957	50	1	40	adipose tissue;adrenal gland;appendix;bone marrow;breast;cerebral cortex;cervix;choroid plexus;colon;duodenum;endometrium;epididymis;esophagus;fallopian tube;gallbladder;heart muscle;kidney;liver;lung;lymph node;ovary;pancreas;parathyroid gland;placenta;prostate;rectum;salivary gland;seminal vesicle;skeletal muscle;skin;small intestine;smooth muscle;spleen;stomach;testis;thymus;thyroid gland;tong…	81	Adipocytes;Alveolar cells type 1;Alveolar cells type 2;Astrocytes;B-cells;Basal keratinocytes;Basal prostatic cells;Basal respiratory cells;Basal squamous epithelial cells;Bipolar cells;Breast glandular cells;Breast myoepithelial cells;Cardiomyocytes;Cholangiocytes;Ciliated cells;Club cells;Collecting duct cells;Cone photoreceptor cells;Cytotrophoblasts;Distal enterocytes;Distal tubular cells;Duc…
ALDH3A1	0.834391	0.805344	22	30	7	41	4	1362	8671	232	45	1	20	appendix;breast;cervix;choroid plexus;colon;duodenum;esophagus;fallopian tube;gallbladder;liver;lung;rectum;salivary gland;seminal vesicle;skin;small intestine;stomach;testis;tonsil;urinary bladder	44	Adipocytes;Alveolar cells type 1;Alveolar cells type 2;Basal keratinocytes;Basal prostatic cells;Basal respiratory cells;Basal squamous epithelial cells;Breast myoepithelial cells;Cholangiocytes;Ciliated cells;Club cells;Distal enterocytes;Ductal cells;Endothelial cells;Enteroendocrine cells;Fibroblasts;Gastric mucus-secreting cells;Hepatocytes;Intestinal goblet cells;Ionocytes;Late spermatids;Le…
ALDH3A2	0.320911	0.362891	39	52	3	55	13	1458	25143	2024	221	1	40	adipose tissue;adrenal gland;appendix;bone marrow;breast;cerebral cortex;cervix;choroid plexus;colon;duodenum;endometrium;epididymis;esophagus;fallopian tube;gallbladder;heart muscle;kidney;liver;lung;lymph node;ovary;pancreas;parathyroid gland;placenta;prostate;rectum;salivary gland;seminal vesicle;skeletal muscle;skin;small intestine;smooth muscle;spleen;stomach;testis;thymus;thyroid gland;tong…	81	Adipocytes;Alveolar cells type 1;Alveolar cells type 2;Astrocytes;B-cells;Basal keratinocytes;Basal prostatic cells;Basal respiratory cells;Basal squamous epithelial cells;Bipolar cells;Breast glandular cells;Breast myoepithelial cells;Cardiomyocytes;Cholangiocytes;Ciliated cells;Club cells;Collecting duct cells;Cone photoreceptor cells;Cytotrophoblasts;Distal enterocytes;Distal tubular cells;Duc…
ALDH3B1	0.516298	0.686112	30	13	3	118	2	1407	16139	1337	67	1	38	adipose tissue;adrenal gland;appendix;bone marrow;breast;cerebral cortex;cervix;choroid plexus;colon;duodenum;endometrium;esophagus;fallopian tube;gallbladder;heart muscle;kidney;liver;lung;lymph node;ovary;pancreas;placenta;prostate;rectum;salivary gland;seminal vesicle;skeletal muscle;skin;small intestine;smooth muscle;spleen;stomach;testis;thymus;thyroid gland;tongue;tonsil;urinary bladder	59	Alveolar cells type 1;Alveolar cells type 2;Basal keratinocytes;Basal prostatic cells;Basal respiratory cells;Breast glandular cells;Breast myoepithelial cells;Cardiomyocytes;Cholangiocytes;Ciliated cells;Club cells;Collecting duct cells;Distal enterocytes;Ductal cells;Early spermatids;Endometrial stromal cells;Endothelial cells;Enteroendocrine cells;Erythroid cells;Exocrine glandular cells;Extra…
ALDH3B2	0.84083	0.851426	14	75	6	52	1	1158	9819	1060	432	1	14	breast;cervix;epididymis;esophagus;fallopian tube;parathyroid gland;placenta;prostate;salivary gland;seminal vesicle;skin;thymus;tonsil;urinary bladder	26	Basal keratinocytes;Basal prostatic cells;Basal respiratory cells;Basal squamous epithelial cells;Breast glandular cells;Breast myoepithelial cells;Ciliated cells;Club cells;Collecting duct cells;Cytotrophoblasts;Distal tubular cells;Ductal cells;Endometrial stromal cells;Endothelial cells;Extravillous trophoblasts;Glandular and luminal cells;Ionocytes;Melanocytes;Mucus glandular cells;Prostatic …
ALDH4A1	0.546849	0.674172	37	35	8	75	8	1692	27987	1415	32	1	40	adipose tissue;adrenal gland;appendix;bone marrow;breast;cerebral cortex;cervix;choroid plexus;colon;duodenum;endometrium;epididymis;esophagus;fallopian tube;gallbladder;heart muscle;kidney;liver;lung;lymph node;ovary;pancreas;parathyroid gland;placenta;prostate;rectum;salivary gland;seminal vesicle;skeletal muscle;skin;small intestine;smooth muscle;spleen;stomach;testis;thymus;thyroid gland;tong…	76	Adipocytes;Alveolar cells type 1;Alveolar cells type 2;Astrocytes;B-cells;Basal keratinocytes;Basal prostatic cells;Basal respiratory cells;Basal squamous epithelial cells;Bipolar cells;Breast glandular cells;Breast myoepithelial cells;Cardiomyocytes;Cholangiocytes;Ciliated cells;Club cells;Collecting duct cells;Cone photoreceptor cells;Cytotrophoblasts;Distal enterocytes;Distal tubular cells;Duc…
ALDH5A1	0.498944	0.559006	41	39	6	49	14	1608	37108	3495	28	1	40	adipose tissue;adrenal gland;appendix;bone marrow;breast;cerebral cortex;cervix;choroid plexus;colon;duodenum;endometrium;epididymis;esophagus;fallopian tube;gallbladder;heart muscle;kidney;liver;lung;lymph node;ovary;pancreas;parathyroid gland;placenta;prostate;rectum;salivary gland;seminal vesicle;skeletal muscle;skin;small intestine;smooth muscle;spleen;stomach;testis;thymus;thyroid gland;tong…	78	Adipocytes;Alveolar cells type 1;Alveolar cells type 2;Astrocytes;B-cells;Basal keratinocytes;Basal prostatic cells;Basal respiratory cells;Basal squamous epithelial cells;Bipolar cells;Breast glandular cells;Breast myoepithelial cells;Cardiomyocytes;Cholangiocytes;Ciliated cells;Club cells;Collecting duct cells;Cone photoreceptor cells;Cytotrophoblasts;Distal enterocytes;Distal tubular cells;Duc…
ALDH6A1	0.523941	0.539891	40	31	2	36	9	1608	22145	3795	59	1	40	adipose tissue;adrenal gland;appendix;bone marrow;breast;cerebral cortex;cervix;choroid plexus;colon;duodenum;endometrium;epididymis;esophagus;fallopian tube;gallbladder;heart muscle;kidney;liver;lung;lymph node;ovary;pancreas;parathyroid gland;placenta;prostate;rectum;salivary gland;seminal vesicle;skeletal muscle;skin;small intestine;smooth muscle;spleen;stomach;testis;thymus;thyroid gland;tong…	80	Adipocytes;Alveolar cells type 1;Alveolar cells type 2;Astrocytes;B-cells;Basal keratinocytes;Basal prostatic cells;Basal respiratory cells;Basal squamous epithelial cells;Bipolar cells;Breast glandular cells;Breast myoepithelial cells;Cardiomyocytes;Cholangiocytes;Ciliated cells;Club cells;Collecting duct cells;Cone photoreceptor cells;Cytotrophoblasts;Distal enterocytes;Distal tubular cells;Duc…
ALDH7A1	0.367163	0.449832	38	92	10	45	4	1620	48614	3124	21	1	40	adipose tissue;adrenal gland;appendix;bone marrow;breast;cerebral cortex;cervix;choroid plexus;colon;duodenum;endometrium;epididymis;esophagus;fallopian tube;gallbladder;heart muscle;kidney;liver;lung;lymph node;ovary;pancreas;parathyroid gland;placenta;prostate;rectum;salivary gland;seminal vesicle;skeletal muscle;skin;small intestine;smooth muscle;spleen;stomach;testis;thymus;thyroid gland;tong…	81	Adipocytes;Alveolar cells type 1;Alveolar cells type 2;Astrocytes;B-cells;Basal keratinocytes;Basal prostatic cells;Basal respiratory cells;Basal squamous epithelial cells;Bipolar cells;Breast glandular cells;Breast myoepithelial cells;Cardiomyocytes;Cholangiocytes;Ciliated cells;Club cells;Collecting duct cells;Cone photoreceptor cells;Cytotrophoblasts;Distal enterocytes;Distal tubular cells;Duc…
ALDH8A1	0.956239	0.894311	14	180	23	1	2	1464	30175	1022	48	1	7	bone marrow;breast;epididymis;kidney;liver;skeletal muscle;skin	23	Astrocytes;Bipolar cells;Breast myoepithelial cells;Cholangiocytes;Collecting duct cells;Cone photoreceptor cells;Distal tubular cells;Erythroid cells;Excitatory neurons;Extravillous trophoblasts;Fibroblasts;Glandular and luminal cells;Hepatocytes;Horizontal cells;Inhibitory neurons;Kupffer cells;Mesothelial cells;Oligodendrocyte precursor cells;Oligodendrocytes;Plasma cells;Proximal tubular cell…
ALDH9A1	0.23806	0.327555	30	33	5	34	18	1557	33952	834	4	1	40	adipose tissue;adrenal gland;appendix;bone marrow;breast;cerebral cortex;cervix;choroid plexus;colon;duodenum;endometrium;epididymis;esophagus;fallopian tube;gallbladder;heart muscle;kidney;liver;lung;lymph node;ovary;pancreas;parathyroid gland;placenta;prostate;rectum;salivary gland;seminal vesicle;skeletal muscle;skin;small intestine;smooth muscle;spleen;stomach;testis;thymus;thyroid gland;tong…	81	Adipocytes;Alveolar cells type 1;Alveolar cells type 2;Astrocytes;B-cells;Basal keratinocytes;Basal prostatic cells;Basal respiratory cells;Basal squamous epithelial cells;Bipolar cells;Breast glandular cells;Breast myoepithelial cells;Cardiomyocytes;Cholangiocytes;Ciliated cells;Club cells;Collecting duct cells;Cone photoreceptor cells;Cytotrophoblasts;Distal enterocytes;Distal tubular cells;Duc…
ALDOA	0.397524	0.484561	35	7	1	149	6	1257	3015	202	181	1	40	adipose tissue;adrenal gland;appendix;bone marrow;breast;cerebral cortex;cervix;choroid plexus;colon;duodenum;endometrium;epididymis;esophagus;fallopian tube;gallbladder;heart muscle;kidney;liver;lung;lymph node;ovary;pancreas;parathyroid gland;placenta;prostate;rectum;salivary gland;seminal vesicle;skeletal muscle;skin;small intestine;smooth muscle;spleen;stomach;testis;thymus;thyroid gland;tong…	80	Adipocytes;Alveolar cells type 1;Alveolar cells type 2;Astrocytes;B-cells;Basal keratinocytes;Basal prostatic cells;Basal respiratory cells;Basal squamous epithelial cells;Bipolar cells;Breast glandular cells;Breast myoepithelial cells;Cardiomyocytes;Cholangiocytes;Ciliated cells;Club cells;Collecting duct cells;Cone photoreceptor cells;Cytotrophoblasts;Distal enterocytes;Distal tubular cells;Duc…
ALDOB	0.840696	0.874128	14	22	4	10	1	1095	12795	1249	76	1	19	adipose tissue;adrenal gland;appendix;cerebral cortex;colon;duodenum;endometrium;epididymis;gallbladder;kidney;liver;lymph node;pancreas;prostate;rectum;small intestine;smooth muscle;stomach;testis	28	B-cells;Bipolar cells;Cholangiocytes;Collecting duct cells;Distal enterocytes;Distal tubular cells;Ductal cells;Endothelial cells;Enteroendocrine cells;Erythroid cells;Exocrine glandular cells;Extravillous trophoblasts;Fibroblasts;Gastric mucus-secreting cells;Hepatocytes;Horizontal cells;Intestinal goblet cells;Ionocytes;Kupffer cells;Macrophages;Pancreatic endocrine cells;Paneth cells;Plasma ce…
ALDOC	0.537787	0.59466	45	2	1	96	10	1095	2168	406	107	1	40	adipose tissue;adrenal gland;appendix;bone marrow;breast;cerebral cortex;cervix;choroid plexus;colon;duodenum;endometrium;epididymis;esophagus;fallopian tube;gallbladder;heart muscle;kidney;liver;lung;lymph node;ovary;pancreas;parathyroid gland;placenta;prostate;rectum;salivary gland;seminal vesicle;skeletal muscle;skin;small intestine;smooth muscle;spleen;stomach;testis;thymus;thyroid gland;tong…	76	Adipocytes;Alveolar cells type 2;Astrocytes;B-cells;Basal keratinocytes;Basal prostatic cells;Basal respiratory cells;Basal squamous epithelial cells;Bipolar cells;Breast glandular cells;Breast myoepithelial cells;Cardiomyocytes;Cholangiocytes;Ciliated cells;Club cells;Collecting duct cells;Cone photoreceptor cells;Cytotrophoblasts;Distal enterocytes;Distal tubular cells;Ductal cells;Endometrial …
ALG1	0.289742	0.370354	37	48	2	99	2	1395	11637	2498	7	1	40	adipose tissue;adrenal gland;appendix;bone marrow;breast;cerebral cortex;cervix;choroid plexus;colon;duodenum;endometrium;epididymis;esophagus;fallopian tube;gallbladder;heart muscle;kidney;liver;lung;lymph node;ovary;pancreas;parathyroid gland;placenta;prostate;rectum;salivary gland;seminal vesicle;skeletal muscle;skin;small intestine;smooth muscle;spleen;stomach;testis;thymus;thyroid gland;tong…	78	Adipocytes;Alveolar cells type 1;Alveolar cells type 2;Astrocytes;B-cells;Basal keratinocytes;Basal prostatic cells;Basal respiratory cells;Basal squamous epithelial cells;Bipolar cells;Breast glandular cells;Breast myoepithelial cells;Cholangiocytes;Ciliated cells;Club cells;Collecting duct cells;Cone photoreceptor cells;Cytotrophoblasts;Distal enterocytes;Ductal cells;Early spermatids;Endometri…
ALG10	0.335974	0.550533	14	56	10	19	3	1422	2894	1387	104	2	38	adipose tissue;adrenal gland;appendix;bone marrow;breast;cerebral cortex;cervix;colon;duodenum;endometrium;epididymis;esophagus;fallopian tube;gallbladder;heart muscle;kidney;liver;lung;lymph node;ovary;pancreas;parathyroid gland;placenta;prostate;rectum;salivary gland;seminal vesicle;skin;small intestine;smooth muscle;spleen;stomach;testis;thymus;thyroid gland;tongue;tonsil;urinary bladder	71	Adipocytes;Alveolar cells type 1;Alveolar cells type 2;Astrocytes;B-cells;Basal keratinocytes;Basal prostatic cells;Basal respiratory cells;Basal squamous epithelial cells;Bipolar cells;Breast glandular cells;Breast myoepithelial cells;Cholangiocytes;Ciliated cells;Club cells;Collecting duct cells;Cone photoreceptor cells;Cytotrophoblasts;Distal enterocytes;Ductal cells;Endometrial stromal cells;…
ALG10B	0.255159	0.460223	23	93	2	22	12	1422	2898	8508	120	2	39	adipose tissue;adrenal gland;appendix;bone marrow;breast;cerebral cortex;cervix;colon;duodenum;endometrium;epididymis;esophagus;fallopian tube;gallbladder;heart muscle;kidney;liver;lung;lymph node;ovary;pancreas;parathyroid gland;placenta;prostate;rectum;salivary gland;seminal vesicle;skeletal muscle;skin;small intestine;smooth muscle;spleen;stomach;testis;thymus;thyroid gland;tongue;tonsil;urina…	77	Adipocytes;Alveolar cells type 1;Alveolar cells type 2;Astrocytes;B-cells;Basal keratinocytes;Basal prostatic cells;Basal respiratory cells;Basal squamous epithelial cells;Bipolar cells;Breast glandular cells;Breast myoepithelial cells;Cardiomyocytes;Ciliated cells;Club cells;Collecting duct cells;Cone photoreceptor cells;Cytotrophoblasts;Distal tubular cells;Ductal cells;Endometrial stromal cell…
ALG11	0.208741	0.32624	27	45	4	34	15	1479	14693	5010	21	1	40	adipose tissue;adrenal gland;appendix;bone marrow;breast;cerebral cortex;cervix;choroid plexus;colon;duodenum;endometrium;epididymis;esophagus;fallopian tube;gallbladder;heart muscle;kidney;liver;lung;lymph node;ovary;pancreas;parathyroid gland;placenta;prostate;rectum;salivary gland;seminal vesicle;skeletal muscle;skin;small intestine;smooth muscle;spleen;stomach;testis;thymus;thyroid gland;tong…	80	Adipocytes;Alveolar cells type 1;Alveolar cells type 2;Astrocytes;B-cells;Basal keratinocytes;Basal prostatic cells;Basal respiratory cells;Basal squamous epithelial cells;Bipolar cells;Breast glandular cells;Breast myoepithelial cells;Cardiomyocytes;Cholangiocytes;Ciliated cells;Club cells;Collecting duct cells;Cone photoreceptor cells;Cytotrophoblasts;Distal enterocytes;Distal tubular cells;Duc…
ALG12	0.242097	0.358764	31	42	7	85	1	1467	12880	3609	254	2	40	adipose tissue;adrenal gland;appendix;bone marrow;breast;cerebral cortex;cervix;choroid plexus;colon;duodenum;endometrium;epididymis;esophagus;fallopian tube;gallbladder;heart muscle;kidney;liver;lung;lymph node;ovary;pancreas;parathyroid gland;placenta;prostate;rectum;salivary gland;seminal vesicle;skeletal muscle;skin;small intestine;smooth muscle;spleen;stomach;testis;thymus;thyroid gland;tong…	79	Adipocytes;Alveolar cells type 1;Alveolar cells type 2;Astrocytes;B-cells;Basal keratinocytes;Basal prostatic cells;Basal respiratory cells;Basal squamous epithelial cells;Bipolar cells;Breast glandular cells;Breast myoepithelial cells;Cholangiocytes;Ciliated cells;Club cells;Collecting duct cells;Cone photoreceptor cells;Cytotrophoblasts;Distal enterocytes;Distal tubular cells;Ductal cells;Early…
ALG13	0.15034	0.288324	24	23	2	22	18	3414	75367	650	49	12	40	adipose tissue;adrenal gland;appendix;bone marrow;breast;cerebral cortex;cervix;choroid plexus;colon;duodenum;endometrium;epididymis;esophagus;fallopian tube;gallbladder;heart muscle;kidney;liver;lung;lymph node;ovary;pancreas;parathyroid gland;placenta;prostate;rectum;salivary gland;seminal vesicle;skeletal muscle;skin;small intestine;smooth muscle;spleen;stomach;testis;thymus;thyroid gland;tong…	81	Adipocytes;Alveolar cells type 1;Alveolar cells type 2;Astrocytes;B-cells;Basal keratinocytes;Basal prostatic cells;Basal respiratory cells;Basal squamous epithelial cells;Bipolar cells;Breast glandular cells;Breast myoepithelial cells;Cardiomyocytes;Cholangiocytes;Ciliated cells;Club cells;Collecting duct cells;Cone photoreceptor cells;Cytotrophoblasts;Distal enterocytes;Distal tubular cells;Duc…
[truncated: 17,678 more rows]

## Sheet: Notes
General Notes:
# Gene length features are based on the consensus sequence (MANE Select)
[truncated: 3 more rows]
