# Supplementary material for: An information content principle explains regulatory patterns of gene expression across human tissues
Source: Nat Commun. 2026 Apr 11;17:5064. doi: 10.1038/s41467-026-71279-1 (PMC13243617; doi:10.1038/s41467-026-71279-1)
Supplement: Supplementary file 4 — Supplementary Data 2 [file 41467_2026_71279_MOESM4_ESM.xlsx]

## Sheet: mouse_combined_features_table
Table S1. Summary table of mouse gene features
Gene name	tau celltype	tMDL	CRE count	TF count	3'UTR Length	Cell type count	Cell types expressed in
1700001K19Rik	0.888801	23	102	54	119	25	endothelial.cell;bladder.cell;neuron;Bergmann.glial.cell;mesenchymal.stem.cell;mesenchymal.stem.cell.of.adipose;myeloid.cell;endocardial.cell;smooth.muscle.cell;kidney.collecting.duct.epithelial.cell;Brush.cell.of.epithelium.proper.of.large.intestine;enteroendocrine.cell;skeletal.muscle.satellite.cell;endothelial.cell.of.hepatic.sinusoid;lung.endothelial.cell;basophil;naive.B.cell;hematopoietic.p…
1700001O22Rik	0.879483	18	95	249	394	20	astrocyte;neuron;oligodendrocyte.precursor.cell;brain.pericyte;natural.killer.cell;epithelial.cell.of.large.intestine;large.intestine.goblet.cell;epithelial.cell.of.lung;ciliated.columnar.cell.of.tracheobronchial.tree;luminal.epithelial.cell.of.mammary.gland;Slamf1.positive.multipotent.progenitor.cell;megakaryocyte.erythroid.progenitor.cell;Slamf1.negative.multipotent.progenitor.cell;hematopoieti…
1700010I14Rik	0.843618	20	50	207	106	24	microglial.cell;astrocyte;natural.killer.cell;myeloid.cell;B.cell;T.cell;leukocyte;epithelial.cell.of.large.intestine;large.intestine.goblet.cell;enterocyte.of.epithelium.of.large.intestine;enteroendocrine.cell;ciliated.columnar.cell.of.tracheobronchial.tree;luminal.epithelial.cell.of.mammary.gland;granulocyte;megakaryocyte.erythroid.progenitor.cell;immature.B.cell;Slamf1.negative.multipotent.pro…
1700019A02Rik	1	1	5	49	170	1	neuron
1700028J19Rik	0.888132	27	26	47	532	30	endothelial.cell;macrophage;astrocyte;oligodendrocyte.precursor.cell;natural.killer.cell;endocardial.cell;smooth.muscle.cell;kidney.collecting.duct.epithelial.cell;epithelial.cell.of.proximal.tubule;epithelial.cell.of.large.intestine;large.intestine.goblet.cell;skeletal.muscle.satellite.cell;endothelial.cell.of.hepatic.sinusoid;lung.endothelial.cell;monocyte;luminal.epithelial.cell.of.mammary.gla…
1700028K03Rik	0.950238	8	28	112	117	8	astrocyte;neuron;oligodendrocyte.precursor.cell;myofibroblast.cell;smooth.muscle.cell;common.lymphoid.progenitor;hematopoietic.precursor.cell;pancreatic.A.cell
1700029H14Rik	0.962749	6	14	85	380	6	skeletal.muscle.satellite.cell;monocyte;classical.monocyte;naive.B.cell;immature.natural.killer.cell;pancreatic.stellate.cell
1700056E22Rik	0.819698	17	78	316	124	24	macrophage;myeloid.cell;T.cell;leukocyte;kidney.collecting.duct.epithelial.cell;large.intestine.goblet.cell;Brush.cell.of.epithelium.proper.of.large.intestine;enterocyte.of.epithelium.of.large.intestine;enteroendocrine.cell;basophil;immature.B.cell;Slamf1.negative.multipotent.progenitor.cell;late.pro.B.cell;naive.B.cell;immature.T.cell;pre.natural.killer.cell;precursor.B.cell;mature.natural.kille…
1700102P08Rik	0.989977	2	51	133	312	2	mature.natural.killer.cell;epithelial.cell
1810010H24Rik	0.786994	41	85	296	663	49	fibroblast;erythrocyte;bladder.cell;bladder.urothelial.cell;microglial.cell;astrocyte;oligodendrocyte;neuron;oligodendrocyte.precursor.cell;Bergmann.glial.cell;brain.pericyte;skeletal.muscle.satellite.stem.cell;mesenchymal.stem.cell;mesenchymal.stem.cell.of.adipose;natural.killer.cell;myeloid.cell;B.cell;T.cell;myofibroblast.cell;endocardial.cell;epithelial.cell.of.large.intestine;large.intestine…
1810024B03Rik	0.826355	19	57	363	320	21	professional.antigen.presenting.cell;microglial.cell;macrophage;astrocyte;oligodendrocyte;lymphocyte;B.cell;smooth.muscle.cell;enteroendocrine.cell;epithelial.cell.of.lung;luminal.epithelial.cell.of.mammary.gland;Slamf1.positive.multipotent.progenitor.cell;megakaryocyte.erythroid.progenitor.cell;Slamf1.negative.multipotent.progenitor.cell;naive.B.cell;common.lymphoid.progenitor;hematopoietic.prec…
1810065E05Rik	0.975384	8	2	29	121	9	erythrocyte;macrophage;natural.killer.cell;epithelial.cell.of.large.intestine;large.intestine.goblet.cell;Brush.cell.of.epithelium.proper.of.large.intestine;enterocyte.of.epithelium.of.large.intestine;enteroendocrine.cell;classical.monocyte
2010109A12Rik	0.88346	12	107	333	27	14	microglial.cell;neuron;enterocyte.of.epithelium.of.large.intestine;skeletal.muscle.satellite.cell;endothelial.cell.of.hepatic.sinusoid;granulocyte;basophil;immature.B.cell;common.lymphoid.progenitor;precursor.B.cell;pancreatic.D.cell;pancreatic.stellate.cell;blood.cell;epithelial.cell
2200002D01Rik	0.858143	38	72	152	1033	42	fibroblast;professional.antigen.presenting.cell;endothelial.cell;erythrocyte;bladder.cell;bladder.urothelial.cell;macrophage;brain.pericyte;lymphocyte;natural.killer.cell;B.cell;myofibroblast.cell;endocardial.cell;cardiac.muscle.cell;smooth.muscle.cell;epithelial.cell.of.proximal.tubule;epithelial.cell.of.large.intestine;large.intestine.goblet.cell;Brush.cell.of.epithelium.proper.of.large.intesti…
2200002J24Rik	0.990772	2	29	66	156	2	ciliated.columnar.cell.of.tracheobronchial.tree;pancreatic.ductal.cell
2210016L21Rik	0.36004	37	52	302	1786	81	fibroblast;professional.antigen.presenting.cell;endothelial.cell;erythrocyte;bladder.cell;bladder.urothelial.cell;microglial.cell;macrophage;astrocyte;oligodendrocyte;neuron;oligodendrocyte.precursor.cell;Bergmann.glial.cell;brain.pericyte;skeletal.muscle.satellite.stem.cell;mesenchymal.stem.cell;lymphocyte;mesenchymal.stem.cell.of.adipose;natural.killer.cell;myeloid.cell;B.cell;T.cell;leukocyte;…
2310002L09Rik	1	1	4	21	1129	1	cardiac.muscle.cell
2310009B15Rik	0.399829	29	29	230	119	75	fibroblast;professional.antigen.presenting.cell;endothelial.cell;erythrocyte;bladder.cell;bladder.urothelial.cell;microglial.cell;macrophage;astrocyte;oligodendrocyte;neuron;oligodendrocyte.precursor.cell;brain.pericyte;skeletal.muscle.satellite.stem.cell;mesenchymal.stem.cell;lymphocyte;mesenchymal.stem.cell.of.adipose;natural.killer.cell;myeloid.cell;B.cell;T.cell;leukocyte;myofibroblast.cell;e…
2310022A10Rik	0.377057	45	47	348	1262	79	fibroblast;professional.antigen.presenting.cell;endothelial.cell;erythrocyte;bladder.cell;bladder.urothelial.cell;microglial.cell;macrophage;astrocyte;oligodendrocyte;neuron;oligodendrocyte.precursor.cell;Bergmann.glial.cell;brain.pericyte;skeletal.muscle.satellite.stem.cell;mesenchymal.stem.cell;lymphocyte;mesenchymal.stem.cell.of.adipose;natural.killer.cell;myeloid.cell;B.cell;T.cell;leukocyte;…
2310061I04Rik	0.428837	42	32	269	176	81	fibroblast;professional.antigen.presenting.cell;endothelial.cell;erythrocyte;bladder.cell;bladder.urothelial.cell;microglial.cell;macrophage;astrocyte;oligodendrocyte;neuron;oligodendrocyte.precursor.cell;Bergmann.glial.cell;brain.pericyte;skeletal.muscle.satellite.stem.cell;mesenchymal.stem.cell;lymphocyte;mesenchymal.stem.cell.of.adipose;natural.killer.cell;myeloid.cell;B.cell;T.cell;leukocyte;…
2310079G19Rik	0.979939	3	21	10	258	3	large.intestine.goblet.cell;enterocyte.of.epithelium.of.large.intestine;keratinocyte
2410002F23Rik	0.385213	45	46	371	785	80	fibroblast;professional.antigen.presenting.cell;endothelial.cell;erythrocyte;bladder.cell;bladder.urothelial.cell;microglial.cell;macrophage;astrocyte;oligodendrocyte;neuron;oligodendrocyte.precursor.cell;Bergmann.glial.cell;brain.pericyte;skeletal.muscle.satellite.stem.cell;mesenchymal.stem.cell;lymphocyte;mesenchymal.stem.cell.of.adipose;natural.killer.cell;myeloid.cell;B.cell;T.cell;leukocyte;…
2610008E11Rik	0.580632	44	8	228	2097	68	fibroblast;professional.antigen.presenting.cell;endothelial.cell;erythrocyte;bladder.cell;bladder.urothelial.cell;microglial.cell;macrophage;astrocyte;oligodendrocyte;neuron;oligodendrocyte.precursor.cell;Bergmann.glial.cell;brain.pericyte;skeletal.muscle.satellite.stem.cell;mesenchymal.stem.cell;lymphocyte;mesenchymal.stem.cell.of.adipose;myeloid.cell;B.cell;T.cell;leukocyte;myofibroblast.cell;e…
2610028H24Rik	0.980655	7	31	62	649	7	cardiac.muscle.cell;epithelial.cell.of.lung;ciliated.columnar.cell.of.tracheobronchial.tree;pancreatic.A.cell;pancreatic.PP.cell;pancreatic.ductal.cell;epithelial.cell
2610318N02Rik	0.868585	25	32	201	54	25	erythrocyte;macrophage;neuron;myeloid.cell;B.cell;T.cell;leukocyte;epithelial.cell.of.large.intestine;monocyte;Slamf1.positive.multipotent.progenitor.cell;megakaryocyte.erythroid.progenitor.cell;immature.B.cell;Slamf1.negative.multipotent.progenitor.cell;late.pro.B.cell;granulocyte.monocyte.progenitor.cell;immature.T.cell;granulocytopoietic.cell;common.lymphoid.progenitor;hematopoietic.precursor.…
2700097O09Rik	0.552023	36	15	297	166	76	fibroblast;professional.antigen.presenting.cell;endothelial.cell;erythrocyte;bladder.cell;bladder.urothelial.cell;microglial.cell;macrophage;astrocyte;oligodendrocyte;neuron;oligodendrocyte.precursor.cell;Bergmann.glial.cell;brain.pericyte;skeletal.muscle.satellite.stem.cell;mesenchymal.stem.cell;lymphocyte;mesenchymal.stem.cell.of.adipose;natural.killer.cell;myeloid.cell;B.cell;T.cell;leukocyte;…
2810021J22Rik	0.724485	43	33	277	1975	50	fibroblast;professional.antigen.presenting.cell;microglial.cell;astrocyte;oligodendrocyte;neuron;oligodendrocyte.precursor.cell;Bergmann.glial.cell;lymphocyte;mesenchymal.stem.cell.of.adipose;B.cell;T.cell;leukocyte;myofibroblast.cell;cardiac.muscle.cell;epithelial.cell.of.proximal.tubule;epithelial.cell.of.large.intestine;enterocyte.of.epithelium.of.large.intestine;enteroendocrine.cell;skeletal.…
2810408A11Rik	0.800753	29	34	313	126	34	bladder.urothelial.cell;neuron;oligodendrocyte.precursor.cell;myeloid.cell;cardiac.muscle.cell;epithelial.cell.of.proximal.tubule;epithelial.cell.of.large.intestine;enterocyte.of.epithelium.of.large.intestine;lung.endothelial.cell;classical.monocyte;ciliated.columnar.cell.of.tracheobronchial.tree;basal.cell;luminal.epithelial.cell.of.mammary.gland;basophil;Slamf1.positive.multipotent.progenitor.c…
3300002I08Rik	0.846077	20	27	232	85	24	erythrocyte;microglial.cell;macrophage;astrocyte;neuron;oligodendrocyte.precursor.cell;natural.killer.cell;B.cell;T.cell;leukocyte;myofibroblast.cell;endocardial.cell;smooth.muscle.cell;endothelial.cell.of.hepatic.sinusoid;ciliated.columnar.cell.of.tracheobronchial.tree;immature.B.cell;naive.B.cell;precursor.B.cell;mature.natural.killer.cell;immature.natural.killer.cell;regulatory.T.cell;immature…
4930444P10Rik	1	1	29	104	147	1	ciliated.columnar.cell.of.tracheobronchial.tree
4930455H04Rik	0.954439	8	41	58	929	8	endothelial.cell;lung.endothelial.cell;pancreatic.acinar.cell;pancreatic.ductal.cell;epidermal.cell;keratinocyte.stem.cell;basal.cell.of.epidermis;stem.cell.of.epidermis
4930503B20Rik	0.972024	5	27	64	1209	5	skeletal.muscle.satellite.stem.cell;myofibroblast.cell;basophil;type.B.pancreatic.cell;pancreatic.D.cell
4930523C07Rik	0.389348	38	70	216	4747	75	fibroblast;professional.antigen.presenting.cell;endothelial.cell;erythrocyte;bladder.cell;bladder.urothelial.cell;microglial.cell;macrophage;astrocyte;oligodendrocyte;neuron;oligodendrocyte.precursor.cell;Bergmann.glial.cell;brain.pericyte;skeletal.muscle.satellite.stem.cell;mesenchymal.stem.cell;lymphocyte;mesenchymal.stem.cell.of.adipose;natural.killer.cell;myeloid.cell;B.cell;T.cell;leukocyte;…
4933407L21Rik	0.98511	4	33	73	229	4	astrocyte;oligodendrocyte.precursor.cell;Bergmann.glial.cell;ciliated.columnar.cell.of.tracheobronchial.tree
4933427D14Rik	0.480487	39	72	329	1224	75	fibroblast;professional.antigen.presenting.cell;endothelial.cell;erythrocyte;bladder.cell;bladder.urothelial.cell;microglial.cell;macrophage;astrocyte;oligodendrocyte;neuron;oligodendrocyte.precursor.cell;Bergmann.glial.cell;brain.pericyte;skeletal.muscle.satellite.stem.cell;mesenchymal.stem.cell;lymphocyte;mesenchymal.stem.cell.of.adipose;natural.killer.cell;myeloid.cell;B.cell;T.cell;leukocyte;…
4933430I17Rik	1	1	62	338	231	1	immature.natural.killer.cell
5730522E02Rik	0.970992	4	39	218	439	4	erythrocyte;neuron;pancreatic.A.cell;pancreatic.PP.cell
6030498E09Rik	0.981667	3	2	56	573	3	megakaryocyte.erythroid.progenitor.cell;common.lymphoid.progenitor;hematopoietic.precursor.cell
6430550D23Rik	0.984564	4	48	338	1150	4	astrocyte;oligodendrocyte.precursor.cell;regulatory.T.cell;immature.NK.T.cell
6820408C15Rik	0.992576	4	73	277	197	4	astrocyte;cardiac.muscle.cell;ciliated.columnar.cell.of.tracheobronchial.tree;epithelial.cell
9030624G23Rik	0.896435	15	1	54	1499	16	fibroblast;bladder.cell;bladder.urothelial.cell;oligodendrocyte.precursor.cell;brain.pericyte;mesenchymal.stem.cell.of.adipose;myofibroblast.cell;epithelial.cell.of.large.intestine;Brush.cell.of.epithelium.proper.of.large.intestine;enteroendocrine.cell;lung.endothelial.cell;epithelial.cell.of.lung;luminal.epithelial.cell.of.mammary.gland;pancreatic.A.cell;pancreatic.ductal.cell;keratinocyte.stem.…
9130008F23Rik	0.794786	38	11	154	1591	41	fibroblast;professional.antigen.presenting.cell;endothelial.cell;erythrocyte;bladder.cell;bladder.urothelial.cell;brain.pericyte;skeletal.muscle.satellite.stem.cell;mesenchymal.stem.cell;lymphocyte;mesenchymal.stem.cell.of.adipose;leukocyte;myofibroblast.cell;smooth.muscle.cell;epithelial.cell.of.large.intestine;large.intestine.goblet.cell;Brush.cell.of.epithelium.proper.of.large.intestine;entero…
9330159F19Rik	0.846068	21	28	60	3408	22	fibroblast;professional.antigen.presenting.cell;erythrocyte;bladder.cell;astrocyte;oligodendrocyte;neuron;oligodendrocyte.precursor.cell;Bergmann.glial.cell;skeletal.muscle.satellite.stem.cell;mesenchymal.stem.cell;lymphocyte;mesenchymal.stem.cell.of.adipose;skeletal.muscle.satellite.cell;stromal.cell;pancreatic.A.cell;type.B.pancreatic.cell;pancreatic.PP.cell;pancreatic.D.cell;pancreatic.stellat…
9430015G10Rik	0.563615	44	31	364	1749	66	fibroblast;professional.antigen.presenting.cell;endothelial.cell;erythrocyte;bladder.cell;bladder.urothelial.cell;microglial.cell;macrophage;astrocyte;oligodendrocyte;neuron;oligodendrocyte.precursor.cell;Bergmann.glial.cell;brain.pericyte;skeletal.muscle.satellite.stem.cell;mesenchymal.stem.cell;lymphocyte;mesenchymal.stem.cell.of.adipose;myeloid.cell;B.cell;T.cell;leukocyte;myofibroblast.cell;e…
A1bg	1	1	4	47	272	1	hepatocyte
A1cf	0.893861	15	6	61	1485	15	erythrocyte;epithelial.cell.of.proximal.tubule;epithelial.cell.of.large.intestine;large.intestine.goblet.cell;Brush.cell.of.epithelium.proper.of.large.intestine;enterocyte.of.epithelium.of.large.intestine;enteroendocrine.cell;hepatocyte;endothelial.cell.of.hepatic.sinusoid;Kupffer.cell;pancreatic.A.cell;type.B.pancreatic.cell;pancreatic.acinar.cell;pancreatic.PP.cell;pancreatic.D.cell
A2m	0.986519	5	6	107	119	5	professional.antigen.presenting.cell;astrocyte;Bergmann.glial.cell;endocardial.cell;mesenchymal.cell
A3galt2	0.956968	5	55	49	1626	5	neuron;endothelial.cell.of.hepatic.sinusoid;epithelial.cell.of.lung;basal.cell;mesenchymal.cell
A430033K04Rik	0.611915	40	46	229	939	62	fibroblast;endothelial.cell;erythrocyte;bladder.cell;bladder.urothelial.cell;microglial.cell;macrophage;astrocyte;oligodendrocyte;neuron;oligodendrocyte.precursor.cell;Bergmann.glial.cell;brain.pericyte;mesenchymal.stem.cell.of.adipose;natural.killer.cell;B.cell;T.cell;leukocyte;myofibroblast.cell;endocardial.cell;cardiac.muscle.cell;smooth.muscle.cell;epithelial.cell.of.proximal.tubule;epithelia…
A4galt	0.778474	36	47	165	779	37	fibroblast;professional.antigen.presenting.cell;endothelial.cell;erythrocyte;bladder.cell;bladder.urothelial.cell;macrophage;brain.pericyte;skeletal.muscle.satellite.stem.cell;mesenchymal.stem.cell;lymphocyte;mesenchymal.stem.cell.of.adipose;myeloid.cell;leukocyte;myofibroblast.cell;endocardial.cell;smooth.muscle.cell;kidney.collecting.duct.epithelial.cell;epithelial.cell.of.proximal.tubule;epith…
A4gnt	0.994068	3	5	19	1553	3	epithelial.cell.of.large.intestine;large.intestine.goblet.cell;enteroendocrine.cell
A530016L24Rik	0.978158	4	58	82	1864	4	fibroblast;endothelial.cell;cardiac.muscle.cell;pancreatic.stellate.cell
A630001G21Rik	0.699087	38	44	181	1110	44	fibroblast;professional.antigen.presenting.cell;endothelial.cell;erythrocyte;bladder.cell;microglial.cell;macrophage;lymphocyte;natural.killer.cell;myeloid.cell;B.cell;T.cell;leukocyte;myofibroblast.cell;epithelial.cell.of.proximal.tubule;large.intestine.goblet.cell;endothelial.cell.of.hepatic.sinusoid;Kupffer.cell;lung.endothelial.cell;monocyte;classical.monocyte;epithelial.cell.of.lung;granuloc…
A930003A15Rik	0.958376	9	20	165	464	9	oligodendrocyte;oligodendrocyte.precursor.cell;skeletal.muscle.satellite.stem.cell;epithelial.cell.of.large.intestine;skeletal.muscle.satellite.cell;ciliated.columnar.cell.of.tracheobronchial.tree;Slamf1.negative.multipotent.progenitor.cell;immature.T.cell;blood.cell
Aaas	0.360945	48	74	356	29	81	fibroblast;professional.antigen.presenting.cell;endothelial.cell;erythrocyte;bladder.cell;bladder.urothelial.cell;microglial.cell;macrophage;astrocyte;oligodendrocyte;neuron;oligodendrocyte.precursor.cell;Bergmann.glial.cell;brain.pericyte;skeletal.muscle.satellite.stem.cell;mesenchymal.stem.cell;lymphocyte;mesenchymal.stem.cell.of.adipose;natural.killer.cell;myeloid.cell;B.cell;T.cell;leukocyte;…
Aacs	0.361584	44	176	360	1057	80	fibroblast;professional.antigen.presenting.cell;endothelial.cell;erythrocyte;bladder.cell;bladder.urothelial.cell;microglial.cell;macrophage;astrocyte;oligodendrocyte;neuron;oligodendrocyte.precursor.cell;Bergmann.glial.cell;brain.pericyte;skeletal.muscle.satellite.stem.cell;mesenchymal.stem.cell;lymphocyte;mesenchymal.stem.cell.of.adipose;natural.killer.cell;myeloid.cell;B.cell;T.cell;leukocyte;…
Aadac	0.930426	16	12	73	81	16	erythrocyte;natural.killer.cell;epithelial.cell.of.proximal.tubule;epithelial.cell.of.large.intestine;large.intestine.goblet.cell;enterocyte.of.epithelium.of.large.intestine;enteroendocrine.cell;hepatocyte;endothelial.cell.of.hepatic.sinusoid;Kupffer.cell;pancreatic.ductal.cell;epidermal.cell;keratinocyte.stem.cell;basal.cell.of.epidermis;stem.cell.of.epidermis;keratinocyte
Aadat	0.986775	3	39	175	413	3	epithelial.cell.of.proximal.tubule;hepatocyte;endothelial.cell.of.hepatic.sinusoid
Aagab	0.288939	43	85	332	4304	81	fibroblast;professional.antigen.presenting.cell;endothelial.cell;erythrocyte;bladder.cell;bladder.urothelial.cell;microglial.cell;macrophage;astrocyte;oligodendrocyte;neuron;oligodendrocyte.precursor.cell;Bergmann.glial.cell;brain.pericyte;skeletal.muscle.satellite.stem.cell;mesenchymal.stem.cell;lymphocyte;mesenchymal.stem.cell.of.adipose;natural.killer.cell;myeloid.cell;B.cell;T.cell;leukocyte;…
Aak1	0.391875	47	106	343	15925	80	fibroblast;professional.antigen.presenting.cell;endothelial.cell;erythrocyte;bladder.cell;bladder.urothelial.cell;microglial.cell;macrophage;astrocyte;oligodendrocyte;neuron;oligodendrocyte.precursor.cell;brain.pericyte;skeletal.muscle.satellite.stem.cell;mesenchymal.stem.cell;lymphocyte;mesenchymal.stem.cell.of.adipose;natural.killer.cell;myeloid.cell;B.cell;T.cell;leukocyte;myofibroblast.cell;e…
Aamp	0.131956	5	103	348	388	81	fibroblast;professional.antigen.presenting.cell;endothelial.cell;erythrocyte;bladder.cell;bladder.urothelial.cell;microglial.cell;macrophage;astrocyte;oligodendrocyte;neuron;oligodendrocyte.precursor.cell;Bergmann.glial.cell;brain.pericyte;skeletal.muscle.satellite.stem.cell;mesenchymal.stem.cell;lymphocyte;mesenchymal.stem.cell.of.adipose;natural.killer.cell;myeloid.cell;B.cell;T.cell;leukocyte;…
Aanat	0.990168	2	85	172	586	2	professional.antigen.presenting.cell;granulocyte
Aard	0.884305	21	11	66	768	21	fibroblast;bladder.cell;astrocyte;neuron;oligodendrocyte.precursor.cell;Bergmann.glial.cell;skeletal.muscle.satellite.stem.cell;mesenchymal.stem.cell;myofibroblast.cell;endocardial.cell;smooth.muscle.cell;kidney.collecting.duct.epithelial.cell;Brush.cell.of.epithelium.proper.of.large.intestine;stromal.cell;lung.endothelial.cell;basal.cell;pancreatic.A.cell;type.B.pancreatic.cell;pancreatic.PP.cel…
Aars2	0.491669	43	85	329	393	74	fibroblast;professional.antigen.presenting.cell;endothelial.cell;erythrocyte;bladder.cell;bladder.urothelial.cell;microglial.cell;macrophage;astrocyte;oligodendrocyte;neuron;oligodendrocyte.precursor.cell;Bergmann.glial.cell;brain.pericyte;skeletal.muscle.satellite.stem.cell;mesenchymal.stem.cell;lymphocyte;mesenchymal.stem.cell.of.adipose;myeloid.cell;B.cell;T.cell;leukocyte;myofibroblast.cell;c…
Aarsd1	0.31052	36	73	307	50	80	fibroblast;professional.antigen.presenting.cell;endothelial.cell;erythrocyte;bladder.cell;bladder.urothelial.cell;microglial.cell;macrophage;astrocyte;oligodendrocyte;neuron;oligodendrocyte.precursor.cell;Bergmann.glial.cell;brain.pericyte;skeletal.muscle.satellite.stem.cell;mesenchymal.stem.cell;lymphocyte;mesenchymal.stem.cell.of.adipose;natural.killer.cell;myeloid.cell;B.cell;T.cell;leukocyte;…
Aasdh	0.510621	33	64	388	89	70	fibroblast;professional.antigen.presenting.cell;endothelial.cell;erythrocyte;bladder.cell;bladder.urothelial.cell;microglial.cell;macrophage;astrocyte;oligodendrocyte;neuron;oligodendrocyte.precursor.cell;Bergmann.glial.cell;brain.pericyte;mesenchymal.stem.cell;lymphocyte;mesenchymal.stem.cell.of.adipose;natural.killer.cell;myeloid.cell;B.cell;T.cell;myofibroblast.cell;endocardial.cell;cardiac.mu…
Aasdhppt	0.284369	38	57	337	1882	80	fibroblast;professional.antigen.presenting.cell;endothelial.cell;bladder.cell;bladder.urothelial.cell;microglial.cell;macrophage;astrocyte;oligodendrocyte;neuron;oligodendrocyte.precursor.cell;Bergmann.glial.cell;brain.pericyte;skeletal.muscle.satellite.stem.cell;mesenchymal.stem.cell;lymphocyte;mesenchymal.stem.cell.of.adipose;natural.killer.cell;myeloid.cell;B.cell;T.cell;leukocyte;myofibroblas…
Aass	0.884225	23	29	104	799	24	fibroblast;professional.antigen.presenting.cell;erythrocyte;astrocyte;oligodendrocyte;Bergmann.glial.cell;mesenchymal.stem.cell;mesenchymal.stem.cell.of.adipose;myofibroblast.cell;endocardial.cell;kidney.collecting.duct.epithelial.cell;epithelial.cell.of.proximal.tubule;Brush.cell.of.epithelium.proper.of.large.intestine;hepatocyte;endothelial.cell.of.hepatic.sinusoid;stromal.cell;epithelial.cell.…
Aatf	0.318832	40	38	325	101	81	fibroblast;professional.antigen.presenting.cell;endothelial.cell;erythrocyte;bladder.cell;bladder.urothelial.cell;microglial.cell;macrophage;astrocyte;oligodendrocyte;neuron;oligodendrocyte.precursor.cell;Bergmann.glial.cell;brain.pericyte;skeletal.muscle.satellite.stem.cell;mesenchymal.stem.cell;lymphocyte;mesenchymal.stem.cell.of.adipose;natural.killer.cell;myeloid.cell;B.cell;T.cell;leukocyte;…
Aatk	0.809977	36	151	271	1091	40	fibroblast;endothelial.cell;erythrocyte;bladder.cell;microglial.cell;astrocyte;oligodendrocyte;neuron;oligodendrocyte.precursor.cell;Bergmann.glial.cell;brain.pericyte;skeletal.muscle.satellite.stem.cell;lymphocyte;mesenchymal.stem.cell.of.adipose;myeloid.cell;leukocyte;myofibroblast.cell;endocardial.cell;smooth.muscle.cell;enteroendocrine.cell;skeletal.muscle.satellite.cell;hepatocyte;endothelia…
AB124611	0.685002	44	33	143	540	52	fibroblast;professional.antigen.presenting.cell;erythrocyte;bladder.urothelial.cell;microglial.cell;macrophage;astrocyte;oligodendrocyte;neuron;oligodendrocyte.precursor.cell;lymphocyte;natural.killer.cell;myeloid.cell;B.cell;T.cell;leukocyte;endocardial.cell;kidney.collecting.duct.epithelial.cell;enteroendocrine.cell;endothelial.cell.of.hepatic.sinusoid;Kupffer.cell;monocyte;classical.monocyte;c…
Abat	0.732329	40	68	245	2942	44	fibroblast;endothelial.cell;erythrocyte;bladder.cell;astrocyte;oligodendrocyte;neuron;oligodendrocyte.precursor.cell;Bergmann.glial.cell;brain.pericyte;skeletal.muscle.satellite.stem.cell;mesenchymal.stem.cell;lymphocyte;mesenchymal.stem.cell.of.adipose;myofibroblast.cell;endocardial.cell;cardiac.muscle.cell;smooth.muscle.cell;kidney.collecting.duct.epithelial.cell;epithelial.cell.of.proximal.tub…
Abca1	0.498691	56	69	285	3156	74	fibroblast;professional.antigen.presenting.cell;endothelial.cell;erythrocyte;bladder.cell;bladder.urothelial.cell;microglial.cell;macrophage;astrocyte;oligodendrocyte;neuron;oligodendrocyte.precursor.cell;Bergmann.glial.cell;brain.pericyte;skeletal.muscle.satellite.stem.cell;mesenchymal.stem.cell;lymphocyte;mesenchymal.stem.cell.of.adipose;natural.killer.cell;myeloid.cell;B.cell;T.cell;leukocyte;…
Abca12	0.950051	9	7	75	1021	9	professional.antigen.presenting.cell;erythrocyte;cardiac.muscle.cell;enterocyte.of.epithelium.of.large.intestine;epidermal.cell;keratinocyte.stem.cell;basal.cell.of.epidermis;stem.cell.of.epidermis;keratinocyte
Abca13	0.9648	9	5	80	882	9	professional.antigen.presenting.cell;erythrocyte;kidney.collecting.duct.epithelial.cell;enteroendocrine.cell;monocyte;granulocyte;granulocytopoietic.cell;mature.natural.killer.cell;epithelial.cell
Abca14	0.992341	2	30	162	174	2	professional.antigen.presenting.cell;erythrocyte
Abca17	0.987448	3	69	318	20	3	classical.monocyte;epithelial.cell.of.lung;hematopoietic.precursor.cell
Abca2	0.614869	48	46	294	664	79	fibroblast;professional.antigen.presenting.cell;endothelial.cell;erythrocyte;bladder.cell;bladder.urothelial.cell;microglial.cell;macrophage;astrocyte;oligodendrocyte;neuron;oligodendrocyte.precursor.cell;Bergmann.glial.cell;brain.pericyte;skeletal.muscle.satellite.stem.cell;mesenchymal.stem.cell;lymphocyte;mesenchymal.stem.cell.of.adipose;natural.killer.cell;myeloid.cell;B.cell;T.cell;leukocyte;…
Abca3	0.630154	43	87	332	801	74	fibroblast;professional.antigen.presenting.cell;endothelial.cell;erythrocyte;bladder.cell;bladder.urothelial.cell;microglial.cell;macrophage;astrocyte;oligodendrocyte;neuron;oligodendrocyte.precursor.cell;Bergmann.glial.cell;brain.pericyte;skeletal.muscle.satellite.stem.cell;mesenchymal.stem.cell;lymphocyte;mesenchymal.stem.cell.of.adipose;myeloid.cell;B.cell;T.cell;leukocyte;myofibroblast.cell;e…
Abca4	0.946103	6	169	253	226	7	erythrocyte;epithelial.cell.of.proximal.tubule;Slamf1.positive.multipotent.progenitor.cell;megakaryocyte.erythroid.progenitor.cell;hematopoietic.precursor.cell;type.B.pancreatic.cell;basal.cell.of.epidermis
Abca5	0.725026	37	38	247	3090	49	fibroblast;professional.antigen.presenting.cell;endothelial.cell;erythrocyte;bladder.cell;bladder.urothelial.cell;macrophage;astrocyte;oligodendrocyte;neuron;oligodendrocyte.precursor.cell;Bergmann.glial.cell;brain.pericyte;skeletal.muscle.satellite.stem.cell;mesenchymal.stem.cell;lymphocyte;mesenchymal.stem.cell.of.adipose;natural.killer.cell;myofibroblast.cell;endocardial.cell;cardiac.muscle.ce…
Abca6	0.841598	24	18	124	149	24	fibroblast;professional.antigen.presenting.cell;erythrocyte;bladder.cell;macrophage;oligodendrocyte;oligodendrocyte.precursor.cell;skeletal.muscle.satellite.stem.cell;mesenchymal.stem.cell;lymphocyte;mesenchymal.stem.cell.of.adipose;myeloid.cell;leukocyte;myofibroblast.cell;cardiac.muscle.cell;skeletal.muscle.satellite.cell;hepatocyte;stromal.cell;monocyte;classical.monocyte;pancreatic.stellate.c…
Abca7	0.509241	49	71	278	95	73	fibroblast;professional.antigen.presenting.cell;endothelial.cell;erythrocyte;bladder.cell;bladder.urothelial.cell;microglial.cell;macrophage;astrocyte;oligodendrocyte;neuron;oligodendrocyte.precursor.cell;Bergmann.glial.cell;brain.pericyte;mesenchymal.stem.cell;lymphocyte;mesenchymal.stem.cell.of.adipose;natural.killer.cell;myeloid.cell;B.cell;T.cell;leukocyte;myofibroblast.cell;endocardial.cell;…
Abca8a	0.869316	22	24	107	675	22	fibroblast;professional.antigen.presenting.cell;endothelial.cell;erythrocyte;bladder.cell;astrocyte;oligodendrocyte;skeletal.muscle.satellite.stem.cell;mesenchymal.stem.cell;mesenchymal.stem.cell.of.adipose;leukocyte;myofibroblast.cell;cardiac.muscle.cell;smooth.muscle.cell;skeletal.muscle.satellite.cell;hepatocyte;stromal.cell;basal.cell;pancreatic.ductal.cell;pancreatic.stellate.cell;mesenchyma…
Abca8b	0.832063	33	26	242	2320	33	fibroblast;endothelial.cell;erythrocyte;bladder.cell;astrocyte;oligodendrocyte;neuron;oligodendrocyte.precursor.cell;skeletal.muscle.satellite.stem.cell;mesenchymal.stem.cell;lymphocyte;mesenchymal.stem.cell.of.adipose;myofibroblast.cell;endocardial.cell;Brush.cell.of.epithelium.proper.of.large.intestine;skeletal.muscle.satellite.cell;hepatocyte;stromal.cell;monocyte;basal.cell;basophil;Slamf1.po…
Abca9	0.826162	26	34	79	1216	27	fibroblast;professional.antigen.presenting.cell;endothelial.cell;erythrocyte;bladder.cell;microglial.cell;macrophage;Bergmann.glial.cell;brain.pericyte;skeletal.muscle.satellite.stem.cell;mesenchymal.stem.cell;mesenchymal.stem.cell.of.adipose;myeloid.cell;leukocyte;myofibroblast.cell;endocardial.cell;cardiac.muscle.cell;skeletal.muscle.satellite.cell;Kupffer.cell;stromal.cell;monocyte;classical.m…
Abcb10	0.445594	39	75	237	1849	78	fibroblast;professional.antigen.presenting.cell;endothelial.cell;erythrocyte;bladder.cell;bladder.urothelial.cell;microglial.cell;macrophage;astrocyte;oligodendrocyte;neuron;oligodendrocyte.precursor.cell;Bergmann.glial.cell;brain.pericyte;skeletal.muscle.satellite.stem.cell;mesenchymal.stem.cell;lymphocyte;mesenchymal.stem.cell.of.adipose;natural.killer.cell;myeloid.cell;B.cell;T.cell;leukocyte;…
Abcb11	0.985655	5	21	63	795	5	astrocyte;hepatocyte;Kupffer.cell;pancreatic.A.cell;type.B.pancreatic.cell
Abcb1a	0.885277	27	39	155	1014	30	endothelial.cell;erythrocyte;bladder.cell;macrophage;oligodendrocyte.precursor.cell;brain.pericyte;mesenchymal.stem.cell;lymphocyte;natural.killer.cell;T.cell;leukocyte;myofibroblast.cell;endocardial.cell;epithelial.cell.of.large.intestine;large.intestine.goblet.cell;Brush.cell.of.epithelium.proper.of.large.intestine;enterocyte.of.epithelium.of.large.intestine;enteroendocrine.cell;lung.endothelia…
Abcb1b	0.711165	43	31	231	365	54	fibroblast;professional.antigen.presenting.cell;endothelial.cell;erythrocyte;bladder.cell;microglial.cell;macrophage;astrocyte;oligodendrocyte;Bergmann.glial.cell;skeletal.muscle.satellite.stem.cell;mesenchymal.stem.cell;lymphocyte;mesenchymal.stem.cell.of.adipose;natural.killer.cell;myeloid.cell;B.cell;T.cell;leukocyte;cardiac.muscle.cell;skeletal.muscle.satellite.cell;endothelial.cell.of.hepati…
Abcb4	0.856332	26	43	259	51	27	endothelial.cell;erythrocyte;microglial.cell;astrocyte;neuron;oligodendrocyte.precursor.cell;leukocyte;cardiac.muscle.cell;epithelial.cell.of.proximal.tubule;hepatocyte;endothelial.cell.of.hepatic.sinusoid;Kupffer.cell;monocyte;Slamf1.positive.multipotent.progenitor.cell;megakaryocyte.erythroid.progenitor.cell;immature.B.cell;Slamf1.negative.multipotent.progenitor.cell;late.pro.B.cell;naive.B.cel…
Abcb6	0.619448	34	45	309	163	74	fibroblast;professional.antigen.presenting.cell;endothelial.cell;erythrocyte;bladder.cell;bladder.urothelial.cell;microglial.cell;astrocyte;oligodendrocyte;neuron;oligodendrocyte.precursor.cell;brain.pericyte;skeletal.muscle.satellite.stem.cell;mesenchymal.stem.cell;lymphocyte;mesenchymal.stem.cell.of.adipose;myeloid.cell;B.cell;T.cell;leukocyte;myofibroblast.cell;endocardial.cell;cardiac.muscle.…
Abcb7	0.349795	38	2	230	3386	80	fibroblast;professional.antigen.presenting.cell;endothelial.cell;erythrocyte;bladder.cell;bladder.urothelial.cell;microglial.cell;macrophage;astrocyte;oligodendrocyte;neuron;oligodendrocyte.precursor.cell;Bergmann.glial.cell;brain.pericyte;skeletal.muscle.satellite.stem.cell;mesenchymal.stem.cell;lymphocyte;mesenchymal.stem.cell.of.adipose;natural.killer.cell;myeloid.cell;B.cell;T.cell;leukocyte;…
Abcb8	0.387124	45	74	330	560	79	fibroblast;professional.antigen.presenting.cell;endothelial.cell;erythrocyte;bladder.cell;bladder.urothelial.cell;microglial.cell;macrophage;astrocyte;oligodendrocyte;neuron;oligodendrocyte.precursor.cell;Bergmann.glial.cell;brain.pericyte;skeletal.muscle.satellite.stem.cell;mesenchymal.stem.cell;lymphocyte;mesenchymal.stem.cell.of.adipose;natural.killer.cell;myeloid.cell;B.cell;T.cell;leukocyte;…
Abcb9	0.674613	51	146	271	1133	66	fibroblast;professional.antigen.presenting.cell;endothelial.cell;erythrocyte;bladder.cell;bladder.urothelial.cell;microglial.cell;macrophage;astrocyte;oligodendrocyte;neuron;oligodendrocyte.precursor.cell;Bergmann.glial.cell;brain.pericyte;mesenchymal.stem.cell;lymphocyte;mesenchymal.stem.cell.of.adipose;natural.killer.cell;B.cell;T.cell;leukocyte;myofibroblast.cell;cardiac.muscle.cell;smooth.mus…
Abcc1	0.420657	52	38	295	2169	76	fibroblast;professional.antigen.presenting.cell;endothelial.cell;erythrocyte;bladder.cell;bladder.urothelial.cell;microglial.cell;macrophage;astrocyte;oligodendrocyte;neuron;oligodendrocyte.precursor.cell;Bergmann.glial.cell;brain.pericyte;skeletal.muscle.satellite.stem.cell;mesenchymal.stem.cell;lymphocyte;mesenchymal.stem.cell.of.adipose;natural.killer.cell;myeloid.cell;B.cell;T.cell;leukocyte;…
Abcc10	0.494084	32	80	353	257	69	fibroblast;endothelial.cell;erythrocyte;bladder.cell;bladder.urothelial.cell;microglial.cell;macrophage;astrocyte;oligodendrocyte;neuron;oligodendrocyte.precursor.cell;Bergmann.glial.cell;brain.pericyte;skeletal.muscle.satellite.stem.cell;mesenchymal.stem.cell;lymphocyte;mesenchymal.stem.cell.of.adipose;natural.killer.cell;myeloid.cell;B.cell;T.cell;leukocyte;endocardial.cell;kidney.collecting.du…
Abcc12	0.993334	2	103	82	639	2	pancreatic.A.cell;pancreatic.PP.cell
Abcc2	0.967999	7	69	156	3183	7	professional.antigen.presenting.cell;epithelial.cell.of.proximal.tubule;Brush.cell.of.epithelium.proper.of.large.intestine;hepatocyte;Kupffer.cell;monocyte;basophil
Abcc3	0.783712	33	67	189	372	36	fibroblast;professional.antigen.presenting.cell;erythrocyte;bladder.urothelial.cell;microglial.cell;macrophage;lymphocyte;myeloid.cell;leukocyte;epithelial.cell.of.large.intestine;large.intestine.goblet.cell;Brush.cell.of.epithelium.proper.of.large.intestine;enterocyte.of.epithelium.of.large.intestine;enteroendocrine.cell;hepatocyte;endothelial.cell.of.hepatic.sinusoid;Kupffer.cell;lung.endotheli…
Abcc4	0.576809	48	100	274	1641	71	fibroblast;professional.antigen.presenting.cell;endothelial.cell;erythrocyte;bladder.cell;bladder.urothelial.cell;microglial.cell;macrophage;astrocyte;neuron;oligodendrocyte.precursor.cell;Bergmann.glial.cell;brain.pericyte;mesenchymal.stem.cell;lymphocyte;mesenchymal.stem.cell.of.adipose;natural.killer.cell;myeloid.cell;B.cell;T.cell;leukocyte;myofibroblast.cell;endocardial.cell;cardiac.muscle.c…
Abcc5	0.386046	50	72	332	1301	74	fibroblast;professional.antigen.presenting.cell;endothelial.cell;erythrocyte;bladder.cell;bladder.urothelial.cell;microglial.cell;macrophage;astrocyte;oligodendrocyte;neuron;oligodendrocyte.precursor.cell;Bergmann.glial.cell;brain.pericyte;skeletal.muscle.satellite.stem.cell;mesenchymal.stem.cell;lymphocyte;mesenchymal.stem.cell.of.adipose;natural.killer.cell;myeloid.cell;B.cell;T.cell;leukocyte;…
Abcc6	0.976151	5	56	128	456	5	endothelial.cell;erythrocyte;epithelial.cell.of.large.intestine;hepatocyte;pancreatic.acinar.cell
Abcc8	0.923443	15	38	98	42	16	professional.antigen.presenting.cell;erythrocyte;neuron;cardiac.muscle.cell;large.intestine.goblet.cell;Brush.cell.of.epithelium.proper.of.large.intestine;enteroendocrine.cell;luminal.epithelial.cell.of.mammary.gland;hematopoietic.precursor.cell;pancreatic.A.cell;type.B.pancreatic.cell;pancreatic.acinar.cell;pancreatic.PP.cell;pancreatic.ductal.cell;pancreatic.D.cell;epithelial.cell
Abcc9	0.906693	25	27	99	1411	26	fibroblast;professional.antigen.presenting.cell;endothelial.cell;erythrocyte;bladder.cell;astrocyte;oligodendrocyte.precursor.cell;brain.pericyte;skeletal.muscle.satellite.stem.cell;mesenchymal.stem.cell;mesenchymal.stem.cell.of.adipose;leukocyte;myofibroblast.cell;endocardial.cell;cardiac.muscle.cell;smooth.muscle.cell;Brush.cell.of.epithelium.proper.of.large.intestine;skeletal.muscle.satellite.…
Abcd1	0.448991	46	26	270	1003	77	fibroblast;professional.antigen.presenting.cell;endothelial.cell;erythrocyte;bladder.cell;bladder.urothelial.cell;microglial.cell;macrophage;astrocyte;oligodendrocyte;neuron;oligodendrocyte.precursor.cell;Bergmann.glial.cell;brain.pericyte;skeletal.muscle.satellite.stem.cell;mesenchymal.stem.cell;lymphocyte;mesenchymal.stem.cell.of.adipose;natural.killer.cell;myeloid.cell;B.cell;T.cell;leukocyte;…
Abcd2	0.766656	39	61	173	3115	39	fibroblast;professional.antigen.presenting.cell;erythrocyte;bladder.cell;microglial.cell;macrophage;astrocyte;oligodendrocyte;neuron;oligodendrocyte.precursor.cell;Bergmann.glial.cell;mesenchymal.stem.cell;lymphocyte;mesenchymal.stem.cell.of.adipose;myeloid.cell;leukocyte;myofibroblast.cell;cardiac.muscle.cell;smooth.muscle.cell;hepatocyte;Kupffer.cell;stromal.cell;monocyte;classical.monocyte;bas…
Abcd3	0.445234	53	75	322	1325	79	fibroblast;professional.antigen.presenting.cell;endothelial.cell;erythrocyte;bladder.cell;bladder.urothelial.cell;microglial.cell;macrophage;astrocyte;oligodendrocyte;neuron;oligodendrocyte.precursor.cell;Bergmann.glial.cell;brain.pericyte;skeletal.muscle.satellite.stem.cell;mesenchymal.stem.cell;lymphocyte;mesenchymal.stem.cell.of.adipose;natural.killer.cell;myeloid.cell;B.cell;T.cell;leukocyte;…
Abcd4	0.448632	49	67	273	438	80	fibroblast;professional.antigen.presenting.cell;endothelial.cell;erythrocyte;bladder.cell;bladder.urothelial.cell;microglial.cell;macrophage;astrocyte;oligodendrocyte;neuron;oligodendrocyte.precursor.cell;Bergmann.glial.cell;brain.pericyte;skeletal.muscle.satellite.stem.cell;mesenchymal.stem.cell;lymphocyte;mesenchymal.stem.cell.of.adipose;natural.killer.cell;myeloid.cell;B.cell;T.cell;leukocyte;…
Abce1	0.353944	37	40	365	1768	81	fibroblast;professional.antigen.presenting.cell;endothelial.cell;erythrocyte;bladder.cell;bladder.urothelial.cell;microglial.cell;macrophage;astrocyte;oligodendrocyte;neuron;oligodendrocyte.precursor.cell;Bergmann.glial.cell;brain.pericyte;skeletal.muscle.satellite.stem.cell;mesenchymal.stem.cell;lymphocyte;mesenchymal.stem.cell.of.adipose;natural.killer.cell;myeloid.cell;B.cell;T.cell;leukocyte;…
Abcf1	0.183726	31	40	329	604	81	fibroblast;professional.antigen.presenting.cell;endothelial.cell;erythrocyte;bladder.cell;bladder.urothelial.cell;microglial.cell;macrophage;astrocyte;oligodendrocyte;neuron;oligodendrocyte.precursor.cell;Bergmann.glial.cell;brain.pericyte;skeletal.muscle.satellite.stem.cell;mesenchymal.stem.cell;lymphocyte;mesenchymal.stem.cell.of.adipose;natural.killer.cell;myeloid.cell;B.cell;T.cell;leukocyte;…
Abcf2	0.232406	36	55	339	521	81	fibroblast;professional.antigen.presenting.cell;endothelial.cell;erythrocyte;bladder.cell;bladder.urothelial.cell;microglial.cell;macrophage;astrocyte;oligodendrocyte;neuron;oligodendrocyte.precursor.cell;Bergmann.glial.cell;brain.pericyte;skeletal.muscle.satellite.stem.cell;mesenchymal.stem.cell;lymphocyte;mesenchymal.stem.cell.of.adipose;natural.killer.cell;myeloid.cell;B.cell;T.cell;leukocyte;…
Abcg1	0.373497	38	63	233	3703	78	fibroblast;professional.antigen.presenting.cell;endothelial.cell;erythrocyte;bladder.cell;bladder.urothelial.cell;microglial.cell;macrophage;astrocyte;oligodendrocyte;neuron;oligodendrocyte.precursor.cell;brain.pericyte;skeletal.muscle.satellite.stem.cell;mesenchymal.stem.cell;lymphocyte;mesenchymal.stem.cell.of.adipose;natural.killer.cell;myeloid.cell;B.cell;T.cell;leukocyte;myofibroblast.cell;e…
Abcg2	0.656466	56	56	367	3286	65	fibroblast;professional.antigen.presenting.cell;endothelial.cell;bladder.cell;microglial.cell;macrophage;oligodendrocyte;neuron;oligodendrocyte.precursor.cell;brain.pericyte;skeletal.muscle.satellite.stem.cell;mesenchymal.stem.cell;mesenchymal.stem.cell.of.adipose;natural.killer.cell;myeloid.cell;T.cell;leukocyte;myofibroblast.cell;endocardial.cell;cardiac.muscle.cell;smooth.muscle.cell;epithelia…
Abcg3	0.797865	34	3	116	893	37	professional.antigen.presenting.cell;endothelial.cell;erythrocyte;microglial.cell;macrophage;astrocyte;mesenchymal.stem.cell;natural.killer.cell;myeloid.cell;B.cell;T.cell;leukocyte;endocardial.cell;Kupffer.cell;lung.endothelial.cell;monocyte;classical.monocyte;granulocyte;Slamf1.positive.multipotent.progenitor.cell;megakaryocyte.erythroid.progenitor.cell;immature.B.cell;Slamf1.negative.multipote…
Abcg4	0.886281	20	111	183	1444	20	fibroblast;erythrocyte;bladder.cell;astrocyte;neuron;oligodendrocyte.precursor.cell;Bergmann.glial.cell;brain.pericyte;mesenchymal.stem.cell.of.adipose;skeletal.muscle.satellite.cell;stromal.cell;precursor.B.cell;pancreatic.PP.cell;pancreatic.D.cell;pancreatic.stellate.cell;epidermal.cell;stem.cell.of.epidermis;keratinocyte;mesenchymal.cell;blood.cell
Abcg5	0.986703	4	78	124	254	4	epithelial.cell.of.large.intestine;large.intestine.goblet.cell;enterocyte.of.epithelium.of.large.intestine;hepatocyte
Abcg8	0.9908	3	74	147	1534	3	erythrocyte;enterocyte.of.epithelium.of.large.intestine;hepatocyte
Abhd10	0.37127	43	60	337	1890	81	fibroblast;professional.antigen.presenting.cell;endothelial.cell;erythrocyte;bladder.cell;bladder.urothelial.cell;microglial.cell;macrophage;astrocyte;oligodendrocyte;neuron;oligodendrocyte.precursor.cell;Bergmann.glial.cell;brain.pericyte;skeletal.muscle.satellite.stem.cell;mesenchymal.stem.cell;lymphocyte;mesenchymal.stem.cell.of.adipose;natural.killer.cell;myeloid.cell;B.cell;T.cell;leukocyte;…
Abhd11	0.370223	40	11	354	156	80	fibroblast;professional.antigen.presenting.cell;endothelial.cell;bladder.cell;bladder.urothelial.cell;microglial.cell;macrophage;astrocyte;oligodendrocyte;neuron;oligodendrocyte.precursor.cell;Bergmann.glial.cell;brain.pericyte;skeletal.muscle.satellite.stem.cell;mesenchymal.stem.cell;lymphocyte;mesenchymal.stem.cell.of.adipose;natural.killer.cell;myeloid.cell;B.cell;T.cell;leukocyte;myofibroblas…
Abhd12	0.479159	35	68	352	608	81	fibroblast;professional.antigen.presenting.cell;endothelial.cell;erythrocyte;bladder.cell;bladder.urothelial.cell;microglial.cell;macrophage;astrocyte;oligodendrocyte;neuron;oligodendrocyte.precursor.cell;Bergmann.glial.cell;brain.pericyte;skeletal.muscle.satellite.stem.cell;mesenchymal.stem.cell;lymphocyte;mesenchymal.stem.cell.of.adipose;natural.killer.cell;myeloid.cell;B.cell;T.cell;leukocyte;…
Abhd12b	0.970403	6	70	58	681	6	ciliated.columnar.cell.of.tracheobronchial.tree;granulocyte;epidermal.cell;keratinocyte.stem.cell;basal.cell.of.epidermis;stem.cell.of.epidermis
Abhd13	0.266502	41	37	325	3737	81	fibroblast;professional.antigen.presenting.cell;endothelial.cell;erythrocyte;bladder.cell;bladder.urothelial.cell;microglial.cell;macrophage;astrocyte;oligodendrocyte;neuron;oligodendrocyte.precursor.cell;Bergmann.glial.cell;brain.pericyte;skeletal.muscle.satellite.stem.cell;mesenchymal.stem.cell;lymphocyte;mesenchymal.stem.cell.of.adipose;natural.killer.cell;myeloid.cell;B.cell;T.cell;leukocyte;…
Abhd14a	0.409229	46	95	292	168	74	fibroblast;professional.antigen.presenting.cell;endothelial.cell;bladder.cell;bladder.urothelial.cell;microglial.cell;macrophage;astrocyte;oligodendrocyte;neuron;oligodendrocyte.precursor.cell;Bergmann.glial.cell;brain.pericyte;skeletal.muscle.satellite.stem.cell;mesenchymal.stem.cell;lymphocyte;mesenchymal.stem.cell.of.adipose;natural.killer.cell;myeloid.cell;B.cell;T.cell;leukocyte;myofibroblas…
Abhd14b	0.493884	46	95	291	760	78	fibroblast;professional.antigen.presenting.cell;endothelial.cell;erythrocyte;bladder.cell;bladder.urothelial.cell;microglial.cell;macrophage;astrocyte;oligodendrocyte;neuron;oligodendrocyte.precursor.cell;Bergmann.glial.cell;brain.pericyte;skeletal.muscle.satellite.stem.cell;mesenchymal.stem.cell;lymphocyte;mesenchymal.stem.cell.of.adipose;natural.killer.cell;myeloid.cell;B.cell;T.cell;leukocyte;…
Abhd15	0.724928	46	64	264	1204	49	fibroblast;professional.antigen.presenting.cell;erythrocyte;bladder.cell;microglial.cell;macrophage;astrocyte;oligodendrocyte;Bergmann.glial.cell;lymphocyte;mesenchymal.stem.cell.of.adipose;natural.killer.cell;myeloid.cell;B.cell;T.cell;leukocyte;myofibroblast.cell;kidney.collecting.duct.epithelial.cell;epithelial.cell.of.proximal.tubule;Brush.cell.of.epithelium.proper.of.large.intestine;enteroen…
Abhd16a	0.258961	25	41	297	234	81	fibroblast;professional.antigen.presenting.cell;endothelial.cell;erythrocyte;bladder.cell;bladder.urothelial.cell;microglial.cell;macrophage;astrocyte;oligodendrocyte;neuron;oligodendrocyte.precursor.cell;Bergmann.glial.cell;brain.pericyte;skeletal.muscle.satellite.stem.cell;mesenchymal.stem.cell;lymphocyte;mesenchymal.stem.cell.of.adipose;natural.killer.cell;myeloid.cell;B.cell;T.cell;leukocyte;…
Abhd2	0.528999	43	106	292	5352	76	fibroblast;professional.antigen.presenting.cell;endothelial.cell;erythrocyte;bladder.cell;bladder.urothelial.cell;microglial.cell;macrophage;astrocyte;oligodendrocyte;neuron;oligodendrocyte.precursor.cell;brain.pericyte;skeletal.muscle.satellite.stem.cell;mesenchymal.stem.cell;lymphocyte;mesenchymal.stem.cell.of.adipose;natural.killer.cell;myeloid.cell;B.cell;T.cell;leukocyte;myofibroblast.cell;e…
Abhd3	0.82083	41	36	234	644	42	fibroblast;professional.antigen.presenting.cell;endothelial.cell;erythrocyte;bladder.cell;microglial.cell;astrocyte;oligodendrocyte;neuron;oligodendrocyte.precursor.cell;Bergmann.glial.cell;brain.pericyte;mesenchymal.stem.cell;lymphocyte;mesenchymal.stem.cell.of.adipose;leukocyte;myofibroblast.cell;endocardial.cell;cardiac.muscle.cell;smooth.muscle.cell;kidney.collecting.duct.epithelial.cell;epit…
Abhd4	0.347453	50	69	371	1218	80	fibroblast;professional.antigen.presenting.cell;endothelial.cell;bladder.cell;bladder.urothelial.cell;microglial.cell;macrophage;astrocyte;oligodendrocyte;neuron;oligodendrocyte.precursor.cell;Bergmann.glial.cell;brain.pericyte;skeletal.muscle.satellite.stem.cell;mesenchymal.stem.cell;lymphocyte;mesenchymal.stem.cell.of.adipose;natural.killer.cell;myeloid.cell;B.cell;T.cell;leukocyte;myofibroblas…
Abhd5	0.495956	47	77	306	1922	79	fibroblast;professional.antigen.presenting.cell;endothelial.cell;erythrocyte;bladder.cell;bladder.urothelial.cell;microglial.cell;macrophage;astrocyte;oligodendrocyte;neuron;oligodendrocyte.precursor.cell;Bergmann.glial.cell;brain.pericyte;skeletal.muscle.satellite.stem.cell;mesenchymal.stem.cell;lymphocyte;mesenchymal.stem.cell.of.adipose;natural.killer.cell;myeloid.cell;B.cell;T.cell;leukocyte;…
Abhd6	0.509765	50	129	241	1119	75	fibroblast;professional.antigen.presenting.cell;endothelial.cell;erythrocyte;bladder.cell;bladder.urothelial.cell;microglial.cell;macrophage;astrocyte;oligodendrocyte;neuron;oligodendrocyte.precursor.cell;Bergmann.glial.cell;brain.pericyte;skeletal.muscle.satellite.stem.cell;mesenchymal.stem.cell;lymphocyte;mesenchymal.stem.cell.of.adipose;natural.killer.cell;myeloid.cell;B.cell;T.cell;leukocyte;…
Abhd8	0.455749	50	58	261	478	80	fibroblast;professional.antigen.presenting.cell;endothelial.cell;erythrocyte;bladder.cell;bladder.urothelial.cell;microglial.cell;macrophage;astrocyte;oligodendrocyte;neuron;oligodendrocyte.precursor.cell;Bergmann.glial.cell;brain.pericyte;skeletal.muscle.satellite.stem.cell;mesenchymal.stem.cell;lymphocyte;mesenchymal.stem.cell.of.adipose;natural.killer.cell;myeloid.cell;B.cell;T.cell;leukocyte;…
Abi1	0.2124	36	44	312	1564	81	fibroblast;professional.antigen.presenting.cell;endothelial.cell;erythrocyte;bladder.cell;bladder.urothelial.cell;microglial.cell;macrophage;astrocyte;oligodendrocyte;neuron;oligodendrocyte.precursor.cell;Bergmann.glial.cell;brain.pericyte;skeletal.muscle.satellite.stem.cell;mesenchymal.stem.cell;lymphocyte;mesenchymal.stem.cell.of.adipose;natural.killer.cell;myeloid.cell;B.cell;T.cell;leukocyte;…
Abi2	0.509431	51	48	312	243	75	fibroblast;professional.antigen.presenting.cell;endothelial.cell;erythrocyte;bladder.cell;bladder.urothelial.cell;microglial.cell;macrophage;astrocyte;oligodendrocyte;neuron;oligodendrocyte.precursor.cell;Bergmann.glial.cell;brain.pericyte;skeletal.muscle.satellite.stem.cell;mesenchymal.stem.cell;lymphocyte;mesenchymal.stem.cell.of.adipose;natural.killer.cell;myeloid.cell;T.cell;leukocyte;myofibr…
Abi3	0.718491	47	77	231	2639	50	professional.antigen.presenting.cell;endothelial.cell;erythrocyte;bladder.cell;microglial.cell;macrophage;neuron;brain.pericyte;lymphocyte;mesenchymal.stem.cell.of.adipose;natural.killer.cell;myeloid.cell;B.cell;T.cell;leukocyte;myofibroblast.cell;endocardial.cell;cardiac.muscle.cell;smooth.muscle.cell;epithelial.cell.of.large.intestine;Brush.cell.of.epithelium.proper.of.large.intestine;enterocyt…
Abi3bp	0.791987	36	23	74	268	36	fibroblast;professional.antigen.presenting.cell;endothelial.cell;erythrocyte;bladder.cell;oligodendrocyte;neuron;Bergmann.glial.cell;brain.pericyte;skeletal.muscle.satellite.stem.cell;mesenchymal.stem.cell;lymphocyte;mesenchymal.stem.cell.of.adipose;T.cell;leukocyte;myofibroblast.cell;endocardial.cell;cardiac.muscle.cell;skeletal.muscle.satellite.cell;hepatocyte;endothelial.cell.of.hepatic.sinuso…
Abl1	0.338174	41	84	384	1642	79	fibroblast;professional.antigen.presenting.cell;endothelial.cell;erythrocyte;bladder.cell;bladder.urothelial.cell;microglial.cell;macrophage;astrocyte;oligodendrocyte;neuron;oligodendrocyte.precursor.cell;Bergmann.glial.cell;brain.pericyte;skeletal.muscle.satellite.stem.cell;mesenchymal.stem.cell;lymphocyte;mesenchymal.stem.cell.of.adipose;natural.killer.cell;myeloid.cell;B.cell;T.cell;leukocyte;…
Ablim1	0.422374	45	234	380	84	77	fibroblast;professional.antigen.presenting.cell;endothelial.cell;erythrocyte;bladder.cell;bladder.urothelial.cell;microglial.cell;macrophage;astrocyte;oligodendrocyte;neuron;oligodendrocyte.precursor.cell;Bergmann.glial.cell;brain.pericyte;skeletal.muscle.satellite.stem.cell;mesenchymal.stem.cell;lymphocyte;mesenchymal.stem.cell.of.adipose;natural.killer.cell;myeloid.cell;B.cell;T.cell;leukocyte;…
Ablim2	0.842915	32	144	305	1554	38	fibroblast;endothelial.cell;erythrocyte;bladder.cell;astrocyte;oligodendrocyte;neuron;oligodendrocyte.precursor.cell;Bergmann.glial.cell;brain.pericyte;skeletal.muscle.satellite.stem.cell;mesenchymal.stem.cell.of.adipose;natural.killer.cell;leukocyte;endocardial.cell;cardiac.muscle.cell;kidney.collecting.duct.epithelial.cell;epithelial.cell.of.proximal.tubule;epithelial.cell.of.large.intestine;la…
Ablim3	0.865649	28	101	163	1900	28	fibroblast;professional.antigen.presenting.cell;endothelial.cell;erythrocyte;neuron;oligodendrocyte.precursor.cell;lymphocyte;T.cell;leukocyte;myofibroblast.cell;cardiac.muscle.cell;smooth.muscle.cell;Brush.cell.of.epithelium.proper.of.large.intestine;hepatocyte;stromal.cell;lung.endothelial.cell;epithelial.cell.of.lung;ciliated.columnar.cell.of.tracheobronchial.tree;basal.cell;pancreatic.acinar.…
Abo	0.97759	5	17	77	684	5	epithelial.cell.of.large.intestine;large.intestine.goblet.cell;Brush.cell.of.epithelium.proper.of.large.intestine;enteroendocrine.cell;keratinocyte
Abr	0.443518	47	144	387	2370	79	fibroblast;professional.antigen.presenting.cell;endothelial.cell;erythrocyte;bladder.cell;bladder.urothelial.cell;microglial.cell;macrophage;astrocyte;oligodendrocyte;neuron;oligodendrocyte.precursor.cell;Bergmann.glial.cell;brain.pericyte;skeletal.muscle.satellite.stem.cell;mesenchymal.stem.cell;lymphocyte;mesenchymal.stem.cell.of.adipose;natural.killer.cell;myeloid.cell;B.cell;T.cell;leukocyte;…
Abra	0.983506	4	25	68	1799	4	brain.pericyte;cardiac.muscle.cell;stromal.cell;basophil
Abt1	0.312924	43	55	317	3612	79	fibroblast;professional.antigen.presenting.cell;endothelial.cell;erythrocyte;bladder.cell;bladder.urothelial.cell;microglial.cell;macrophage;astrocyte;oligodendrocyte;neuron;oligodendrocyte.precursor.cell;Bergmann.glial.cell;brain.pericyte;skeletal.muscle.satellite.stem.cell;mesenchymal.stem.cell;lymphocyte;mesenchymal.stem.cell.of.adipose;natural.killer.cell;myeloid.cell;B.cell;T.cell;leukocyte;…
Abtb2	0.605868	51	107	250	1066	68	fibroblast;professional.antigen.presenting.cell;endothelial.cell;erythrocyte;bladder.cell;macrophage;astrocyte;oligodendrocyte;neuron;oligodendrocyte.precursor.cell;Bergmann.glial.cell;brain.pericyte;skeletal.muscle.satellite.stem.cell;mesenchymal.stem.cell;lymphocyte;mesenchymal.stem.cell.of.adipose;natural.killer.cell;myeloid.cell;B.cell;T.cell;leukocyte;endocardial.cell;cardiac.muscle.cell;smo…
Acaa1a	0.163127	9	91	359	266	81	fibroblast;professional.antigen.presenting.cell;endothelial.cell;erythrocyte;bladder.cell;bladder.urothelial.cell;microglial.cell;macrophage;astrocyte;oligodendrocyte;neuron;oligodendrocyte.precursor.cell;Bergmann.glial.cell;brain.pericyte;skeletal.muscle.satellite.stem.cell;mesenchymal.stem.cell;lymphocyte;mesenchymal.stem.cell.of.adipose;natural.killer.cell;myeloid.cell;B.cell;T.cell;leukocyte;…
Acaa1b	0.900648	24	34	99	315	25	fibroblast;professional.antigen.presenting.cell;erythrocyte;bladder.urothelial.cell;neuron;oligodendrocyte.precursor.cell;lymphocyte;mesenchymal.stem.cell.of.adipose;natural.killer.cell;myeloid.cell;kidney.collecting.duct.epithelial.cell;epithelial.cell.of.proximal.tubule;epithelial.cell.of.large.intestine;Brush.cell.of.epithelium.proper.of.large.intestine;enterocyte.of.epithelium.of.large.intest…
Acaa2	0.363027	19	75	329	269	81	fibroblast;professional.antigen.presenting.cell;endothelial.cell;erythrocyte;bladder.cell;bladder.urothelial.cell;microglial.cell;macrophage;astrocyte;oligodendrocyte;neuron;oligodendrocyte.precursor.cell;Bergmann.glial.cell;brain.pericyte;skeletal.muscle.satellite.stem.cell;mesenchymal.stem.cell;lymphocyte;mesenchymal.stem.cell.of.adipose;natural.killer.cell;myeloid.cell;B.cell;T.cell;leukocyte;…
Acaca	0.50128	35	77	388	1968	76	fibroblast;professional.antigen.presenting.cell;endothelial.cell;erythrocyte;bladder.cell;bladder.urothelial.cell;microglial.cell;macrophage;astrocyte;oligodendrocyte;neuron;oligodendrocyte.precursor.cell;Bergmann.glial.cell;brain.pericyte;skeletal.muscle.satellite.stem.cell;mesenchymal.stem.cell;lymphocyte;mesenchymal.stem.cell.of.adipose;natural.killer.cell;myeloid.cell;B.cell;T.cell;leukocyte;…
Acacb	0.859078	27	72	323	1141	29	fibroblast;professional.antigen.presenting.cell;endothelial.cell;erythrocyte;bladder.cell;astrocyte;oligodendrocyte.precursor.cell;brain.pericyte;skeletal.muscle.satellite.stem.cell;lymphocyte;mesenchymal.stem.cell.of.adipose;myofibroblast.cell;endocardial.cell;cardiac.muscle.cell;smooth.muscle.cell;kidney.collecting.duct.epithelial.cell;epithelial.cell.of.large.intestine;Brush.cell.of.epithelium…
Acad10	0.596701	37	59	332	183	69	fibroblast;endothelial.cell;erythrocyte;bladder.cell;bladder.urothelial.cell;microglial.cell;macrophage;astrocyte;oligodendrocyte;neuron;oligodendrocyte.precursor.cell;Bergmann.glial.cell;skeletal.muscle.satellite.stem.cell;lymphocyte;mesenchymal.stem.cell.of.adipose;natural.killer.cell;B.cell;T.cell;leukocyte;myofibroblast.cell;endocardial.cell;cardiac.muscle.cell;kidney.collecting.duct.epitheli…
Acad11	0.565699	42	91	352	1029	76	fibroblast;professional.antigen.presenting.cell;endothelial.cell;erythrocyte;bladder.cell;bladder.urothelial.cell;microglial.cell;macrophage;astrocyte;oligodendrocyte;neuron;oligodendrocyte.precursor.cell;Bergmann.glial.cell;brain.pericyte;skeletal.muscle.satellite.stem.cell;mesenchymal.stem.cell;lymphocyte;mesenchymal.stem.cell.of.adipose;myeloid.cell;B.cell;T.cell;leukocyte;myofibroblast.cell;e…
Acad12	0.645944	40	58	339	2032	65	fibroblast;endothelial.cell;erythrocyte;bladder.cell;bladder.urothelial.cell;microglial.cell;macrophage;astrocyte;oligodendrocyte;oligodendrocyte.precursor.cell;Bergmann.glial.cell;brain.pericyte;mesenchymal.stem.cell;lymphocyte;mesenchymal.stem.cell.of.adipose;natural.killer.cell;myeloid.cell;B.cell;leukocyte;myofibroblast.cell;endocardial.cell;cardiac.muscle.cell;kidney.collecting.duct.epitheli…
Acad8	0.412599	44	85	307	1564	80	fibroblast;professional.antigen.presenting.cell;endothelial.cell;erythrocyte;bladder.cell;bladder.urothelial.cell;microglial.cell;macrophage;astrocyte;oligodendrocyte;neuron;oligodendrocyte.precursor.cell;Bergmann.glial.cell;brain.pericyte;skeletal.muscle.satellite.stem.cell;mesenchymal.stem.cell;lymphocyte;mesenchymal.stem.cell.of.adipose;natural.killer.cell;myeloid.cell;B.cell;T.cell;leukocyte;…
Acad9	0.400713	42	32	347	1922	81	fibroblast;professional.antigen.presenting.cell;endothelial.cell;erythrocyte;bladder.cell;bladder.urothelial.cell;microglial.cell;macrophage;astrocyte;oligodendrocyte;neuron;oligodendrocyte.precursor.cell;Bergmann.glial.cell;brain.pericyte;skeletal.muscle.satellite.stem.cell;mesenchymal.stem.cell;lymphocyte;mesenchymal.stem.cell.of.adipose;natural.killer.cell;myeloid.cell;B.cell;T.cell;leukocyte;…
Acadl	0.303234	14	53	216	595	81	fibroblast;professional.antigen.presenting.cell;endothelial.cell;erythrocyte;bladder.cell;bladder.urothelial.cell;microglial.cell;macrophage;astrocyte;oligodendrocyte;neuron;oligodendrocyte.precursor.cell;Bergmann.glial.cell;brain.pericyte;skeletal.muscle.satellite.stem.cell;mesenchymal.stem.cell;lymphocyte;mesenchymal.stem.cell.of.adipose;natural.killer.cell;myeloid.cell;B.cell;T.cell;leukocyte;…
Acadm	0.411193	41	22	302	574	81	fibroblast;professional.antigen.presenting.cell;endothelial.cell;erythrocyte;bladder.cell;bladder.urothelial.cell;microglial.cell;macrophage;astrocyte;oligodendrocyte;neuron;oligodendrocyte.precursor.cell;Bergmann.glial.cell;brain.pericyte;skeletal.muscle.satellite.stem.cell;mesenchymal.stem.cell;lymphocyte;mesenchymal.stem.cell.of.adipose;natural.killer.cell;myeloid.cell;B.cell;T.cell;leukocyte;…
Acads	0.46495	51	56	282	555	80	fibroblast;professional.antigen.presenting.cell;endothelial.cell;erythrocyte;bladder.cell;bladder.urothelial.cell;microglial.cell;macrophage;astrocyte;oligodendrocyte;neuron;oligodendrocyte.precursor.cell;Bergmann.glial.cell;brain.pericyte;skeletal.muscle.satellite.stem.cell;mesenchymal.stem.cell;lymphocyte;mesenchymal.stem.cell.of.adipose;natural.killer.cell;myeloid.cell;B.cell;T.cell;leukocyte;…
Acadsb	0.490843	49	18	356	4637	77	fibroblast;professional.antigen.presenting.cell;endothelial.cell;erythrocyte;bladder.cell;bladder.urothelial.cell;microglial.cell;macrophage;astrocyte;oligodendrocyte;neuron;oligodendrocyte.precursor.cell;Bergmann.glial.cell;brain.pericyte;skeletal.muscle.satellite.stem.cell;mesenchymal.stem.cell;lymphocyte;mesenchymal.stem.cell.of.adipose;natural.killer.cell;myeloid.cell;B.cell;T.cell;leukocyte;…
Acadvl	0.30769	21	58	208	113	81	fibroblast;professional.antigen.presenting.cell;endothelial.cell;erythrocyte;bladder.cell;bladder.urothelial.cell;microglial.cell;macrophage;astrocyte;oligodendrocyte;neuron;oligodendrocyte.precursor.cell;Bergmann.glial.cell;brain.pericyte;skeletal.muscle.satellite.stem.cell;mesenchymal.stem.cell;lymphocyte;mesenchymal.stem.cell.of.adipose;natural.killer.cell;myeloid.cell;B.cell;T.cell;leukocyte;…
Acan	0.986123	4	17	110	823	4	erythrocyte;oligodendrocyte.precursor.cell;smooth.muscle.cell;mesenchymal.cell
Acap1	0.671076	35	27	137	58	38	professional.antigen.presenting.cell;endothelial.cell;erythrocyte;macrophage;oligodendrocyte;lymphocyte;natural.killer.cell;myeloid.cell;B.cell;T.cell;leukocyte;endocardial.cell;enteroendocrine.cell;endothelial.cell.of.hepatic.sinusoid;lung.endothelial.cell;monocyte;granulocyte;basophil;Slamf1.positive.multipotent.progenitor.cell;megakaryocyte.erythroid.progenitor.cell;immature.B.cell;Slamf1.nega…
Acap2	0.284422	37	103	268	392	81	fibroblast;professional.antigen.presenting.cell;endothelial.cell;erythrocyte;bladder.cell;bladder.urothelial.cell;microglial.cell;macrophage;astrocyte;oligodendrocyte;neuron;oligodendrocyte.precursor.cell;Bergmann.glial.cell;brain.pericyte;skeletal.muscle.satellite.stem.cell;mesenchymal.stem.cell;lymphocyte;mesenchymal.stem.cell.of.adipose;natural.killer.cell;myeloid.cell;B.cell;T.cell;leukocyte;…
Acap3	0.575032	48	31	343	1290	74	fibroblast;professional.antigen.presenting.cell;endothelial.cell;erythrocyte;bladder.cell;bladder.urothelial.cell;microglial.cell;macrophage;astrocyte;oligodendrocyte;neuron;oligodendrocyte.precursor.cell;Bergmann.glial.cell;brain.pericyte;skeletal.muscle.satellite.stem.cell;mesenchymal.stem.cell;lymphocyte;mesenchymal.stem.cell.of.adipose;natural.killer.cell;myeloid.cell;B.cell;T.cell;leukocyte;…
Acat1	0.316112	13	36	270	2023	81	fibroblast;professional.antigen.presenting.cell;endothelial.cell;erythrocyte;bladder.cell;bladder.urothelial.cell;microglial.cell;macrophage;astrocyte;oligodendrocyte;neuron;oligodendrocyte.precursor.cell;Bergmann.glial.cell;brain.pericyte;skeletal.muscle.satellite.stem.cell;mesenchymal.stem.cell;lymphocyte;mesenchymal.stem.cell.of.adipose;natural.killer.cell;myeloid.cell;B.cell;T.cell;leukocyte;…
Acat2	0.426881	49	45	346	972	78	fibroblast;professional.antigen.presenting.cell;endothelial.cell;erythrocyte;bladder.cell;bladder.urothelial.cell;microglial.cell;macrophage;astrocyte;oligodendrocyte;neuron;oligodendrocyte.precursor.cell;Bergmann.glial.cell;brain.pericyte;skeletal.muscle.satellite.stem.cell;mesenchymal.stem.cell;lymphocyte;mesenchymal.stem.cell.of.adipose;natural.killer.cell;myeloid.cell;B.cell;T.cell;leukocyte;…
Acat3	0.965916	8	39	138	847	8	erythrocyte;astrocyte;Bergmann.glial.cell;mesenchymal.stem.cell;epithelial.cell.of.proximal.tubule;hepatocyte;endothelial.cell.of.hepatic.sinusoid;Kupffer.cell
Acbd3	0.198623	29	91	317	1834	81	fibroblast;professional.antigen.presenting.cell;endothelial.cell;erythrocyte;bladder.cell;bladder.urothelial.cell;microglial.cell;macrophage;astrocyte;oligodendrocyte;neuron;oligodendrocyte.precursor.cell;Bergmann.glial.cell;brain.pericyte;skeletal.muscle.satellite.stem.cell;mesenchymal.stem.cell;lymphocyte;mesenchymal.stem.cell.of.adipose;natural.killer.cell;myeloid.cell;B.cell;T.cell;leukocyte;…
Acbd4	0.483638	50	101	397	536	77	fibroblast;professional.antigen.presenting.cell;endothelial.cell;erythrocyte;bladder.cell;bladder.urothelial.cell;microglial.cell;macrophage;astrocyte;oligodendrocyte;neuron;oligodendrocyte.precursor.cell;Bergmann.glial.cell;brain.pericyte;skeletal.muscle.satellite.stem.cell;mesenchymal.stem.cell;lymphocyte;mesenchymal.stem.cell.of.adipose;natural.killer.cell;myeloid.cell;B.cell;T.cell;leukocyte;…
Acbd5	0.331811	41	47	375	3041	81	fibroblast;professional.antigen.presenting.cell;endothelial.cell;erythrocyte;bladder.cell;bladder.urothelial.cell;microglial.cell;macrophage;astrocyte;oligodendrocyte;neuron;oligodendrocyte.precursor.cell;Bergmann.glial.cell;brain.pericyte;skeletal.muscle.satellite.stem.cell;mesenchymal.stem.cell;lymphocyte;mesenchymal.stem.cell.of.adipose;natural.killer.cell;myeloid.cell;B.cell;T.cell;leukocyte;…
Acbd6	0.229762	32	71	294	4227	81	fibroblast;professional.antigen.presenting.cell;endothelial.cell;erythrocyte;bladder.cell;bladder.urothelial.cell;microglial.cell;macrophage;astrocyte;oligodendrocyte;neuron;oligodendrocyte.precursor.cell;Bergmann.glial.cell;brain.pericyte;skeletal.muscle.satellite.stem.cell;mesenchymal.stem.cell;lymphocyte;mesenchymal.stem.cell.of.adipose;natural.killer.cell;myeloid.cell;B.cell;T.cell;leukocyte;…
Acbd7	1	1	95	171	222	1	ciliated.columnar.cell.of.tracheobronchial.tree
Accs	0.638792	39	65	283	2264	63	fibroblast;professional.antigen.presenting.cell;endothelial.cell;erythrocyte;bladder.cell;bladder.urothelial.cell;microglial.cell;macrophage;astrocyte;oligodendrocyte;neuron;oligodendrocyte.precursor.cell;brain.pericyte;skeletal.muscle.satellite.stem.cell;mesenchymal.stem.cell;lymphocyte;mesenchymal.stem.cell.of.adipose;natural.killer.cell;myeloid.cell;B.cell;T.cell;leukocyte;myofibroblast.cell;e…
Accsl	0.989806	2	33	107	367	2	basal.cell.of.epidermis;keratinocyte
Acd	0.287016	44	73	269	1837	81	fibroblast;professional.antigen.presenting.cell;endothelial.cell;erythrocyte;bladder.cell;bladder.urothelial.cell;microglial.cell;macrophage;astrocyte;oligodendrocyte;neuron;oligodendrocyte.precursor.cell;Bergmann.glial.cell;brain.pericyte;skeletal.muscle.satellite.stem.cell;mesenchymal.stem.cell;lymphocyte;mesenchymal.stem.cell.of.adipose;natural.killer.cell;myeloid.cell;B.cell;T.cell;leukocyte;…
Ace	0.853935	28	47	167	930	30	fibroblast;professional.antigen.presenting.cell;endothelial.cell;erythrocyte;macrophage;neuron;Bergmann.glial.cell;skeletal.muscle.satellite.stem.cell;mesenchymal.stem.cell;lymphocyte;mesenchymal.stem.cell.of.adipose;myeloid.cell;B.cell;leukocyte;endocardial.cell;cardiac.muscle.cell;epithelial.cell.of.proximal.tubule;large.intestine.goblet.cell;enterocyte.of.epithelium.of.large.intestine;skeletal…
Ace2	0.909055	18	9	34	820	21	erythrocyte;bladder.urothelial.cell;brain.pericyte;myofibroblast.cell;smooth.muscle.cell;epithelial.cell.of.proximal.tubule;epithelial.cell.of.large.intestine;Brush.cell.of.epithelium.proper.of.large.intestine;enterocyte.of.epithelium.of.large.intestine;enteroendocrine.cell;epithelial.cell.of.lung;ciliated.columnar.cell.of.tracheobronchial.tree;pancreatic.A.cell;type.B.pancreatic.cell;pancreatic.…
Acer1	0.938179	11	42	72	1589	11	erythrocyte;lymphocyte;epithelial.cell.of.large.intestine;large.intestine.goblet.cell;Brush.cell.of.epithelium.proper.of.large.intestine;enterocyte.of.epithelium.of.large.intestine;enteroendocrine.cell;epidermal.cell;basal.cell.of.epidermis;stem.cell.of.epidermis;keratinocyte
Acer2	0.857058	34	69	276	3295	40	fibroblast;endothelial.cell;erythrocyte;bladder.cell;bladder.urothelial.cell;oligodendrocyte;mesenchymal.stem.cell.of.adipose;T.cell;leukocyte;myofibroblast.cell;endocardial.cell;cardiac.muscle.cell;kidney.collecting.duct.epithelial.cell;epithelial.cell.of.large.intestine;large.intestine.goblet.cell;enterocyte.of.epithelium.of.large.intestine;enteroendocrine.cell;hepatocyte;endothelial.cell.of.he…
Acer3	0.458874	49	69	266	10448	79	fibroblast;professional.antigen.presenting.cell;endothelial.cell;erythrocyte;bladder.cell;bladder.urothelial.cell;microglial.cell;macrophage;astrocyte;oligodendrocyte;neuron;oligodendrocyte.precursor.cell;Bergmann.glial.cell;brain.pericyte;skeletal.muscle.satellite.stem.cell;mesenchymal.stem.cell;lymphocyte;mesenchymal.stem.cell.of.adipose;natural.killer.cell;myeloid.cell;B.cell;T.cell;leukocyte;…
Ache	0.838681	30	33	282	228	31	endothelial.cell;erythrocyte;microglial.cell;astrocyte;neuron;oligodendrocyte.precursor.cell;Bergmann.glial.cell;brain.pericyte;skeletal.muscle.satellite.stem.cell;mesenchymal.stem.cell;myofibroblast.cell;cardiac.muscle.cell;smooth.muscle.cell;kidney.collecting.duct.epithelial.cell;epithelial.cell.of.large.intestine;large.intestine.goblet.cell;enterocyte.of.epithelium.of.large.intestine;enteroend…
Acin1	0.274786	28	114	408	567	81	fibroblast;professional.antigen.presenting.cell;endothelial.cell;erythrocyte;bladder.cell;bladder.urothelial.cell;microglial.cell;macrophage;astrocyte;oligodendrocyte;neuron;oligodendrocyte.precursor.cell;Bergmann.glial.cell;brain.pericyte;skeletal.muscle.satellite.stem.cell;mesenchymal.stem.cell;lymphocyte;mesenchymal.stem.cell.of.adipose;natural.killer.cell;myeloid.cell;B.cell;T.cell;leukocyte;…
Acly	0.395179	32	105	332	891	81	fibroblast;professional.antigen.presenting.cell;endothelial.cell;erythrocyte;bladder.cell;bladder.urothelial.cell;microglial.cell;macrophage;astrocyte;oligodendrocyte;neuron;oligodendrocyte.precursor.cell;Bergmann.glial.cell;brain.pericyte;skeletal.muscle.satellite.stem.cell;mesenchymal.stem.cell;lymphocyte;mesenchymal.stem.cell.of.adipose;natural.killer.cell;myeloid.cell;B.cell;T.cell;leukocyte;…
Acmsd	0.99255	2	11	115	1633	2	epithelial.cell.of.proximal.tubule;hepatocyte
Acnat1	0.934742	11	21	58	220	11	erythrocyte;epithelial.cell.of.proximal.tubule;epithelial.cell.of.large.intestine;large.intestine.goblet.cell;enterocyte.of.epithelium.of.large.intestine;enteroendocrine.cell;hepatocyte;endothelial.cell.of.hepatic.sinusoid;epithelial.cell.of.lung;pancreatic.ductal.cell;epithelial.cell
Acnat2	0.986607	3	11	42	274	3	epithelial.cell.of.proximal.tubule;hepatocyte;endothelial.cell.of.hepatic.sinusoid
Aco1	0.474516	46	41	240	671	79	fibroblast;professional.antigen.presenting.cell;endothelial.cell;erythrocyte;bladder.cell;bladder.urothelial.cell;microglial.cell;macrophage;astrocyte;oligodendrocyte;neuron;oligodendrocyte.precursor.cell;Bergmann.glial.cell;brain.pericyte;skeletal.muscle.satellite.stem.cell;mesenchymal.stem.cell;lymphocyte;mesenchymal.stem.cell.of.adipose;natural.killer.cell;myeloid.cell;B.cell;T.cell;leukocyte;…
Aco2	0.335656	8	51	365	371	81	fibroblast;professional.antigen.presenting.cell;endothelial.cell;erythrocyte;bladder.cell;bladder.urothelial.cell;microglial.cell;macrophage;astrocyte;oligodendrocyte;neuron;oligodendrocyte.precursor.cell;Bergmann.glial.cell;brain.pericyte;skeletal.muscle.satellite.stem.cell;mesenchymal.stem.cell;lymphocyte;mesenchymal.stem.cell.of.adipose;natural.killer.cell;myeloid.cell;B.cell;T.cell;leukocyte;…
Acot1	0.717384	51	63	209	992	58	fibroblast;endothelial.cell;erythrocyte;bladder.cell;bladder.urothelial.cell;astrocyte;oligodendrocyte;neuron;oligodendrocyte.precursor.cell;Bergmann.glial.cell;brain.pericyte;skeletal.muscle.satellite.stem.cell;mesenchymal.stem.cell;lymphocyte;mesenchymal.stem.cell.of.adipose;myeloid.cell;leukocyte;myofibroblast.cell;endocardial.cell;cardiac.muscle.cell;smooth.muscle.cell;kidney.collecting.duct.…
Acot10	0.987598	2	7	40	120	2	erythrocyte;immature.natural.killer.cell
Acot11	0.764447	40	80	210	3774	48	fibroblast;professional.antigen.presenting.cell;erythrocyte;bladder.cell;macrophage;astrocyte;oligodendrocyte;neuron;oligodendrocyte.precursor.cell;Bergmann.glial.cell;mesenchymal.stem.cell.of.adipose;natural.killer.cell;myeloid.cell;leukocyte;endocardial.cell;cardiac.muscle.cell;kidney.collecting.duct.epithelial.cell;epithelial.cell.of.proximal.tubule;epithelial.cell.of.large.intestine;large.int…
Acot12	0.982054	4	59	152	1368	4	myofibroblast.cell;epithelial.cell.of.proximal.tubule;hepatocyte;pancreatic.PP.cell
Acot13	0.464174	37	80	342	87	81	fibroblast;professional.antigen.presenting.cell;endothelial.cell;erythrocyte;bladder.cell;bladder.urothelial.cell;microglial.cell;macrophage;astrocyte;oligodendrocyte;neuron;oligodendrocyte.precursor.cell;Bergmann.glial.cell;brain.pericyte;skeletal.muscle.satellite.stem.cell;mesenchymal.stem.cell;lymphocyte;mesenchymal.stem.cell.of.adipose;natural.killer.cell;myeloid.cell;B.cell;T.cell;leukocyte;…
Acot2	0.416238	46	73	231	793	80	fibroblast;professional.antigen.presenting.cell;endothelial.cell;erythrocyte;bladder.cell;bladder.urothelial.cell;microglial.cell;macrophage;astrocyte;oligodendrocyte;neuron;oligodendrocyte.precursor.cell;Bergmann.glial.cell;brain.pericyte;skeletal.muscle.satellite.stem.cell;mesenchymal.stem.cell;lymphocyte;mesenchymal.stem.cell.of.adipose;natural.killer.cell;myeloid.cell;B.cell;T.cell;leukocyte;…
Acot3	0.961145	8	28	34	539	8	neuron;oligodendrocyte.precursor.cell;epithelial.cell.of.proximal.tubule;hepatocyte;hematopoietic.precursor.cell;pancreatic.A.cell;pancreatic.PP.cell;pancreatic.D.cell
Acot4	0.90982	22	68	180	4805	24	erythrocyte;bladder.urothelial.cell;neuron;oligodendrocyte.precursor.cell;epithelial.cell.of.proximal.tubule;epithelial.cell.of.large.intestine;Brush.cell.of.epithelium.proper.of.large.intestine;enterocyte.of.epithelium.of.large.intestine;enteroendocrine.cell;skeletal.muscle.satellite.cell;hepatocyte;Kupffer.cell;basal.cell;luminal.epithelial.cell.of.mammary.gland;Slamf1.positive.multipotent.prog…
Acot6	0.830713	22	32	93	1810	27	fibroblast;bladder.cell;astrocyte;oligodendrocyte;neuron;oligodendrocyte.precursor.cell;Bergmann.glial.cell;mesenchymal.stem.cell.of.adipose;T.cell;myofibroblast.cell;endocardial.cell;epithelial.cell.of.proximal.tubule;enteroendocrine.cell;endothelial.cell.of.hepatic.sinusoid;epithelial.cell.of.lung;luminal.epithelial.cell.of.mammary.gland;Slamf1.positive.multipotent.progenitor.cell;mature.natura…
Acot7	0.447464	45	97	349	283	76	fibroblast;professional.antigen.presenting.cell;endothelial.cell;bladder.cell;bladder.urothelial.cell;microglial.cell;macrophage;astrocyte;oligodendrocyte;neuron;oligodendrocyte.precursor.cell;Bergmann.glial.cell;brain.pericyte;skeletal.muscle.satellite.stem.cell;mesenchymal.stem.cell;lymphocyte;mesenchymal.stem.cell.of.adipose;natural.killer.cell;myeloid.cell;B.cell;T.cell;leukocyte;myofibroblas…
Acot8	0.312406	37	68	332	124	79	fibroblast;professional.antigen.presenting.cell;endothelial.cell;bladder.cell;bladder.urothelial.cell;microglial.cell;macrophage;astrocyte;oligodendrocyte;neuron;oligodendrocyte.precursor.cell;Bergmann.glial.cell;brain.pericyte;skeletal.muscle.satellite.stem.cell;mesenchymal.stem.cell;lymphocyte;mesenchymal.stem.cell.of.adipose;natural.killer.cell;myeloid.cell;B.cell;T.cell;leukocyte;myofibroblas…
Acot9	0.344832	44	11	220	220	77	fibroblast;professional.antigen.presenting.cell;endothelial.cell;bladder.cell;bladder.urothelial.cell;microglial.cell;macrophage;astrocyte;oligodendrocyte;neuron;oligodendrocyte.precursor.cell;brain.pericyte;skeletal.muscle.satellite.stem.cell;mesenchymal.stem.cell;lymphocyte;mesenchymal.stem.cell.of.adipose;natural.killer.cell;myeloid.cell;B.cell;T.cell;leukocyte;myofibroblast.cell;endocardial.c…
Acox1	0.549959	51	107	344	1660	80	fibroblast;professional.antigen.presenting.cell;endothelial.cell;erythrocyte;bladder.cell;bladder.urothelial.cell;microglial.cell;macrophage;astrocyte;oligodendrocyte;neuron;oligodendrocyte.precursor.cell;Bergmann.glial.cell;brain.pericyte;skeletal.muscle.satellite.stem.cell;mesenchymal.stem.cell;lymphocyte;mesenchymal.stem.cell.of.adipose;natural.killer.cell;myeloid.cell;B.cell;T.cell;leukocyte;…
Acox2	0.934873	16	79	151	255	16	natural.killer.cell;epithelial.cell.of.proximal.tubule;epithelial.cell.of.large.intestine;enterocyte.of.epithelium.of.large.intestine;enteroendocrine.cell;hepatocyte;endothelial.cell.of.hepatic.sinusoid;Kupffer.cell;epithelial.cell.of.lung;ciliated.columnar.cell.of.tracheobronchial.tree;basal.cell;luminal.epithelial.cell.of.mammary.gland;pancreatic.PP.cell;pancreatic.ductal.cell;keratinocyte;epit…
Acox3	0.444486	46	87	334	1667	79	fibroblast;professional.antigen.presenting.cell;endothelial.cell;erythrocyte;bladder.cell;bladder.urothelial.cell;microglial.cell;macrophage;astrocyte;oligodendrocyte;neuron;oligodendrocyte.precursor.cell;Bergmann.glial.cell;brain.pericyte;skeletal.muscle.satellite.stem.cell;mesenchymal.stem.cell;lymphocyte;mesenchymal.stem.cell.of.adipose;natural.killer.cell;myeloid.cell;B.cell;T.cell;leukocyte;…
Acoxl	0.964495	8	35	93	737	8	natural.killer.cell;T.cell;epithelial.cell.of.lung;immature.T.cell;regulatory.T.cell;immature.NK.T.cell;epidermal.cell;stem.cell.of.epidermis
Acp1	0.166933	30	44	240	2550	81	fibroblast;professional.antigen.presenting.cell;endothelial.cell;erythrocyte;bladder.cell;bladder.urothelial.cell;microglial.cell;macrophage;astrocyte;oligodendrocyte;neuron;oligodendrocyte.precursor.cell;Bergmann.glial.cell;brain.pericyte;skeletal.muscle.satellite.stem.cell;mesenchymal.stem.cell;lymphocyte;mesenchymal.stem.cell.of.adipose;natural.killer.cell;myeloid.cell;B.cell;T.cell;leukocyte;…
Acp2	0.486447	49	74	359	3358	77	fibroblast;professional.antigen.presenting.cell;endothelial.cell;erythrocyte;bladder.cell;bladder.urothelial.cell;microglial.cell;macrophage;astrocyte;oligodendrocyte;neuron;oligodendrocyte.precursor.cell;Bergmann.glial.cell;brain.pericyte;skeletal.muscle.satellite.stem.cell;mesenchymal.stem.cell;mesenchymal.stem.cell.of.adipose;natural.killer.cell;myeloid.cell;B.cell;T.cell;leukocyte;myofibrobla…
Acp5	0.551992	46	46	246	282	62	fibroblast;professional.antigen.presenting.cell;endothelial.cell;bladder.cell;bladder.urothelial.cell;macrophage;oligodendrocyte;mesenchymal.stem.cell;lymphocyte;mesenchymal.stem.cell.of.adipose;natural.killer.cell;myeloid.cell;B.cell;T.cell;leukocyte;endocardial.cell;epithelial.cell.of.proximal.tubule;epithelial.cell.of.large.intestine;large.intestine.goblet.cell;Brush.cell.of.epithelium.proper.…
Acp6	0.385224	44	50	328	106	80	fibroblast;professional.antigen.presenting.cell;endothelial.cell;erythrocyte;bladder.cell;bladder.urothelial.cell;microglial.cell;macrophage;astrocyte;oligodendrocyte;neuron;oligodendrocyte.precursor.cell;Bergmann.glial.cell;brain.pericyte;skeletal.muscle.satellite.stem.cell;mesenchymal.stem.cell;lymphocyte;mesenchymal.stem.cell.of.adipose;natural.killer.cell;myeloid.cell;B.cell;T.cell;leukocyte;…
Acrbp	0.722299	35	62	154	209	43	endothelial.cell;bladder.urothelial.cell;microglial.cell;macrophage;astrocyte;oligodendrocyte;neuron;oligodendrocyte.precursor.cell;skeletal.muscle.satellite.stem.cell;mesenchymal.stem.cell.of.adipose;myeloid.cell;B.cell;T.cell;leukocyte;myofibroblast.cell;endocardial.cell;epithelial.cell.of.proximal.tubule;epithelial.cell.of.large.intestine;Brush.cell.of.epithelium.proper.of.large.intestine;ente…
Acsbg1	0.859688	32	22	149	514	33	erythrocyte;bladder.urothelial.cell;macrophage;astrocyte;oligodendrocyte;neuron;oligodendrocyte.precursor.cell;Bergmann.glial.cell;mesenchymal.stem.cell.of.adipose;natural.killer.cell;T.cell;leukocyte;stromal.cell;basal.cell;luminal.epithelial.cell.of.mammary.gland;Slamf1.positive.multipotent.progenitor.cell;naive.B.cell;immature.T.cell;mature.natural.killer.cell;immature.natural.killer.cell;regu…
Acsf2	0.660913	39	79	270	1205	56	fibroblast;professional.antigen.presenting.cell;endothelial.cell;erythrocyte;bladder.cell;bladder.urothelial.cell;microglial.cell;macrophage;astrocyte;Bergmann.glial.cell;lymphocyte;mesenchymal.stem.cell.of.adipose;myeloid.cell;B.cell;T.cell;leukocyte;myofibroblast.cell;endocardial.cell;smooth.muscle.cell;epithelial.cell.of.proximal.tubule;epithelial.cell.of.large.intestine;large.intestine.goblet…
Acsf3	0.418659	43	98	299	344	79	fibroblast;professional.antigen.presenting.cell;endothelial.cell;erythrocyte;bladder.cell;bladder.urothelial.cell;microglial.cell;macrophage;astrocyte;oligodendrocyte;neuron;oligodendrocyte.precursor.cell;Bergmann.glial.cell;brain.pericyte;skeletal.muscle.satellite.stem.cell;mesenchymal.stem.cell;lymphocyte;mesenchymal.stem.cell.of.adipose;natural.killer.cell;myeloid.cell;B.cell;T.cell;leukocyte;…
Acsl1	0.536277	48	147	339	1571	76	fibroblast;professional.antigen.presenting.cell;endothelial.cell;erythrocyte;bladder.cell;bladder.urothelial.cell;microglial.cell;macrophage;astrocyte;oligodendrocyte;neuron;oligodendrocyte.precursor.cell;Bergmann.glial.cell;brain.pericyte;skeletal.muscle.satellite.stem.cell;mesenchymal.stem.cell;lymphocyte;mesenchymal.stem.cell.of.adipose;natural.killer.cell;myeloid.cell;B.cell;T.cell;leukocyte;…
Acsl3	0.613	54	86	316	1328	75	fibroblast;endothelial.cell;bladder.cell;bladder.urothelial.cell;microglial.cell;macrophage;astrocyte;oligodendrocyte;neuron;oligodendrocyte.precursor.cell;Bergmann.glial.cell;brain.pericyte;skeletal.muscle.satellite.stem.cell;mesenchymal.stem.cell;lymphocyte;mesenchymal.stem.cell.of.adipose;natural.killer.cell;myeloid.cell;B.cell;T.cell;leukocyte;myofibroblast.cell;endocardial.cell;cardiac.muscl…
Acsl4	0.449207	43	31	258	2684	81	fibroblast;professional.antigen.presenting.cell;endothelial.cell;erythrocyte;bladder.cell;bladder.urothelial.cell;microglial.cell;macrophage;astrocyte;oligodendrocyte;neuron;oligodendrocyte.precursor.cell;Bergmann.glial.cell;brain.pericyte;skeletal.muscle.satellite.stem.cell;mesenchymal.stem.cell;lymphocyte;mesenchymal.stem.cell.of.adipose;natural.killer.cell;myeloid.cell;B.cell;T.cell;leukocyte;…
Acsl5	0.281847	35	74	77	1364	81	fibroblast;professional.antigen.presenting.cell;endothelial.cell;erythrocyte;bladder.cell;bladder.urothelial.cell;microglial.cell;macrophage;astrocyte;oligodendrocyte;neuron;oligodendrocyte.precursor.cell;Bergmann.glial.cell;brain.pericyte;skeletal.muscle.satellite.stem.cell;mesenchymal.stem.cell;lymphocyte;mesenchymal.stem.cell.of.adipose;natural.killer.cell;myeloid.cell;B.cell;T.cell;leukocyte;…
Acsl6	0.931546	16	35	241	3555	16	professional.antigen.presenting.cell;endothelial.cell;erythrocyte;astrocyte;oligodendrocyte;neuron;oligodendrocyte.precursor.cell;Bergmann.glial.cell;cardiac.muscle.cell;enteroendocrine.cell;skeletal.muscle.satellite.cell;pancreatic.A.cell;type.B.pancreatic.cell;pancreatic.PP.cell;pancreatic.D.cell;mesenchymal.cell
Acsm1	0.954867	10	37	78	232	10	B.cell;epithelial.cell.of.proximal.tubule;hepatocyte;endothelial.cell.of.hepatic.sinusoid;Kupffer.cell;epithelial.cell.of.lung;epidermal.cell;basal.cell.of.epidermis;stem.cell.of.epidermis;epithelial.cell
Acsm2	0.997266	2	24	65	4681	2	kidney.collecting.duct.epithelial.cell;epithelial.cell.of.proximal.tubule
Acsm3	0.955684	10	36	125	533	10	bladder.urothelial.cell;neuron;epithelial.cell.of.proximal.tubule;epithelial.cell.of.large.intestine;large.intestine.goblet.cell;enteroendocrine.cell;hepatocyte;endothelial.cell.of.hepatic.sinusoid;pancreatic.ductal.cell;pancreatic.stellate.cell
Acsm5	0.977341	4	29	73	995	4	Bergmann.glial.cell;epithelial.cell.of.proximal.tubule;hepatocyte;endothelial.cell.of.hepatic.sinusoid
Acss1	0.630334	54	59	217	1508	62	professional.antigen.presenting.cell;endothelial.cell;erythrocyte;bladder.urothelial.cell;microglial.cell;macrophage;astrocyte;oligodendrocyte;neuron;oligodendrocyte.precursor.cell;Bergmann.glial.cell;brain.pericyte;lymphocyte;natural.killer.cell;myeloid.cell;B.cell;T.cell;leukocyte;myofibroblast.cell;cardiac.muscle.cell;smooth.muscle.cell;kidney.collecting.duct.epithelial.cell;epithelial.cell.of…
Acss3	0.872079	19	56	121	2647	19	fibroblast;bladder.cell;astrocyte;Bergmann.glial.cell;skeletal.muscle.satellite.stem.cell;mesenchymal.stem.cell;mesenchymal.stem.cell.of.adipose;myofibroblast.cell;kidney.collecting.duct.epithelial.cell;skeletal.muscle.satellite.cell;hepatocyte;stromal.cell;epithelial.cell.of.lung;luminal.epithelial.cell.of.mammary.gland;pancreatic.acinar.cell;pancreatic.ductal.cell;pancreatic.stellate.cell;mesen…
Acta1	0.87204	24	40	57	240	24	fibroblast;professional.antigen.presenting.cell;endothelial.cell;erythrocyte;bladder.urothelial.cell;macrophage;neuron;skeletal.muscle.satellite.stem.cell;mesenchymal.stem.cell;lymphocyte;B.cell;myofibroblast.cell;cardiac.muscle.cell;smooth.muscle.cell;epithelial.cell.of.large.intestine;large.intestine.goblet.cell;Brush.cell.of.epithelium.proper.of.large.intestine;enterocyte.of.epithelium.of.larg…
Acta2	0.794796	45	28	116	577	50	fibroblast;professional.antigen.presenting.cell;endothelial.cell;erythrocyte;bladder.cell;bladder.urothelial.cell;macrophage;astrocyte;oligodendrocyte;neuron;oligodendrocyte.precursor.cell;brain.pericyte;skeletal.muscle.satellite.stem.cell;mesenchymal.stem.cell;lymphocyte;mesenchymal.stem.cell.of.adipose;myeloid.cell;B.cell;T.cell;leukocyte;myofibroblast.cell;cardiac.muscle.cell;smooth.muscle.cel…
Actb	0.133045	0	98	428	683	81	fibroblast;professional.antigen.presenting.cell;endothelial.cell;erythrocyte;bladder.cell;bladder.urothelial.cell;microglial.cell;macrophage;astrocyte;oligodendrocyte;neuron;oligodendrocyte.precursor.cell;Bergmann.glial.cell;brain.pericyte;skeletal.muscle.satellite.stem.cell;mesenchymal.stem.cell;lymphocyte;mesenchymal.stem.cell.of.adipose;natural.killer.cell;myeloid.cell;B.cell;T.cell;leukocyte;…
Actc1	0.939799	15	12	79	184	15	fibroblast;professional.antigen.presenting.cell;endothelial.cell;erythrocyte;skeletal.muscle.satellite.stem.cell;leukocyte;myofibroblast.cell;endocardial.cell;cardiac.muscle.cell;smooth.muscle.cell;skeletal.muscle.satellite.cell;stromal.cell;pancreatic.PP.cell;pancreatic.stellate.cell;epithelial.cell
Actg1	0.165054	1	115	350	700	81	fibroblast;professional.antigen.presenting.cell;endothelial.cell;erythrocyte;bladder.cell;bladder.urothelial.cell;microglial.cell;macrophage;astrocyte;oligodendrocyte;neuron;oligodendrocyte.precursor.cell;Bergmann.glial.cell;brain.pericyte;skeletal.muscle.satellite.stem.cell;mesenchymal.stem.cell;lymphocyte;mesenchymal.stem.cell.of.adipose;natural.killer.cell;myeloid.cell;B.cell;T.cell;leukocyte;…
Actg2	0.935179	11	26	101	80	11	fibroblast;professional.antigen.presenting.cell;bladder.cell;brain.pericyte;myeloid.cell;myofibroblast.cell;smooth.muscle.cell;stromal.cell;basal.cell;regulatory.T.cell;pancreatic.stellate.cell
Actl6a	0.31068	34	73	376	371	81	fibroblast;professional.antigen.presenting.cell;endothelial.cell;erythrocyte;bladder.cell;bladder.urothelial.cell;microglial.cell;macrophage;astrocyte;oligodendrocyte;neuron;oligodendrocyte.precursor.cell;Bergmann.glial.cell;brain.pericyte;skeletal.muscle.satellite.stem.cell;mesenchymal.stem.cell;lymphocyte;mesenchymal.stem.cell.of.adipose;natural.killer.cell;myeloid.cell;B.cell;T.cell;leukocyte;…
Actl6b	0.945669	9	40	206	196	9	erythrocyte;astrocyte;neuron;oligodendrocyte.precursor.cell;enteroendocrine.cell;pancreatic.A.cell;type.B.pancreatic.cell;pancreatic.PP.cell;pancreatic.D.cell
Actn1	0.675734	44	121	288	775	58	fibroblast;professional.antigen.presenting.cell;endothelial.cell;erythrocyte;bladder.cell;microglial.cell;macrophage;neuron;Bergmann.glial.cell;brain.pericyte;lymphocyte;mesenchymal.stem.cell.of.adipose;natural.killer.cell;myeloid.cell;T.cell;leukocyte;myofibroblast.cell;endocardial.cell;smooth.muscle.cell;kidney.collecting.duct.epithelial.cell;epithelial.cell.of.proximal.tubule;epithelial.cell.o…
Actn2	0.916821	29	54	193	68	29	fibroblast;professional.antigen.presenting.cell;endothelial.cell;erythrocyte;bladder.urothelial.cell;macrophage;oligodendrocyte;neuron;skeletal.muscle.satellite.stem.cell;lymphocyte;natural.killer.cell;T.cell;leukocyte;myofibroblast.cell;endocardial.cell;cardiac.muscle.cell;smooth.muscle.cell;kidney.collecting.duct.epithelial.cell;skeletal.muscle.satellite.cell;epithelial.cell.of.lung;immature.T.…
Actn3	0.939255	14	66	305	129	15	fibroblast;professional.antigen.presenting.cell;erythrocyte;bladder.cell;skeletal.muscle.satellite.stem.cell;mesenchymal.stem.cell.of.adipose;leukocyte;myofibroblast.cell;skeletal.muscle.satellite.cell;basophil;hematopoietic.precursor.cell;pre.natural.killer.cell;pancreatic.D.cell;pancreatic.stellate.cell;epithelial.cell
Actn4	0.313548	17	98	372	574	81	fibroblast;professional.antigen.presenting.cell;endothelial.cell;erythrocyte;bladder.cell;bladder.urothelial.cell;microglial.cell;macrophage;astrocyte;oligodendrocyte;neuron;oligodendrocyte.precursor.cell;Bergmann.glial.cell;brain.pericyte;skeletal.muscle.satellite.stem.cell;mesenchymal.stem.cell;lymphocyte;mesenchymal.stem.cell.of.adipose;natural.killer.cell;myeloid.cell;B.cell;T.cell;leukocyte;…
Actr10	0.168556	17	58	297	2670	81	fibroblast;professional.antigen.presenting.cell;endothelial.cell;erythrocyte;bladder.cell;bladder.urothelial.cell;microglial.cell;macrophage;astrocyte;oligodendrocyte;neuron;oligodendrocyte.precursor.cell;Bergmann.glial.cell;brain.pericyte;skeletal.muscle.satellite.stem.cell;mesenchymal.stem.cell;lymphocyte;mesenchymal.stem.cell.of.adipose;natural.killer.cell;myeloid.cell;B.cell;T.cell;leukocyte;…
Actr1a	0.247797	31	120	221	1556	81	fibroblast;professional.antigen.presenting.cell;endothelial.cell;erythrocyte;bladder.cell;bladder.urothelial.cell;microglial.cell;macrophage;astrocyte;oligodendrocyte;neuron;oligodendrocyte.precursor.cell;Bergmann.glial.cell;brain.pericyte;skeletal.muscle.satellite.stem.cell;mesenchymal.stem.cell;lymphocyte;mesenchymal.stem.cell.of.adipose;natural.killer.cell;myeloid.cell;B.cell;T.cell;leukocyte;…
Actr1b	0.242508	27	96	355	1962	80	fibroblast;professional.antigen.presenting.cell;endothelial.cell;erythrocyte;bladder.cell;bladder.urothelial.cell;microglial.cell;macrophage;astrocyte;oligodendrocyte;neuron;oligodendrocyte.precursor.cell;Bergmann.glial.cell;brain.pericyte;skeletal.muscle.satellite.stem.cell;mesenchymal.stem.cell;lymphocyte;mesenchymal.stem.cell.of.adipose;natural.killer.cell;myeloid.cell;B.cell;T.cell;leukocyte;…
Actr2	0.222748	10	110	317	2385	81	fibroblast;professional.antigen.presenting.cell;endothelial.cell;erythrocyte;bladder.cell;bladder.urothelial.cell;microglial.cell;macrophage;astrocyte;oligodendrocyte;neuron;oligodendrocyte.precursor.cell;Bergmann.glial.cell;brain.pericyte;skeletal.muscle.satellite.stem.cell;mesenchymal.stem.cell;lymphocyte;mesenchymal.stem.cell.of.adipose;natural.killer.cell;myeloid.cell;B.cell;T.cell;leukocyte;…
Actr3	0.224067	7	67	413	1089	81	fibroblast;professional.antigen.presenting.cell;endothelial.cell;erythrocyte;bladder.cell;bladder.urothelial.cell;microglial.cell;macrophage;astrocyte;oligodendrocyte;neuron;oligodendrocyte.precursor.cell;Bergmann.glial.cell;brain.pericyte;skeletal.muscle.satellite.stem.cell;mesenchymal.stem.cell;lymphocyte;mesenchymal.stem.cell.of.adipose;natural.killer.cell;myeloid.cell;B.cell;T.cell;leukocyte;…
Actr3b	0.848519	33	27	248	396	34	fibroblast;endothelial.cell;erythrocyte;bladder.cell;astrocyte;oligodendrocyte;neuron;oligodendrocyte.precursor.cell;Bergmann.glial.cell;brain.pericyte;mesenchymal.stem.cell;lymphocyte;mesenchymal.stem.cell.of.adipose;B.cell;myofibroblast.cell;cardiac.muscle.cell;smooth.muscle.cell;stromal.cell;basal.cell;luminal.epithelial.cell.of.mammary.gland;immature.B.cell;late.pro.B.cell;naive.B.cell;pre.na…
Actr5	0.371986	39	92	219	321	81	fibroblast;professional.antigen.presenting.cell;endothelial.cell;erythrocyte;bladder.cell;bladder.urothelial.cell;microglial.cell;macrophage;astrocyte;oligodendrocyte;neuron;oligodendrocyte.precursor.cell;Bergmann.glial.cell;brain.pericyte;skeletal.muscle.satellite.stem.cell;mesenchymal.stem.cell;lymphocyte;mesenchymal.stem.cell.of.adipose;natural.killer.cell;myeloid.cell;B.cell;T.cell;leukocyte;…
Actr6	0.406861	41	35	292	460	79	fibroblast;professional.antigen.presenting.cell;endothelial.cell;erythrocyte;bladder.cell;bladder.urothelial.cell;microglial.cell;macrophage;astrocyte;oligodendrocyte;neuron;oligodendrocyte.precursor.cell;Bergmann.glial.cell;brain.pericyte;skeletal.muscle.satellite.stem.cell;mesenchymal.stem.cell;lymphocyte;mesenchymal.stem.cell.of.adipose;natural.killer.cell;myeloid.cell;B.cell;T.cell;leukocyte;…
Actr8	0.309842	36	88	198	405	81	fibroblast;professional.antigen.presenting.cell;endothelial.cell;erythrocyte;bladder.cell;bladder.urothelial.cell;microglial.cell;macrophage;astrocyte;oligodendrocyte;neuron;oligodendrocyte.precursor.cell;Bergmann.glial.cell;brain.pericyte;skeletal.muscle.satellite.stem.cell;mesenchymal.stem.cell;lymphocyte;mesenchymal.stem.cell.of.adipose;natural.killer.cell;myeloid.cell;B.cell;T.cell;leukocyte;…
Acvr1	0.656561	48	86	287	1098	57	fibroblast;professional.antigen.presenting.cell;endothelial.cell;erythrocyte;bladder.cell;bladder.urothelial.cell;microglial.cell;astrocyte;oligodendrocyte;neuron;oligodendrocyte.precursor.cell;Bergmann.glial.cell;brain.pericyte;skeletal.muscle.satellite.stem.cell;mesenchymal.stem.cell;lymphocyte;mesenchymal.stem.cell.of.adipose;myeloid.cell;leukocyte;myofibroblast.cell;endocardial.cell;cardiac.m…
Acvr1b	0.606312	36	101	311	2822	55	fibroblast;professional.antigen.presenting.cell;endothelial.cell;erythrocyte;bladder.cell;bladder.urothelial.cell;microglial.cell;macrophage;astrocyte;neuron;oligodendrocyte.precursor.cell;brain.pericyte;skeletal.muscle.satellite.stem.cell;mesenchymal.stem.cell;mesenchymal.stem.cell.of.adipose;myeloid.cell;T.cell;leukocyte;endocardial.cell;epithelial.cell.of.large.intestine;large.intestine.goblet…
Acvr1c	0.911777	13	64	184	7465	13	erythrocyte;neuron;Bergmann.glial.cell;epithelial.cell.of.large.intestine;large.intestine.goblet.cell;enterocyte.of.epithelium.of.large.intestine;enteroendocrine.cell;basophil;pancreatic.A.cell;type.B.pancreatic.cell;pancreatic.acinar.cell;pancreatic.PP.cell;pancreatic.D.cell
Acvr2a	0.416455	44	65	247	3481	80	fibroblast;professional.antigen.presenting.cell;endothelial.cell;erythrocyte;bladder.cell;bladder.urothelial.cell;microglial.cell;macrophage;astrocyte;oligodendrocyte;neuron;oligodendrocyte.precursor.cell;Bergmann.glial.cell;brain.pericyte;skeletal.muscle.satellite.stem.cell;mesenchymal.stem.cell;lymphocyte;mesenchymal.stem.cell.of.adipose;natural.killer.cell;myeloid.cell;B.cell;T.cell;leukocyte;…
Acvr2b	0.644307	40	39	246	1534	57	fibroblast;endothelial.cell;erythrocyte;bladder.cell;bladder.urothelial.cell;microglial.cell;macrophage;astrocyte;oligodendrocyte;neuron;oligodendrocyte.precursor.cell;Bergmann.glial.cell;brain.pericyte;skeletal.muscle.satellite.stem.cell;mesenchymal.stem.cell;mesenchymal.stem.cell.of.adipose;myeloid.cell;leukocyte;myofibroblast.cell;endocardial.cell;cardiac.muscle.cell;smooth.muscle.cell;kidney.…
Acvrl1	0.731275	51	117	191	1859	55	fibroblast;professional.antigen.presenting.cell;endothelial.cell;bladder.cell;bladder.urothelial.cell;microglial.cell;macrophage;astrocyte;oligodendrocyte;neuron;oligodendrocyte.precursor.cell;brain.pericyte;skeletal.muscle.satellite.stem.cell;mesenchymal.stem.cell;lymphocyte;mesenchymal.stem.cell.of.adipose;myeloid.cell;T.cell;leukocyte;myofibroblast.cell;endocardial.cell;cardiac.muscle.cell;smo…
Acy1	0.468018	51	83	281	100	75	fibroblast;professional.antigen.presenting.cell;endothelial.cell;erythrocyte;bladder.cell;bladder.urothelial.cell;microglial.cell;macrophage;astrocyte;oligodendrocyte;neuron;oligodendrocyte.precursor.cell;Bergmann.glial.cell;brain.pericyte;skeletal.muscle.satellite.stem.cell;mesenchymal.stem.cell;lymphocyte;mesenchymal.stem.cell.of.adipose;natural.killer.cell;myeloid.cell;B.cell;T.cell;leukocyte;…
Acy3	0.80991	43	103	163	139	51	fibroblast;endothelial.cell;erythrocyte;bladder.cell;bladder.urothelial.cell;astrocyte;oligodendrocyte;brain.pericyte;skeletal.muscle.satellite.stem.cell;mesenchymal.stem.cell;lymphocyte;mesenchymal.stem.cell.of.adipose;myeloid.cell;leukocyte;myofibroblast.cell;endocardial.cell;cardiac.muscle.cell;smooth.muscle.cell;kidney.collecting.duct.epithelial.cell;epithelial.cell.of.proximal.tubule;epithel…
Acyp1	0.358579	36	114	331	65	79	fibroblast;professional.antigen.presenting.cell;endothelial.cell;bladder.cell;bladder.urothelial.cell;microglial.cell;macrophage;astrocyte;oligodendrocyte;neuron;oligodendrocyte.precursor.cell;Bergmann.glial.cell;brain.pericyte;skeletal.muscle.satellite.stem.cell;mesenchymal.stem.cell;lymphocyte;mesenchymal.stem.cell.of.adipose;natural.killer.cell;myeloid.cell;B.cell;T.cell;leukocyte;myofibroblas…
Acyp2	0.671716	44	24	94	334	54	fibroblast;endothelial.cell;erythrocyte;bladder.cell;bladder.urothelial.cell;macrophage;astrocyte;oligodendrocyte;neuron;oligodendrocyte.precursor.cell;Bergmann.glial.cell;brain.pericyte;skeletal.muscle.satellite.stem.cell;mesenchymal.stem.cell;lymphocyte;mesenchymal.stem.cell.of.adipose;natural.killer.cell;myeloid.cell;leukocyte;myofibroblast.cell;endocardial.cell;cardiac.muscle.cell;smooth.musc…
Ada	0.639103	50	28	147	481	64	fibroblast;professional.antigen.presenting.cell;endothelial.cell;erythrocyte;bladder.cell;microglial.cell;macrophage;oligodendrocyte;oligodendrocyte.precursor.cell;brain.pericyte;skeletal.muscle.satellite.stem.cell;mesenchymal.stem.cell;lymphocyte;mesenchymal.stem.cell.of.adipose;natural.killer.cell;myeloid.cell;B.cell;T.cell;leukocyte;myofibroblast.cell;endocardial.cell;epithelial.cell.of.proxim…
Adal	0.44325	33	19	341	1131	74	fibroblast;professional.antigen.presenting.cell;endothelial.cell;erythrocyte;bladder.cell;bladder.urothelial.cell;microglial.cell;macrophage;astrocyte;oligodendrocyte;neuron;oligodendrocyte.precursor.cell;Bergmann.glial.cell;brain.pericyte;skeletal.muscle.satellite.stem.cell;mesenchymal.stem.cell;lymphocyte;mesenchymal.stem.cell.of.adipose;natural.killer.cell;myeloid.cell;B.cell;T.cell;leukocyte;…
Adam10	0.300353	30	89	288	2135	81	fibroblast;professional.antigen.presenting.cell;endothelial.cell;erythrocyte;bladder.cell;bladder.urothelial.cell;microglial.cell;macrophage;astrocyte;oligodendrocyte;neuron;oligodendrocyte.precursor.cell;Bergmann.glial.cell;brain.pericyte;skeletal.muscle.satellite.stem.cell;mesenchymal.stem.cell;lymphocyte;mesenchymal.stem.cell.of.adipose;natural.killer.cell;myeloid.cell;B.cell;T.cell;leukocyte;…
Adam11	0.868924	26	53	261	2583	26	fibroblast;professional.antigen.presenting.cell;endothelial.cell;erythrocyte;macrophage;astrocyte;oligodendrocyte;neuron;oligodendrocyte.precursor.cell;Bergmann.glial.cell;brain.pericyte;mesenchymal.stem.cell;myeloid.cell;myofibroblast.cell;cardiac.muscle.cell;smooth.muscle.cell;hepatocyte;Kupffer.cell;stromal.cell;basal.cell;Slamf1.positive.multipotent.progenitor.cell;Slamf1.negative.multipotent…
Adam12	0.891146	20	36	187	4743	20	fibroblast;endothelial.cell;erythrocyte;bladder.cell;neuron;oligodendrocyte.precursor.cell;mesenchymal.stem.cell;lymphocyte;mesenchymal.stem.cell.of.adipose;natural.killer.cell;T.cell;skeletal.muscle.satellite.cell;endothelial.cell.of.hepatic.sinusoid;stromal.cell;lung.endothelial.cell;basal.cell;immature.T.cell;mesenchymal.cell;blood.cell;epithelial.cell
Adam15	0.527903	50	73	316	271	71	fibroblast;professional.antigen.presenting.cell;endothelial.cell;erythrocyte;bladder.cell;bladder.urothelial.cell;microglial.cell;macrophage;astrocyte;oligodendrocyte;neuron;oligodendrocyte.precursor.cell;Bergmann.glial.cell;brain.pericyte;skeletal.muscle.satellite.stem.cell;mesenchymal.stem.cell;lymphocyte;mesenchymal.stem.cell.of.adipose;natural.killer.cell;myeloid.cell;B.cell;T.cell;leukocyte;…
Adam17	0.324476	41	80	374	1759	80	fibroblast;professional.antigen.presenting.cell;endothelial.cell;erythrocyte;bladder.cell;bladder.urothelial.cell;microglial.cell;macrophage;astrocyte;oligodendrocyte;neuron;oligodendrocyte.precursor.cell;Bergmann.glial.cell;brain.pericyte;skeletal.muscle.satellite.stem.cell;mesenchymal.stem.cell;lymphocyte;mesenchymal.stem.cell.of.adipose;natural.killer.cell;myeloid.cell;B.cell;T.cell;leukocyte;…
Adam19	0.69183	45	116	265	3498	50	fibroblast;professional.antigen.presenting.cell;endothelial.cell;erythrocyte;bladder.cell;macrophage;oligodendrocyte;neuron;oligodendrocyte.precursor.cell;brain.pericyte;mesenchymal.stem.cell;lymphocyte;mesenchymal.stem.cell.of.adipose;natural.killer.cell;myeloid.cell;B.cell;T.cell;leukocyte;myofibroblast.cell;endocardial.cell;cardiac.muscle.cell;smooth.muscle.cell;Brush.cell.of.epithelium.proper…
Adam1a	0.830262	26	45	16	277	27	fibroblast;endothelial.cell;macrophage;astrocyte;oligodendrocyte;neuron;oligodendrocyte.precursor.cell;Bergmann.glial.cell;brain.pericyte;mesenchymal.stem.cell;B.cell;T.cell;Brush.cell.of.epithelium.proper.of.large.intestine;enteroendocrine.cell;skeletal.muscle.satellite.cell;lung.endothelial.cell;epithelial.cell.of.lung;basophil;megakaryocyte.erythroid.progenitor.cell;immature.B.cell;late.pro.B.…
Adam22	0.719534	47	72	242	6334	54	fibroblast;professional.antigen.presenting.cell;endothelial.cell;erythrocyte;bladder.urothelial.cell;microglial.cell;astrocyte;oligodendrocyte;neuron;oligodendrocyte.precursor.cell;Bergmann.glial.cell;brain.pericyte;skeletal.muscle.satellite.stem.cell;mesenchymal.stem.cell;lymphocyte;mesenchymal.stem.cell.of.adipose;natural.killer.cell;myeloid.cell;B.cell;leukocyte;myofibroblast.cell;endocardial.…
Adam23	0.899767	27	60	184	3620	27	fibroblast;professional.antigen.presenting.cell;endothelial.cell;erythrocyte;bladder.cell;astrocyte;oligodendrocyte;neuron;oligodendrocyte.precursor.cell;mesenchymal.stem.cell;lymphocyte;mesenchymal.stem.cell.of.adipose;natural.killer.cell;myeloid.cell;B.cell;smooth.muscle.cell;endothelial.cell.of.hepatic.sinusoid;stromal.cell;lung.endothelial.cell;basal.cell;granulocyte.monocyte.progenitor.cell;…
Adam3	0.972853	6	11	125	178	6	microglial.cell;macrophage;lymphocyte;stromal.cell;monocyte;megakaryocyte.erythroid.progenitor.cell
Adam32	0.992168	2	71	175	176	2	pancreatic.A.cell;type.B.pancreatic.cell
Adam33	0.914993	15	43	210	471	15	fibroblast;professional.antigen.presenting.cell;erythrocyte;bladder.cell;macrophage;mesenchymal.stem.cell;mesenchymal.stem.cell.of.adipose;myeloid.cell;leukocyte;stromal.cell;classical.monocyte;pancreatic.ductal.cell;pancreatic.stellate.cell;mesenchymal.cell;epithelial.cell
Adam5	0.938096	12	7	145	172	12	fibroblast;bladder.cell;neuron;oligodendrocyte.precursor.cell;mesenchymal.stem.cell;mesenchymal.stem.cell.of.adipose;myofibroblast.cell;stromal.cell;ciliated.columnar.cell.of.tracheobronchial.tree;pancreatic.A.cell;pancreatic.stellate.cell;mesenchymal.cell
Adam8	0.832509	30	48	142	545	30	professional.antigen.presenting.cell;erythrocyte;bladder.urothelial.cell;macrophage;oligodendrocyte.precursor.cell;lymphocyte;mesenchymal.stem.cell.of.adipose;myeloid.cell;B.cell;T.cell;leukocyte;Kupffer.cell;monocyte;classical.monocyte;ciliated.columnar.cell.of.tracheobronchial.tree;basal.cell;luminal.epithelial.cell.of.mammary.gland;granulocyte;basophil;granulocyte.monocyte.progenitor.cell;gran…
Adam9	0.512449	47	70	317	1306	76	fibroblast;professional.antigen.presenting.cell;endothelial.cell;erythrocyte;bladder.cell;bladder.urothelial.cell;microglial.cell;macrophage;astrocyte;oligodendrocyte;neuron;oligodendrocyte.precursor.cell;Bergmann.glial.cell;brain.pericyte;skeletal.muscle.satellite.stem.cell;mesenchymal.stem.cell;lymphocyte;mesenchymal.stem.cell.of.adipose;natural.killer.cell;myeloid.cell;B.cell;leukocyte;myofibr…
Adamts1	0.670258	38	49	254	1574	43	fibroblast;endothelial.cell;bladder.cell;bladder.urothelial.cell;microglial.cell;astrocyte;oligodendrocyte;neuron;oligodendrocyte.precursor.cell;Bergmann.glial.cell;brain.pericyte;skeletal.muscle.satellite.stem.cell;mesenchymal.stem.cell;mesenchymal.stem.cell.of.adipose;leukocyte;myofibroblast.cell;endocardial.cell;cardiac.muscle.cell;smooth.muscle.cell;kidney.collecting.duct.epithelial.cell;epit…
Adamts10	0.560277	46	17	273	574	60	fibroblast;professional.antigen.presenting.cell;endothelial.cell;erythrocyte;bladder.cell;microglial.cell;macrophage;astrocyte;neuron;oligodendrocyte.precursor.cell;Bergmann.glial.cell;brain.pericyte;skeletal.muscle.satellite.stem.cell;mesenchymal.stem.cell;lymphocyte;mesenchymal.stem.cell.of.adipose;natural.killer.cell;myeloid.cell;B.cell;T.cell;leukocyte;myofibroblast.cell;endocardial.cell;card…
Adamts12	0.907322	15	41	104	3554	15	fibroblast;erythrocyte;bladder.cell;skeletal.muscle.satellite.stem.cell;mesenchymal.stem.cell;mesenchymal.stem.cell.of.adipose;myofibroblast.cell;Brush.cell.of.epithelium.proper.of.large.intestine;skeletal.muscle.satellite.cell;stromal.cell;hematopoietic.precursor.cell;pancreatic.acinar.cell;pancreatic.stellate.cell;mesenchymal.cell;epithelial.cell
Adamts13	1	1	25	80	181	1	erythrocyte
Adamts14	0.868223	26	53	164	10	26	fibroblast;erythrocyte;bladder.cell;macrophage;brain.pericyte;mesenchymal.stem.cell;lymphocyte;mesenchymal.stem.cell.of.adipose;natural.killer.cell;B.cell;T.cell;myofibroblast.cell;smooth.muscle.cell;skeletal.muscle.satellite.cell;stromal.cell;basophil;pre.natural.killer.cell;mature.natural.killer.cell;immature.natural.killer.cell;immature.NK.T.cell;pancreatic.stellate.cell;epidermal.cell;basal.c…
Adamts15	0.893097	21	49	129	2860	21	fibroblast;erythrocyte;brain.pericyte;skeletal.muscle.satellite.stem.cell;mesenchymal.stem.cell;mesenchymal.stem.cell.of.adipose;myofibroblast.cell;cardiac.muscle.cell;epithelial.cell.of.large.intestine;enterocyte.of.epithelium.of.large.intestine;enteroendocrine.cell;stromal.cell;lung.endothelial.cell;pancreatic.acinar.cell;pancreatic.ductal.cell;pancreatic.D.cell;pancreatic.stellate.cell;basal.c…
Adamts16	0.945732	13	40	58	1050	13	erythrocyte;microglial.cell;neuron;brain.pericyte;mesenchymal.stem.cell;mesenchymal.stem.cell.of.adipose;epithelial.cell.of.large.intestine;stromal.cell;pancreatic.acinar.cell;pancreatic.ductal.cell;pancreatic.stellate.cell;DN1.thymic.pro.T.cell;mesenchymal.cell
Adamts17	0.887139	18	69	254	2555	20	erythrocyte;bladder.cell;bladder.urothelial.cell;oligodendrocyte.precursor.cell;brain.pericyte;endocardial.cell;cardiac.muscle.cell;large.intestine.goblet.cell;enteroendocrine.cell;stromal.cell;basal.cell;pancreatic.A.cell;type.B.pancreatic.cell;pancreatic.PP.cell;pancreatic.D.cell;pancreatic.stellate.cell;keratinocyte.stem.cell;mesenchymal.cell;blood.cell;epithelial.cell
Adamts18	0.942999	9	23	112	1843	9	erythrocyte;astrocyte;neuron;Bergmann.glial.cell;enterocyte.of.epithelium.of.large.intestine;basal.cell;pancreatic.A.cell;pancreatic.PP.cell;pancreatic.D.cell
Adamts19	0.938531	8	16	112	1372	8	fibroblast;erythrocyte;bladder.cell;mesenchymal.stem.cell;mesenchymal.stem.cell.of.adipose;cardiac.muscle.cell;stromal.cell;keratinocyte.stem.cell
Adamts2	0.853545	27	47	162	3544	28	fibroblast;professional.antigen.presenting.cell;endothelial.cell;erythrocyte;bladder.cell;bladder.urothelial.cell;astrocyte;oligodendrocyte;neuron;brain.pericyte;mesenchymal.stem.cell;mesenchymal.stem.cell.of.adipose;leukocyte;myofibroblast.cell;endocardial.cell;cardiac.muscle.cell;smooth.muscle.cell;skeletal.muscle.satellite.cell;stromal.cell;epithelial.cell.of.lung;basal.cell;luminal.epithelial…
Adamts20	0.895452	13	30	152	137	13	fibroblast;professional.antigen.presenting.cell;erythrocyte;bladder.cell;astrocyte;oligodendrocyte;Bergmann.glial.cell;skeletal.muscle.satellite.stem.cell;skeletal.muscle.satellite.cell;stromal.cell;ciliated.columnar.cell.of.tracheobronchial.tree;basal.cell;epithelial.cell
Adamts3	0.797324	30	35	232	277	30	fibroblast;professional.antigen.presenting.cell;erythrocyte;bladder.cell;astrocyte;neuron;oligodendrocyte.precursor.cell;mesenchymal.stem.cell;mesenchymal.stem.cell.of.adipose;T.cell;myofibroblast.cell;endocardial.cell;cardiac.muscle.cell;large.intestine.goblet.cell;skeletal.muscle.satellite.cell;stromal.cell;basal.cell;luminal.epithelial.cell.of.mammary.gland;Slamf1.positive.multipotent.progenit…
Adamts4	0.841602	26	77	146	1459	26	fibroblast;professional.antigen.presenting.cell;endothelial.cell;erythrocyte;bladder.cell;bladder.urothelial.cell;astrocyte;oligodendrocyte;neuron;oligodendrocyte.precursor.cell;Bergmann.glial.cell;brain.pericyte;skeletal.muscle.satellite.stem.cell;mesenchymal.stem.cell;lymphocyte;mesenchymal.stem.cell.of.adipose;myofibroblast.cell;cardiac.muscle.cell;Brush.cell.of.epithelium.proper.of.large.inte…
Adamts5	0.821154	31	21	158	6437	32	fibroblast;professional.antigen.presenting.cell;endothelial.cell;erythrocyte;bladder.cell;astrocyte;oligodendrocyte.precursor.cell;Bergmann.glial.cell;brain.pericyte;skeletal.muscle.satellite.stem.cell;mesenchymal.stem.cell;lymphocyte;mesenchymal.stem.cell.of.adipose;leukocyte;myofibroblast.cell;endocardial.cell;cardiac.muscle.cell;smooth.muscle.cell;skeletal.muscle.satellite.cell;stromal.cell;lu…
Adamts6	0.777297	28	93	310	2888	32	fibroblast;professional.antigen.presenting.cell;bladder.cell;macrophage;astrocyte;oligodendrocyte;neuron;oligodendrocyte.precursor.cell;Bergmann.glial.cell;natural.killer.cell;myeloid.cell;B.cell;T.cell;leukocyte;classical.monocyte;megakaryocyte.erythroid.progenitor.cell;immature.B.cell;Slamf1.negative.multipotent.progenitor.cell;naive.B.cell;immature.T.cell;common.lymphoid.progenitor;hematopoiet…
Adamts7	0.883552	19	56	190	229	22	fibroblast;endothelial.cell;erythrocyte;bladder.cell;neuron;oligodendrocyte.precursor.cell;skeletal.muscle.satellite.stem.cell;mesenchymal.stem.cell;mesenchymal.stem.cell.of.adipose;myofibroblast.cell;cardiac.muscle.cell;Brush.cell.of.epithelium.proper.of.large.intestine;skeletal.muscle.satellite.cell;endothelial.cell.of.hepatic.sinusoid;stromal.cell;basal.cell;precursor.B.cell;pancreatic.ductal.…
Adamts8	0.901958	18	46	186	638	18	fibroblast;professional.antigen.presenting.cell;erythrocyte;brain.pericyte;skeletal.muscle.satellite.stem.cell;mesenchymal.stem.cell;mesenchymal.stem.cell.of.adipose;cardiac.muscle.cell;smooth.muscle.cell;skeletal.muscle.satellite.cell;stromal.cell;lung.endothelial.cell;basal.cell;luminal.epithelial.cell.of.mammary.gland;pancreatic.D.cell;pancreatic.stellate.cell;mesenchymal.cell;epithelial.cell
Adamts9	0.839318	30	36	198	1883	30	fibroblast;professional.antigen.presenting.cell;endothelial.cell;erythrocyte;bladder.cell;astrocyte;brain.pericyte;skeletal.muscle.satellite.stem.cell;mesenchymal.stem.cell;mesenchymal.stem.cell.of.adipose;myofibroblast.cell;cardiac.muscle.cell;smooth.muscle.cell;epithelial.cell.of.proximal.tubule;enterocyte.of.epithelium.of.large.intestine;skeletal.muscle.satellite.cell;endothelial.cell.of.hepat…
Adamtsl1	0.851905	25	36	167	2437	27	fibroblast;professional.antigen.presenting.cell;endothelial.cell;erythrocyte;bladder.cell;astrocyte;oligodendrocyte;neuron;oligodendrocyte.precursor.cell;brain.pericyte;skeletal.muscle.satellite.stem.cell;mesenchymal.stem.cell;lymphocyte;mesenchymal.stem.cell.of.adipose;myofibroblast.cell;smooth.muscle.cell;Brush.cell.of.epithelium.proper.of.large.intestine;skeletal.muscle.satellite.cell;stromal.…
Adamtsl2	0.893692	21	63	234	542	22	fibroblast;endothelial.cell;erythrocyte;bladder.cell;microglial.cell;macrophage;astrocyte;brain.pericyte;mesenchymal.stem.cell;lymphocyte;mesenchymal.stem.cell.of.adipose;myofibroblast.cell;cardiac.muscle.cell;kidney.collecting.duct.epithelial.cell;Brush.cell.of.epithelium.proper.of.large.intestine;stromal.cell;lung.endothelial.cell;epithelial.cell.of.lung;late.pro.B.cell;immature.T.cell;pancreat…
Adamtsl3	0.886688	22	16	192	1952	23	fibroblast;professional.antigen.presenting.cell;endothelial.cell;erythrocyte;bladder.cell;astrocyte;oligodendrocyte;neuron;oligodendrocyte.precursor.cell;Bergmann.glial.cell;skeletal.muscle.satellite.stem.cell;mesenchymal.stem.cell;lymphocyte;mesenchymal.stem.cell.of.adipose;endocardial.cell;stromal.cell;lung.endothelial.cell;basal.cell;granulocyte;pancreatic.stellate.cell;basal.cell.of.epidermis…
Adamtsl4	0.694455	48	71	260	632	53	fibroblast;professional.antigen.presenting.cell;endothelial.cell;erythrocyte;bladder.cell;bladder.urothelial.cell;macrophage;astrocyte;oligodendrocyte;oligodendrocyte.precursor.cell;brain.pericyte;skeletal.muscle.satellite.stem.cell;mesenchymal.stem.cell;mesenchymal.stem.cell.of.adipose;myeloid.cell;T.cell;leukocyte;myofibroblast.cell;endocardial.cell;cardiac.muscle.cell;smooth.muscle.cell;epithe…
Adamtsl5	0.738488	34	95	300	314	37	fibroblast;professional.antigen.presenting.cell;endothelial.cell;erythrocyte;bladder.cell;bladder.urothelial.cell;macrophage;astrocyte;neuron;Bergmann.glial.cell;brain.pericyte;mesenchymal.stem.cell;lymphocyte;mesenchymal.stem.cell.of.adipose;myeloid.cell;leukocyte;myofibroblast.cell;cardiac.muscle.cell;smooth.muscle.cell;epithelial.cell.of.large.intestine;enterocyte.of.epithelium.of.large.intest…
Adap1	0.691182	49	118	266	1172	52	professional.antigen.presenting.cell;erythrocyte;bladder.cell;bladder.urothelial.cell;microglial.cell;macrophage;astrocyte;oligodendrocyte;neuron;oligodendrocyte.precursor.cell;brain.pericyte;lymphocyte;mesenchymal.stem.cell.of.adipose;natural.killer.cell;myeloid.cell;B.cell;T.cell;leukocyte;smooth.muscle.cell;kidney.collecting.duct.epithelial.cell;epithelial.cell.of.proximal.tubule;epithelial.ce…
Adap2	0.802387	35	64	172	528	39	fibroblast;professional.antigen.presenting.cell;endothelial.cell;erythrocyte;microglial.cell;macrophage;oligodendrocyte.precursor.cell;brain.pericyte;mesenchymal.stem.cell;mesenchymal.stem.cell.of.adipose;natural.killer.cell;myeloid.cell;B.cell;leukocyte;myofibroblast.cell;cardiac.muscle.cell;smooth.muscle.cell;epithelial.cell.of.proximal.tubule;epithelial.cell.of.large.intestine;large.intestine.…
Adar	0.338641	45	96	364	231	80	fibroblast;professional.antigen.presenting.cell;endothelial.cell;erythrocyte;bladder.cell;bladder.urothelial.cell;microglial.cell;macrophage;astrocyte;oligodendrocyte;neuron;oligodendrocyte.precursor.cell;Bergmann.glial.cell;brain.pericyte;skeletal.muscle.satellite.stem.cell;mesenchymal.stem.cell;lymphocyte;mesenchymal.stem.cell.of.adipose;natural.killer.cell;myeloid.cell;B.cell;T.cell;leukocyte;…
Adarb1	0.745621	41	84	309	4056	49	fibroblast;professional.antigen.presenting.cell;endothelial.cell;erythrocyte;bladder.cell;microglial.cell;astrocyte;oligodendrocyte;neuron;oligodendrocyte.precursor.cell;Bergmann.glial.cell;brain.pericyte;skeletal.muscle.satellite.stem.cell;mesenchymal.stem.cell;lymphocyte;mesenchymal.stem.cell.of.adipose;leukocyte;myofibroblast.cell;endocardial.cell;cardiac.muscle.cell;smooth.muscle.cell;epithel…
Adarb2	0.991405	3	20	70	4128	3	neuron;oligodendrocyte.precursor.cell;pancreatic.A.cell
Adat1	0.564918	33	41	307	1498	60	fibroblast;professional.antigen.presenting.cell;endothelial.cell;bladder.urothelial.cell;microglial.cell;macrophage;astrocyte;oligodendrocyte;neuron;oligodendrocyte.precursor.cell;Bergmann.glial.cell;brain.pericyte;lymphocyte;mesenchymal.stem.cell.of.adipose;natural.killer.cell;myeloid.cell;B.cell;T.cell;leukocyte;myofibroblast.cell;endocardial.cell;epithelial.cell.of.large.intestine;enteroendocr…
Adat2	0.601957	29	76	127	518	59	fibroblast;erythrocyte;bladder.cell;bladder.urothelial.cell;microglial.cell;macrophage;oligodendrocyte;neuron;oligodendrocyte.precursor.cell;Bergmann.glial.cell;skeletal.muscle.satellite.stem.cell;lymphocyte;mesenchymal.stem.cell.of.adipose;natural.killer.cell;myeloid.cell;B.cell;T.cell;leukocyte;myofibroblast.cell;endocardial.cell;kidney.collecting.duct.epithelial.cell;epithelial.cell.of.proxima…
Adat3	0.523771	38	88	258	275	61	fibroblast;professional.antigen.presenting.cell;endothelial.cell;erythrocyte;bladder.cell;bladder.urothelial.cell;microglial.cell;macrophage;astrocyte;oligodendrocyte;neuron;oligodendrocyte.precursor.cell;skeletal.muscle.satellite.stem.cell;mesenchymal.stem.cell;mesenchymal.stem.cell.of.adipose;myeloid.cell;B.cell;T.cell;leukocyte;myofibroblast.cell;endocardial.cell;epithelial.cell.of.large.intes…
Adck1	0.367749	46	32	294	528	79	fibroblast;professional.antigen.presenting.cell;endothelial.cell;erythrocyte;bladder.cell;bladder.urothelial.cell;microglial.cell;macrophage;astrocyte;oligodendrocyte;neuron;oligodendrocyte.precursor.cell;Bergmann.glial.cell;brain.pericyte;skeletal.muscle.satellite.stem.cell;mesenchymal.stem.cell;lymphocyte;mesenchymal.stem.cell.of.adipose;natural.killer.cell;myeloid.cell;B.cell;T.cell;leukocyte;…
Adck2	0.275987	40	67	320	1260	80	fibroblast;professional.antigen.presenting.cell;endothelial.cell;erythrocyte;bladder.cell;bladder.urothelial.cell;microglial.cell;macrophage;astrocyte;oligodendrocyte;neuron;oligodendrocyte.precursor.cell;Bergmann.glial.cell;brain.pericyte;skeletal.muscle.satellite.stem.cell;mesenchymal.stem.cell;lymphocyte;mesenchymal.stem.cell.of.adipose;natural.killer.cell;myeloid.cell;B.cell;T.cell;leukocyte;…
Adck5	0.557922	45	76	348	166	73	fibroblast;professional.antigen.presenting.cell;endothelial.cell;erythrocyte;bladder.cell;bladder.urothelial.cell;microglial.cell;macrophage;astrocyte;oligodendrocyte;neuron;oligodendrocyte.precursor.cell;Bergmann.glial.cell;brain.pericyte;skeletal.muscle.satellite.stem.cell;mesenchymal.stem.cell;lymphocyte;mesenchymal.stem.cell.of.adipose;natural.killer.cell;myeloid.cell;B.cell;T.cell;leukocyte;…
Adcy1	0.908093	18	50	100	8791	18	professional.antigen.presenting.cell;erythrocyte;astrocyte;oligodendrocyte;neuron;oligodendrocyte.precursor.cell;Bergmann.glial.cell;leukocyte;cardiac.muscle.cell;kidney.collecting.duct.epithelial.cell;enteroendocrine.cell;immature.T.cell;pancreatic.A.cell;pancreatic.ductal.cell;pancreatic.D.cell;pancreatic.stellate.cell;keratinocyte.stem.cell;epithelial.cell
Adcy10	0.970557	4	77	192	35	4	professional.antigen.presenting.cell;astrocyte;oligodendrocyte.precursor.cell;enteroendocrine.cell
Adcy2	0.864022	23	38	77	677	23	fibroblast;erythrocyte;bladder.cell;astrocyte;oligodendrocyte;neuron;oligodendrocyte.precursor.cell;Bergmann.glial.cell;brain.pericyte;skeletal.muscle.satellite.stem.cell;mesenchymal.stem.cell;mesenchymal.stem.cell.of.adipose;Brush.cell.of.epithelium.proper.of.large.intestine;enteroendocrine.cell;skeletal.muscle.satellite.cell;stromal.cell;epithelial.cell.of.lung;ciliated.columnar.cell.of.tracheo…
Adcy3	0.626394	44	86	258	737	68	fibroblast;endothelial.cell;erythrocyte;bladder.cell;bladder.urothelial.cell;microglial.cell;macrophage;astrocyte;oligodendrocyte;neuron;oligodendrocyte.precursor.cell;brain.pericyte;skeletal.muscle.satellite.stem.cell;mesenchymal.stem.cell;lymphocyte;mesenchymal.stem.cell.of.adipose;natural.killer.cell;myeloid.cell;B.cell;T.cell;leukocyte;myofibroblast.cell;endocardial.cell;epithelial.cell.of.pr…
Adcy4	0.874667	27	27	58	84	30	fibroblast;professional.antigen.presenting.cell;endothelial.cell;erythrocyte;bladder.cell;neuron;brain.pericyte;mesenchymal.stem.cell;lymphocyte;mesenchymal.stem.cell.of.adipose;myeloid.cell;leukocyte;myofibroblast.cell;endocardial.cell;cardiac.muscle.cell;smooth.muscle.cell;endothelial.cell.of.hepatic.sinusoid;Kupffer.cell;stromal.cell;lung.endothelial.cell;classical.monocyte;ciliated.columnar.c…
Adcy5	0.890103	22	75	91	1997	22	fibroblast;professional.antigen.presenting.cell;erythrocyte;astrocyte;oligodendrocyte;neuron;oligodendrocyte.precursor.cell;brain.pericyte;mesenchymal.stem.cell;mesenchymal.stem.cell.of.adipose;myofibroblast.cell;cardiac.muscle.cell;smooth.muscle.cell;epithelial.cell.of.large.intestine;Brush.cell.of.epithelium.proper.of.large.intestine;enteroendocrine.cell;stromal.cell;pancreatic.A.cell;pancreati…
Adcy6	0.671085	47	57	108	2377	59	fibroblast;professional.antigen.presenting.cell;endothelial.cell;erythrocyte;bladder.cell;bladder.urothelial.cell;macrophage;astrocyte;oligodendrocyte;neuron;oligodendrocyte.precursor.cell;Bergmann.glial.cell;brain.pericyte;skeletal.muscle.satellite.stem.cell;mesenchymal.stem.cell;lymphocyte;mesenchymal.stem.cell.of.adipose;natural.killer.cell;myeloid.cell;T.cell;leukocyte;myofibroblast.cell;endo…
Adcy7	0.554944	42	82	276	2143	49	fibroblast;professional.antigen.presenting.cell;erythrocyte;bladder.cell;microglial.cell;macrophage;astrocyte;oligodendrocyte;neuron;skeletal.muscle.satellite.stem.cell;mesenchymal.stem.cell;lymphocyte;mesenchymal.stem.cell.of.adipose;natural.killer.cell;myeloid.cell;B.cell;T.cell;leukocyte;skeletal.muscle.satellite.cell;Kupffer.cell;stromal.cell;monocyte;classical.monocyte;epithelial.cell.of.lun…
Adcy8	0.949302	7	14	130	2049	7	erythrocyte;astrocyte;neuron;oligodendrocyte.precursor.cell;Bergmann.glial.cell;stromal.cell;pancreatic.D.cell
Adcy9	0.618928	49	55	289	369	65	fibroblast;professional.antigen.presenting.cell;endothelial.cell;erythrocyte;bladder.cell;microglial.cell;macrophage;astrocyte;oligodendrocyte;neuron;oligodendrocyte.precursor.cell;Bergmann.glial.cell;brain.pericyte;mesenchymal.stem.cell;lymphocyte;mesenchymal.stem.cell.of.adipose;myeloid.cell;leukocyte;myofibroblast.cell;cardiac.muscle.cell;smooth.muscle.cell;epithelial.cell.of.proximal.tubule;e…
Adcyap1	1	1	11	63	2408	1	neuron
Add1	0.270745	32	74	363	1492	80	fibroblast;professional.antigen.presenting.cell;endothelial.cell;bladder.cell;bladder.urothelial.cell;microglial.cell;macrophage;astrocyte;oligodendrocyte;neuron;oligodendrocyte.precursor.cell;Bergmann.glial.cell;brain.pericyte;skeletal.muscle.satellite.stem.cell;mesenchymal.stem.cell;lymphocyte;mesenchymal.stem.cell.of.adipose;natural.killer.cell;myeloid.cell;B.cell;T.cell;leukocyte;myofibroblas…
Add2	0.956022	11	43	65	5628	11	erythrocyte;bladder.urothelial.cell;oligodendrocyte;neuron;oligodendrocyte.precursor.cell;enteroendocrine.cell;megakaryocyte.erythroid.progenitor.cell;immature.natural.killer.cell;pancreatic.A.cell;pancreatic.D.cell;blood.cell
Add3	0.337311	45	136	343	2109	81	fibroblast;professional.antigen.presenting.cell;endothelial.cell;erythrocyte;bladder.cell;bladder.urothelial.cell;microglial.cell;macrophage;astrocyte;oligodendrocyte;neuron;oligodendrocyte.precursor.cell;Bergmann.glial.cell;brain.pericyte;skeletal.muscle.satellite.stem.cell;mesenchymal.stem.cell;lymphocyte;mesenchymal.stem.cell.of.adipose;natural.killer.cell;myeloid.cell;B.cell;T.cell;leukocyte;…
Adh1	0.721069	42	47	118	139	49	fibroblast;professional.antigen.presenting.cell;endothelial.cell;erythrocyte;bladder.cell;bladder.urothelial.cell;skeletal.muscle.satellite.stem.cell;mesenchymal.stem.cell;mesenchymal.stem.cell.of.adipose;natural.killer.cell;myeloid.cell;B.cell;T.cell;leukocyte;myofibroblast.cell;endocardial.cell;cardiac.muscle.cell;kidney.collecting.duct.epithelial.cell;epithelial.cell.of.proximal.tubule;epithel…
Adh4	0.990908	3	1	93	143	3	professional.antigen.presenting.cell;hepatocyte;endothelial.cell.of.hepatic.sinusoid
Adh5	0.242207	16	91	336	390	80	fibroblast;professional.antigen.presenting.cell;endothelial.cell;bladder.cell;bladder.urothelial.cell;microglial.cell;macrophage;astrocyte;oligodendrocyte;neuron;oligodendrocyte.precursor.cell;Bergmann.glial.cell;brain.pericyte;skeletal.muscle.satellite.stem.cell;mesenchymal.stem.cell;lymphocyte;mesenchymal.stem.cell.of.adipose;natural.killer.cell;myeloid.cell;B.cell;T.cell;leukocyte;myofibroblas…
Adhfe1	0.809935	39	63	191	1696	45	fibroblast;professional.antigen.presenting.cell;endothelial.cell;erythrocyte;bladder.cell;bladder.urothelial.cell;microglial.cell;macrophage;astrocyte;oligodendrocyte;neuron;oligodendrocyte.precursor.cell;Bergmann.glial.cell;brain.pericyte;skeletal.muscle.satellite.stem.cell;mesenchymal.stem.cell;lymphocyte;mesenchymal.stem.cell.of.adipose;myeloid.cell;B.cell;leukocyte;myofibroblast.cell;cardiac.…
Adi1	0.394727	44	55	239	1090	80	fibroblast;professional.antigen.presenting.cell;endothelial.cell;erythrocyte;bladder.cell;bladder.urothelial.cell;microglial.cell;macrophage;astrocyte;oligodendrocyte;neuron;oligodendrocyte.precursor.cell;Bergmann.glial.cell;brain.pericyte;skeletal.muscle.satellite.stem.cell;mesenchymal.stem.cell;lymphocyte;mesenchymal.stem.cell.of.adipose;natural.killer.cell;myeloid.cell;B.cell;T.cell;leukocyte;…
Adig	0.987979	2	26	68	258	2	ciliated.columnar.cell.of.tracheobronchial.tree;luminal.epithelial.cell.of.mammary.gland
Adipoq	0.968954	4	46	57	434	4	erythrocyte;immature.B.cell;pancreatic.stellate.cell;mesenchymal.cell
Adipor1	0.243032	6	81	330	1690	81	fibroblast;professional.antigen.presenting.cell;endothelial.cell;erythrocyte;bladder.cell;bladder.urothelial.cell;microglial.cell;macrophage;astrocyte;oligodendrocyte;neuron;oligodendrocyte.precursor.cell;Bergmann.glial.cell;brain.pericyte;skeletal.muscle.satellite.stem.cell;mesenchymal.stem.cell;lymphocyte;mesenchymal.stem.cell.of.adipose;natural.killer.cell;myeloid.cell;B.cell;T.cell;leukocyte;…
Adipor2	0.290941	36	87	342	2650	81	fibroblast;professional.antigen.presenting.cell;endothelial.cell;erythrocyte;bladder.cell;bladder.urothelial.cell;microglial.cell;macrophage;astrocyte;oligodendrocyte;neuron;oligodendrocyte.precursor.cell;Bergmann.glial.cell;brain.pericyte;skeletal.muscle.satellite.stem.cell;mesenchymal.stem.cell;lymphocyte;mesenchymal.stem.cell.of.adipose;natural.killer.cell;myeloid.cell;B.cell;T.cell;leukocyte;…
Adk	0.41836	42	5	309	631	79	fibroblast;professional.antigen.presenting.cell;endothelial.cell;bladder.cell;bladder.urothelial.cell;microglial.cell;macrophage;astrocyte;oligodendrocyte;neuron;oligodendrocyte.precursor.cell;Bergmann.glial.cell;brain.pericyte;skeletal.muscle.satellite.stem.cell;mesenchymal.stem.cell;lymphocyte;mesenchymal.stem.cell.of.adipose;natural.killer.cell;myeloid.cell;B.cell;T.cell;leukocyte;myofibroblas…
Adm	0.738185	40	77	159	652	44	fibroblast;professional.antigen.presenting.cell;endothelial.cell;erythrocyte;bladder.cell;bladder.urothelial.cell;macrophage;oligodendrocyte.precursor.cell;brain.pericyte;skeletal.muscle.satellite.stem.cell;mesenchymal.stem.cell;lymphocyte;mesenchymal.stem.cell.of.adipose;myeloid.cell;B.cell;leukocyte;myofibroblast.cell;endocardial.cell;cardiac.muscle.cell;kidney.collecting.duct.epithelial.cell;e…
Adm2	1	1	14	97	420	1	pancreatic.acinar.cell
Adnp	0.288305	41	115	434	1061	80	fibroblast;professional.antigen.presenting.cell;endothelial.cell;erythrocyte;bladder.cell;bladder.urothelial.cell;microglial.cell;macrophage;astrocyte;oligodendrocyte;neuron;oligodendrocyte.precursor.cell;Bergmann.glial.cell;brain.pericyte;skeletal.muscle.satellite.stem.cell;mesenchymal.stem.cell;lymphocyte;mesenchymal.stem.cell.of.adipose;natural.killer.cell;myeloid.cell;B.cell;T.cell;leukocyte;…
Adnp2	0.45983	40	72	284	1384	74	fibroblast;professional.antigen.presenting.cell;endothelial.cell;erythrocyte;bladder.cell;bladder.urothelial.cell;microglial.cell;macrophage;astrocyte;oligodendrocyte;neuron;oligodendrocyte.precursor.cell;Bergmann.glial.cell;brain.pericyte;skeletal.muscle.satellite.stem.cell;mesenchymal.stem.cell;mesenchymal.stem.cell.of.adipose;natural.killer.cell;myeloid.cell;B.cell;T.cell;leukocyte;myofibrobla…
Ado	0.444507	39	82	339	3492	80	fibroblast;professional.antigen.presenting.cell;endothelial.cell;bladder.cell;bladder.urothelial.cell;microglial.cell;macrophage;astrocyte;oligodendrocyte;neuron;oligodendrocyte.precursor.cell;Bergmann.glial.cell;brain.pericyte;skeletal.muscle.satellite.stem.cell;mesenchymal.stem.cell;lymphocyte;mesenchymal.stem.cell.of.adipose;natural.killer.cell;myeloid.cell;B.cell;T.cell;leukocyte;myofibroblas…
Adora1	0.879856	24	102	151	3726	24	fibroblast;erythrocyte;bladder.urothelial.cell;astrocyte;oligodendrocyte;neuron;oligodendrocyte.precursor.cell;Bergmann.glial.cell;lymphocyte;cardiac.muscle.cell;kidney.collecting.duct.epithelial.cell;Brush.cell.of.epithelium.proper.of.large.intestine;hepatocyte;Kupffer.cell;stromal.cell;epithelial.cell.of.lung;basal.cell;type.B.pancreatic.cell;pancreatic.acinar.cell;pancreatic.PP.cell;pancreatic…
Adora2a	0.661982	44	90	115	848	51	fibroblast;professional.antigen.presenting.cell;endothelial.cell;erythrocyte;macrophage;astrocyte;neuron;Bergmann.glial.cell;brain.pericyte;mesenchymal.stem.cell;lymphocyte;mesenchymal.stem.cell.of.adipose;natural.killer.cell;myeloid.cell;B.cell;T.cell;leukocyte;myofibroblast.cell;cardiac.muscle.cell;smooth.muscle.cell;enteroendocrine.cell;endothelial.cell.of.hepatic.sinusoid;stromal.cell;lung.en…
Adora2b	0.720593	44	40	205	728	46	fibroblast;professional.antigen.presenting.cell;erythrocyte;bladder.cell;bladder.urothelial.cell;macrophage;astrocyte;neuron;oligodendrocyte.precursor.cell;Bergmann.glial.cell;brain.pericyte;skeletal.muscle.satellite.stem.cell;mesenchymal.stem.cell;lymphocyte;mesenchymal.stem.cell.of.adipose;myeloid.cell;leukocyte;myofibroblast.cell;cardiac.muscle.cell;smooth.muscle.cell;epithelial.cell.of.large.…
Adora3	0.919868	17	76	95	1031	18	professional.antigen.presenting.cell;erythrocyte;microglial.cell;macrophage;lymphocyte;myeloid.cell;leukocyte;Brush.cell.of.epithelium.proper.of.large.intestine;enteroendocrine.cell;monocyte;granulocyte;basophil;granulocyte.monocyte.progenitor.cell;pancreatic.A.cell;type.B.pancreatic.cell;pancreatic.PP.cell;blood.cell;epithelial.cell
Adpgk	0.59972	39	37	338	917	79	fibroblast;professional.antigen.presenting.cell;endothelial.cell;erythrocyte;bladder.cell;bladder.urothelial.cell;microglial.cell;macrophage;astrocyte;oligodendrocyte;neuron;oligodendrocyte.precursor.cell;Bergmann.glial.cell;brain.pericyte;skeletal.muscle.satellite.stem.cell;mesenchymal.stem.cell;lymphocyte;mesenchymal.stem.cell.of.adipose;natural.killer.cell;myeloid.cell;B.cell;T.cell;leukocyte;…
Adprh	0.237774	28	52	308	1660	81	fibroblast;professional.antigen.presenting.cell;endothelial.cell;erythrocyte;bladder.cell;bladder.urothelial.cell;microglial.cell;macrophage;astrocyte;oligodendrocyte;neuron;oligodendrocyte.precursor.cell;Bergmann.glial.cell;brain.pericyte;skeletal.muscle.satellite.stem.cell;mesenchymal.stem.cell;lymphocyte;mesenchymal.stem.cell.of.adipose;natural.killer.cell;myeloid.cell;B.cell;T.cell;leukocyte;…
Adra1a	0.917829	14	62	153	2021	14	fibroblast;astrocyte;neuron;oligodendrocyte.precursor.cell;Bergmann.glial.cell;mesenchymal.stem.cell;cardiac.muscle.cell;epithelial.cell.of.proximal.tubule;skeletal.muscle.satellite.cell;stromal.cell;luminal.epithelial.cell.of.mammary.gland;pancreatic.stellate.cell;mesenchymal.cell;epithelial.cell
Adra1b	0.893394	14	36	211	1255	14	erythrocyte;astrocyte;oligodendrocyte.precursor.cell;Bergmann.glial.cell;brain.pericyte;mesenchymal.stem.cell;mesenchymal.stem.cell.of.adipose;cardiac.muscle.cell;skeletal.muscle.satellite.cell;hepatocyte;stromal.cell;pancreatic.stellate.cell;mesenchymal.cell;epithelial.cell
Adra1d	0.983699	4	50	171	95	4	neuron;brain.pericyte;myofibroblast.cell;pancreatic.stellate.cell
Adra2b	0.923118	16	60	191	2295	16	fibroblast;endothelial.cell;macrophage;brain.pericyte;lymphocyte;myeloid.cell;myofibroblast.cell;smooth.muscle.cell;epithelial.cell.of.proximal.tubule;endothelial.cell.of.hepatic.sinusoid;Kupffer.cell;lung.endothelial.cell;late.pro.B.cell;precursor.B.cell;pancreatic.stellate.cell;epithelial.cell
Adra2c	0.981573	5	52	36	501	5	endothelial.cell;neuron;brain.pericyte;keratinocyte.stem.cell;mesenchymal.cell
Adrb1	0.850259	30	116	144	1378	32	professional.antigen.presenting.cell;erythrocyte;bladder.cell;microglial.cell;macrophage;astrocyte;neuron;oligodendrocyte.precursor.cell;Bergmann.glial.cell;lymphocyte;natural.killer.cell;myeloid.cell;leukocyte;cardiac.muscle.cell;smooth.muscle.cell;Brush.cell.of.epithelium.proper.of.large.intestine;skeletal.muscle.satellite.cell;Kupffer.cell;lung.endothelial.cell;monocyte;classical.monocyte;epit…
Adrb2	0.519186	53	73	254	680	70	fibroblast;professional.antigen.presenting.cell;endothelial.cell;bladder.cell;bladder.urothelial.cell;microglial.cell;macrophage;neuron;brain.pericyte;skeletal.muscle.satellite.stem.cell;mesenchymal.stem.cell;lymphocyte;mesenchymal.stem.cell.of.adipose;natural.killer.cell;myeloid.cell;B.cell;T.cell;leukocyte;endocardial.cell;cardiac.muscle.cell;kidney.collecting.duct.epithelial.cell;epithelial.ce…
Adrb3	1	1	19	64	46	1	stromal.cell
Adrm1	0.165549	26	70	388	106	81	fibroblast;professional.antigen.presenting.cell;endothelial.cell;erythrocyte;bladder.cell;bladder.urothelial.cell;microglial.cell;macrophage;astrocyte;oligodendrocyte;neuron;oligodendrocyte.precursor.cell;Bergmann.glial.cell;brain.pericyte;skeletal.muscle.satellite.stem.cell;mesenchymal.stem.cell;lymphocyte;mesenchymal.stem.cell.of.adipose;natural.killer.cell;myeloid.cell;B.cell;T.cell;leukocyte;…
Adsl	0.286127	33	88	343	2198	81	fibroblast;professional.antigen.presenting.cell;endothelial.cell;erythrocyte;bladder.cell;bladder.urothelial.cell;microglial.cell;macrophage;astrocyte;oligodendrocyte;neuron;oligodendrocyte.precursor.cell;Bergmann.glial.cell;brain.pericyte;skeletal.muscle.satellite.stem.cell;mesenchymal.stem.cell;lymphocyte;mesenchymal.stem.cell.of.adipose;natural.killer.cell;myeloid.cell;B.cell;T.cell;leukocyte;…
Aebp1	0.816265	30	26	162	239	30	fibroblast;professional.antigen.presenting.cell;endothelial.cell;erythrocyte;bladder.cell;bladder.urothelial.cell;astrocyte;oligodendrocyte;oligodendrocyte.precursor.cell;brain.pericyte;skeletal.muscle.satellite.stem.cell;mesenchymal.stem.cell;mesenchymal.stem.cell.of.adipose;leukocyte;myofibroblast.cell;endocardial.cell;cardiac.muscle.cell;kidney.collecting.duct.epithelial.cell;skeletal.muscle.s…
Aebp2	0.334795	39	119	397	4322	81	fibroblast;professional.antigen.presenting.cell;endothelial.cell;erythrocyte;bladder.cell;bladder.urothelial.cell;microglial.cell;macrophage;astrocyte;oligodendrocyte;neuron;oligodendrocyte.precursor.cell;Bergmann.glial.cell;brain.pericyte;skeletal.muscle.satellite.stem.cell;mesenchymal.stem.cell;lymphocyte;mesenchymal.stem.cell.of.adipose;natural.killer.cell;myeloid.cell;B.cell;T.cell;leukocyte;…
Aen	0.439129	46	85	313	3793	79	fibroblast;professional.antigen.presenting.cell;endothelial.cell;erythrocyte;bladder.cell;bladder.urothelial.cell;microglial.cell;macrophage;astrocyte;oligodendrocyte;neuron;oligodendrocyte.precursor.cell;Bergmann.glial.cell;brain.pericyte;skeletal.muscle.satellite.stem.cell;mesenchymal.stem.cell;lymphocyte;mesenchymal.stem.cell.of.adipose;natural.killer.cell;myeloid.cell;B.cell;T.cell;leukocyte;…
Afap1	0.525906	53	160	250	4198	68	fibroblast;professional.antigen.presenting.cell;endothelial.cell;erythrocyte;bladder.cell;bladder.urothelial.cell;microglial.cell;macrophage;astrocyte;oligodendrocyte;neuron;oligodendrocyte.precursor.cell;Bergmann.glial.cell;brain.pericyte;skeletal.muscle.satellite.stem.cell;mesenchymal.stem.cell;mesenchymal.stem.cell.of.adipose;natural.killer.cell;myeloid.cell;B.cell;T.cell;leukocyte;myofibrobla…
Afap1l1	0.77354	40	96	158	1026	46	endothelial.cell;erythrocyte;microglial.cell;macrophage;oligodendrocyte;oligodendrocyte.precursor.cell;brain.pericyte;skeletal.muscle.satellite.stem.cell;lymphocyte;myeloid.cell;leukocyte;myofibroblast.cell;endocardial.cell;cardiac.muscle.cell;kidney.collecting.duct.epithelial.cell;epithelial.cell.of.proximal.tubule;epithelial.cell.of.large.intestine;large.intestine.goblet.cell;Brush.cell.of.epit…
Afap1l2	0.83397	29	126	191	1021	29	fibroblast;endothelial.cell;erythrocyte;bladder.cell;bladder.urothelial.cell;astrocyte;oligodendrocyte;neuron;oligodendrocyte.precursor.cell;Bergmann.glial.cell;brain.pericyte;mesenchymal.stem.cell;mesenchymal.stem.cell.of.adipose;myofibroblast.cell;smooth.muscle.cell;enteroendocrine.cell;endothelial.cell.of.hepatic.sinusoid;stromal.cell;lung.endothelial.cell;basal.cell;luminal.epithelial.cell.of…
Aff1	0.444433	42	130	405	4499	79	fibroblast;professional.antigen.presenting.cell;endothelial.cell;erythrocyte;bladder.cell;bladder.urothelial.cell;microglial.cell;macrophage;astrocyte;oligodendrocyte;neuron;oligodendrocyte.precursor.cell;brain.pericyte;skeletal.muscle.satellite.stem.cell;mesenchymal.stem.cell;lymphocyte;mesenchymal.stem.cell.of.adipose;natural.killer.cell;myeloid.cell;B.cell;T.cell;leukocyte;myofibroblast.cell;e…
Aff2	0.870017	21	1	113	206	21	fibroblast;erythrocyte;bladder.cell;neuron;oligodendrocyte.precursor.cell;skeletal.muscle.satellite.stem.cell;mesenchymal.stem.cell;mesenchymal.stem.cell.of.adipose;cardiac.muscle.cell;kidney.collecting.duct.epithelial.cell;skeletal.muscle.satellite.cell;stromal.cell;granulocyte;granulocytopoietic.cell;pancreatic.A.cell;type.B.pancreatic.cell;pancreatic.PP.cell;pancreatic.D.cell;pancreatic.stella…
Aff4	0.26958	37	85	318	6315	81	fibroblast;professional.antigen.presenting.cell;endothelial.cell;erythrocyte;bladder.cell;bladder.urothelial.cell;microglial.cell;macrophage;astrocyte;oligodendrocyte;neuron;oligodendrocyte.precursor.cell;Bergmann.glial.cell;brain.pericyte;skeletal.muscle.satellite.stem.cell;mesenchymal.stem.cell;lymphocyte;mesenchymal.stem.cell.of.adipose;natural.killer.cell;myeloid.cell;B.cell;T.cell;leukocyte;…
Afg3l1	0.248037	33	111	331	1850	80	fibroblast;professional.antigen.presenting.cell;endothelial.cell;erythrocyte;bladder.cell;bladder.urothelial.cell;microglial.cell;macrophage;astrocyte;oligodendrocyte;neuron;oligodendrocyte.precursor.cell;Bergmann.glial.cell;brain.pericyte;skeletal.muscle.satellite.stem.cell;mesenchymal.stem.cell;lymphocyte;mesenchymal.stem.cell.of.adipose;natural.killer.cell;myeloid.cell;B.cell;T.cell;leukocyte;…
Afg3l2	0.265675	33	64	247	514	81	fibroblast;professional.antigen.presenting.cell;endothelial.cell;erythrocyte;bladder.cell;bladder.urothelial.cell;microglial.cell;macrophage;astrocyte;oligodendrocyte;neuron;oligodendrocyte.precursor.cell;Bergmann.glial.cell;brain.pericyte;skeletal.muscle.satellite.stem.cell;mesenchymal.stem.cell;lymphocyte;mesenchymal.stem.cell.of.adipose;natural.killer.cell;myeloid.cell;B.cell;T.cell;leukocyte;…
Afm	0.969654	10	18	44	151	10	erythrocyte;natural.killer.cell;kidney.collecting.duct.epithelial.cell;epithelial.cell.of.proximal.tubule;epithelial.cell.of.large.intestine;hepatocyte;endothelial.cell.of.hepatic.sinusoid;pancreatic.acinar.cell;pancreatic.ductal.cell;epithelial.cell
Afmid	0.628834	42	132	315	1383	68	professional.antigen.presenting.cell;endothelial.cell;erythrocyte;bladder.cell;bladder.urothelial.cell;microglial.cell;macrophage;oligodendrocyte;neuron;oligodendrocyte.precursor.cell;skeletal.muscle.satellite.stem.cell;mesenchymal.stem.cell;lymphocyte;mesenchymal.stem.cell.of.adipose;natural.killer.cell;myeloid.cell;B.cell;T.cell;leukocyte;myofibroblast.cell;endocardial.cell;cardiac.muscle.cell;…
Aftph	0.275061	40	85	338	967	81	fibroblast;professional.antigen.presenting.cell;endothelial.cell;erythrocyte;bladder.cell;bladder.urothelial.cell;microglial.cell;macrophage;astrocyte;oligodendrocyte;neuron;oligodendrocyte.precursor.cell;Bergmann.glial.cell;brain.pericyte;skeletal.muscle.satellite.stem.cell;mesenchymal.stem.cell;lymphocyte;mesenchymal.stem.cell.of.adipose;natural.killer.cell;myeloid.cell;B.cell;T.cell;leukocyte;…
Aga	0.390395	42	31	196	62	81	fibroblast;professional.antigen.presenting.cell;endothelial.cell;erythrocyte;bladder.cell;bladder.urothelial.cell;microglial.cell;macrophage;astrocyte;oligodendrocyte;neuron;oligodendrocyte.precursor.cell;Bergmann.glial.cell;brain.pericyte;skeletal.muscle.satellite.stem.cell;mesenchymal.stem.cell;lymphocyte;mesenchymal.stem.cell.of.adipose;natural.killer.cell;myeloid.cell;B.cell;T.cell;leukocyte;…
Agap1	0.523139	50	113	293	1107	66	fibroblast;professional.antigen.presenting.cell;endothelial.cell;erythrocyte;bladder.cell;bladder.urothelial.cell;microglial.cell;macrophage;astrocyte;oligodendrocyte;neuron;oligodendrocyte.precursor.cell;Bergmann.glial.cell;brain.pericyte;skeletal.muscle.satellite.stem.cell;mesenchymal.stem.cell;mesenchymal.stem.cell.of.adipose;myeloid.cell;leukocyte;myofibroblast.cell;endocardial.cell;cardiac.m…
Agap2	0.741642	35	82	116	1357	40	professional.antigen.presenting.cell;microglial.cell;macrophage;neuron;oligodendrocyte.precursor.cell;skeletal.muscle.satellite.stem.cell;lymphocyte;natural.killer.cell;myeloid.cell;B.cell;T.cell;leukocyte;myofibroblast.cell;skeletal.muscle.satellite.cell;monocyte;classical.monocyte;granulocyte;basophil;Slamf1.positive.multipotent.progenitor.cell;megakaryocyte.erythroid.progenitor.cell;immature.B…
Agap3	0.381853	43	65	324	444	78	fibroblast;professional.antigen.presenting.cell;endothelial.cell;erythrocyte;bladder.cell;bladder.urothelial.cell;microglial.cell;macrophage;astrocyte;oligodendrocyte;neuron;oligodendrocyte.precursor.cell;Bergmann.glial.cell;brain.pericyte;skeletal.muscle.satellite.stem.cell;mesenchymal.stem.cell;lymphocyte;mesenchymal.stem.cell.of.adipose;natural.killer.cell;myeloid.cell;B.cell;T.cell;leukocyte;…
Agbl2	0.975049	7	43	143	1731	7	astrocyte;neuron;epithelial.cell.of.lung;ciliated.columnar.cell.of.tracheobronchial.tree;pancreatic.ductal.cell;stem.cell.of.epidermis;epithelial.cell
Agbl3	0.618726	38	60	325	29	62	fibroblast;professional.antigen.presenting.cell;endothelial.cell;erythrocyte;bladder.cell;bladder.urothelial.cell;microglial.cell;macrophage;astrocyte;oligodendrocyte;neuron;oligodendrocyte.precursor.cell;Bergmann.glial.cell;brain.pericyte;skeletal.muscle.satellite.stem.cell;mesenchymal.stem.cell;lymphocyte;mesenchymal.stem.cell.of.adipose;B.cell;T.cell;myofibroblast.cell;endocardial.cell;cardiac…
Agbl4	0.943647	8	4	152	94	8	neuron;Bergmann.glial.cell;ciliated.columnar.cell.of.tracheobronchial.tree;pancreatic.A.cell;type.B.pancreatic.cell;pancreatic.PP.cell;pancreatic.D.cell;epithelial.cell
Agbl5	0.635997	34	5	389	379	66	fibroblast;professional.antigen.presenting.cell;endothelial.cell;erythrocyte;bladder.cell;bladder.urothelial.cell;microglial.cell;macrophage;astrocyte;oligodendrocyte;neuron;oligodendrocyte.precursor.cell;Bergmann.glial.cell;brain.pericyte;natural.killer.cell;B.cell;T.cell;leukocyte;myofibroblast.cell;endocardial.cell;cardiac.muscle.cell;smooth.muscle.cell;kidney.collecting.duct.epithelial.cell;e…
Ager	0.945603	21	47	61	129	21	professional.antigen.presenting.cell;erythrocyte;astrocyte;brain.pericyte;mesenchymal.stem.cell.of.adipose;myeloid.cell;myofibroblast.cell;Brush.cell.of.epithelium.proper.of.large.intestine;stromal.cell;lung.endothelial.cell;classical.monocyte;epithelial.cell.of.lung;granulocyte;megakaryocyte.erythroid.progenitor.cell;naive.B.cell;immature.T.cell;granulocytopoietic.cell;pancreatic.acinar.cell;pan…
Agfg1	0.278493	39	49	366	617	81	fibroblast;professional.antigen.presenting.cell;endothelial.cell;erythrocyte;bladder.cell;bladder.urothelial.cell;microglial.cell;macrophage;astrocyte;oligodendrocyte;neuron;oligodendrocyte.precursor.cell;Bergmann.glial.cell;brain.pericyte;skeletal.muscle.satellite.stem.cell;mesenchymal.stem.cell;lymphocyte;mesenchymal.stem.cell.of.adipose;natural.killer.cell;myeloid.cell;B.cell;T.cell;leukocyte;…
Agfg2	0.473075	45	62	301	1284	81	fibroblast;professional.antigen.presenting.cell;endothelial.cell;erythrocyte;bladder.cell;bladder.urothelial.cell;microglial.cell;macrophage;astrocyte;oligodendrocyte;neuron;oligodendrocyte.precursor.cell;Bergmann.glial.cell;brain.pericyte;skeletal.muscle.satellite.stem.cell;mesenchymal.stem.cell;lymphocyte;mesenchymal.stem.cell.of.adipose;natural.killer.cell;myeloid.cell;B.cell;T.cell;leukocyte;…
Aggf1	0.173731	23	50	285	819	80	fibroblast;professional.antigen.presenting.cell;endothelial.cell;bladder.cell;bladder.urothelial.cell;microglial.cell;macrophage;astrocyte;oligodendrocyte;neuron;oligodendrocyte.precursor.cell;Bergmann.glial.cell;brain.pericyte;skeletal.muscle.satellite.stem.cell;mesenchymal.stem.cell;lymphocyte;mesenchymal.stem.cell.of.adipose;natural.killer.cell;myeloid.cell;B.cell;T.cell;leukocyte;myofibroblas…
Agk	0.333946	39	50	365	900	81	fibroblast;professional.antigen.presenting.cell;endothelial.cell;erythrocyte;bladder.cell;bladder.urothelial.cell;microglial.cell;macrophage;astrocyte;oligodendrocyte;neuron;oligodendrocyte.precursor.cell;Bergmann.glial.cell;brain.pericyte;skeletal.muscle.satellite.stem.cell;mesenchymal.stem.cell;lymphocyte;mesenchymal.stem.cell.of.adipose;natural.killer.cell;myeloid.cell;B.cell;T.cell;leukocyte;…
Agl	0.56346	37	50	337	4819	76	fibroblast;professional.antigen.presenting.cell;endothelial.cell;erythrocyte;bladder.cell;bladder.urothelial.cell;microglial.cell;macrophage;astrocyte;oligodendrocyte;neuron;oligodendrocyte.precursor.cell;Bergmann.glial.cell;brain.pericyte;skeletal.muscle.satellite.stem.cell;mesenchymal.stem.cell;lymphocyte;mesenchymal.stem.cell.of.adipose;myeloid.cell;B.cell;T.cell;leukocyte;myofibroblast.cell;e…
Agmat	0.97664	6	97	48	192	6	natural.killer.cell;epithelial.cell.of.large.intestine;hepatocyte;endothelial.cell.of.hepatic.sinusoid;Kupffer.cell;ciliated.columnar.cell.of.tracheobronchial.tree
Agmo	0.71698	44	12	115	678	45	fibroblast;professional.antigen.presenting.cell;endothelial.cell;erythrocyte;bladder.cell;bladder.urothelial.cell;microglial.cell;macrophage;astrocyte;oligodendrocyte;oligodendrocyte.precursor.cell;Bergmann.glial.cell;mesenchymal.stem.cell;lymphocyte;mesenchymal.stem.cell.of.adipose;myeloid.cell;leukocyte;myofibroblast.cell;endocardial.cell;smooth.muscle.cell;epithelial.cell.of.proximal.tubule;ep…
Agpat1	0.334052	33	48	345	1012	80	fibroblast;professional.antigen.presenting.cell;endothelial.cell;erythrocyte;bladder.cell;bladder.urothelial.cell;microglial.cell;macrophage;astrocyte;oligodendrocyte;neuron;oligodendrocyte.precursor.cell;Bergmann.glial.cell;brain.pericyte;skeletal.muscle.satellite.stem.cell;mesenchymal.stem.cell;lymphocyte;mesenchymal.stem.cell.of.adipose;natural.killer.cell;myeloid.cell;B.cell;T.cell;leukocyte;…
Agpat2	0.46976	49	57	299	530	78	fibroblast;professional.antigen.presenting.cell;endothelial.cell;erythrocyte;bladder.cell;bladder.urothelial.cell;microglial.cell;macrophage;astrocyte;oligodendrocyte.precursor.cell;Bergmann.glial.cell;brain.pericyte;skeletal.muscle.satellite.stem.cell;mesenchymal.stem.cell;lymphocyte;mesenchymal.stem.cell.of.adipose;natural.killer.cell;myeloid.cell;B.cell;T.cell;leukocyte;myofibroblast.cell;endo…
Agpat3	0.312795	44	132	355	4509	80	fibroblast;professional.antigen.presenting.cell;endothelial.cell;erythrocyte;bladder.cell;bladder.urothelial.cell;microglial.cell;macrophage;astrocyte;oligodendrocyte;neuron;oligodendrocyte.precursor.cell;Bergmann.glial.cell;brain.pericyte;skeletal.muscle.satellite.stem.cell;mesenchymal.stem.cell;lymphocyte;mesenchymal.stem.cell.of.adipose;natural.killer.cell;myeloid.cell;B.cell;T.cell;leukocyte;…
Agpat4	0.569437	55	112	281	566	77	fibroblast;professional.antigen.presenting.cell;endothelial.cell;erythrocyte;bladder.cell;bladder.urothelial.cell;microglial.cell;macrophage;astrocyte;oligodendrocyte;neuron;oligodendrocyte.precursor.cell;Bergmann.glial.cell;brain.pericyte;skeletal.muscle.satellite.stem.cell;mesenchymal.stem.cell;lymphocyte;mesenchymal.stem.cell.of.adipose;natural.killer.cell;myeloid.cell;B.cell;T.cell;leukocyte;…
Agpat5	0.45104	41	51	286	9398	80	fibroblast;professional.antigen.presenting.cell;endothelial.cell;bladder.cell;bladder.urothelial.cell;microglial.cell;macrophage;astrocyte;oligodendrocyte;neuron;oligodendrocyte.precursor.cell;Bergmann.glial.cell;brain.pericyte;skeletal.muscle.satellite.stem.cell;mesenchymal.stem.cell;lymphocyte;mesenchymal.stem.cell.of.adipose;natural.killer.cell;myeloid.cell;B.cell;T.cell;leukocyte;myofibroblas…
Agps	0.373142	40	78	314	5307	81	fibroblast;professional.antigen.presenting.cell;endothelial.cell;erythrocyte;bladder.cell;bladder.urothelial.cell;microglial.cell;macrophage;astrocyte;oligodendrocyte;neuron;oligodendrocyte.precursor.cell;Bergmann.glial.cell;brain.pericyte;skeletal.muscle.satellite.stem.cell;mesenchymal.stem.cell;lymphocyte;mesenchymal.stem.cell.of.adipose;natural.killer.cell;myeloid.cell;B.cell;T.cell;leukocyte;…
Agr2	0.953303	15	20	39	186	15	erythrocyte;bladder.cell;bladder.urothelial.cell;skeletal.muscle.satellite.stem.cell;lymphocyte;epithelial.cell.of.large.intestine;large.intestine.goblet.cell;Brush.cell.of.epithelium.proper.of.large.intestine;enterocyte.of.epithelium.of.large.intestine;enteroendocrine.cell;epithelial.cell.of.lung;ciliated.columnar.cell.of.tracheobronchial.tree;pancreatic.acinar.cell;basal.cell.of.epidermis;epith…
Agrn	0.660422	48	19	332	718	58	fibroblast;professional.antigen.presenting.cell;endothelial.cell;erythrocyte;bladder.cell;bladder.urothelial.cell;microglial.cell;macrophage;astrocyte;oligodendrocyte;neuron;oligodendrocyte.precursor.cell;Bergmann.glial.cell;brain.pericyte;skeletal.muscle.satellite.stem.cell;mesenchymal.stem.cell;lymphocyte;mesenchymal.stem.cell.of.adipose;myeloid.cell;leukocyte;myofibroblast.cell;endocardial.cel…
Agrp	0.985074	4	29	237	58	4	mesenchymal.stem.cell;ciliated.columnar.cell.of.tracheobronchial.tree;immature.B.cell;pancreatic.ductal.cell
Agt	0.826049	32	99	100	396	32	fibroblast;endothelial.cell;erythrocyte;astrocyte;oligodendrocyte;neuron;oligodendrocyte.precursor.cell;Bergmann.glial.cell;brain.pericyte;mesenchymal.stem.cell;lymphocyte;mesenchymal.stem.cell.of.adipose;natural.killer.cell;cardiac.muscle.cell;kidney.collecting.duct.epithelial.cell;epithelial.cell.of.proximal.tubule;epithelial.cell.of.large.intestine;large.intestine.goblet.cell;Brush.cell.of.epi…
Agtpbp1	0.504241	37	101	422	4395	74	fibroblast;professional.antigen.presenting.cell;endothelial.cell;erythrocyte;bladder.cell;bladder.urothelial.cell;microglial.cell;macrophage;astrocyte;oligodendrocyte;neuron;oligodendrocyte.precursor.cell;Bergmann.glial.cell;brain.pericyte;skeletal.muscle.satellite.stem.cell;mesenchymal.stem.cell;lymphocyte;mesenchymal.stem.cell.of.adipose;natural.killer.cell;myeloid.cell;B.cell;T.cell;leukocyte;…
Agtr1a	0.86394	21	32	108	834	24	fibroblast;endothelial.cell;erythrocyte;bladder.cell;neuron;oligodendrocyte.precursor.cell;brain.pericyte;skeletal.muscle.satellite.stem.cell;mesenchymal.stem.cell;mesenchymal.stem.cell.of.adipose;natural.killer.cell;myofibroblast.cell;cardiac.muscle.cell;epithelial.cell.of.proximal.tubule;enteroendocrine.cell;skeletal.muscle.satellite.cell;hepatocyte;endothelial.cell.of.hepatic.sinusoid;stromal.…
Agtr1b	0.983755	3	6	75	888	3	bladder.cell;brain.pericyte;stromal.cell
Agtrap	0.368557	50	55	279	3422	79	fibroblast;professional.antigen.presenting.cell;endothelial.cell;erythrocyte;bladder.cell;bladder.urothelial.cell;microglial.cell;macrophage;astrocyte;oligodendrocyte;neuron;oligodendrocyte.precursor.cell;Bergmann.glial.cell;brain.pericyte;skeletal.muscle.satellite.stem.cell;mesenchymal.stem.cell;lymphocyte;mesenchymal.stem.cell.of.adipose;natural.killer.cell;myeloid.cell;B.cell;T.cell;leukocyte;…
Agxt	0.987065	5	25	126	254	5	erythrocyte;natural.killer.cell;B.cell;hepatocyte;endothelial.cell.of.hepatic.sinusoid
Agxt2	0.985828	4	26	46	596	4	epithelial.cell.of.proximal.tubule;hepatocyte;type.B.pancreatic.cell;pancreatic.D.cell
Ahctf1	0.249719	35	54	376	1439	81	fibroblast;professional.antigen.presenting.cell;endothelial.cell;erythrocyte;bladder.cell;bladder.urothelial.cell;microglial.cell;macrophage;astrocyte;oligodendrocyte;neuron;oligodendrocyte.precursor.cell;Bergmann.glial.cell;brain.pericyte;skeletal.muscle.satellite.stem.cell;mesenchymal.stem.cell;lymphocyte;mesenchymal.stem.cell.of.adipose;natural.killer.cell;myeloid.cell;B.cell;T.cell;leukocyte;…
Ahcy	0.482542	50	45	202	1139	80	fibroblast;professional.antigen.presenting.cell;endothelial.cell;erythrocyte;bladder.cell;bladder.urothelial.cell;microglial.cell;macrophage;astrocyte;oligodendrocyte;neuron;oligodendrocyte.precursor.cell;Bergmann.glial.cell;brain.pericyte;skeletal.muscle.satellite.stem.cell;mesenchymal.stem.cell;lymphocyte;mesenchymal.stem.cell.of.adipose;natural.killer.cell;myeloid.cell;B.cell;T.cell;leukocyte;…
Ahcyl1	0.45087	38	75	408	1987	80	fibroblast;professional.antigen.presenting.cell;endothelial.cell;erythrocyte;bladder.cell;bladder.urothelial.cell;microglial.cell;macrophage;astrocyte;oligodendrocyte;neuron;oligodendrocyte.precursor.cell;Bergmann.glial.cell;brain.pericyte;skeletal.muscle.satellite.stem.cell;mesenchymal.stem.cell;lymphocyte;mesenchymal.stem.cell.of.adipose;natural.killer.cell;myeloid.cell;B.cell;T.cell;leukocyte;…
Ahcyl2	0.520914	50	113	370	3264	81	fibroblast;professional.antigen.presenting.cell;endothelial.cell;erythrocyte;bladder.cell;bladder.urothelial.cell;microglial.cell;macrophage;astrocyte;oligodendrocyte;neuron;oligodendrocyte.precursor.cell;Bergmann.glial.cell;brain.pericyte;skeletal.muscle.satellite.stem.cell;mesenchymal.stem.cell;lymphocyte;mesenchymal.stem.cell.of.adipose;natural.killer.cell;myeloid.cell;B.cell;T.cell;leukocyte;…
Ahdc1	0.608849	42	139	368	1167	69	fibroblast;endothelial.cell;erythrocyte;bladder.cell;microglial.cell;macrophage;astrocyte;oligodendrocyte;neuron;oligodendrocyte.precursor.cell;Bergmann.glial.cell;brain.pericyte;skeletal.muscle.satellite.stem.cell;mesenchymal.stem.cell;lymphocyte;mesenchymal.stem.cell.of.adipose;natural.killer.cell;B.cell;T.cell;leukocyte;myofibroblast.cell;endocardial.cell;cardiac.muscle.cell;smooth.muscle.cell…
Ahi1	0.626103	45	107	335	1343	73	fibroblast;professional.antigen.presenting.cell;endothelial.cell;erythrocyte;bladder.cell;bladder.urothelial.cell;microglial.cell;macrophage;astrocyte;oligodendrocyte;neuron;oligodendrocyte.precursor.cell;Bergmann.glial.cell;brain.pericyte;skeletal.muscle.satellite.stem.cell;mesenchymal.stem.cell;lymphocyte;mesenchymal.stem.cell.of.adipose;natural.killer.cell;myeloid.cell;B.cell;T.cell;leukocyte;…
Ahnak	0.391169	28	64	208	872	74	fibroblast;professional.antigen.presenting.cell;endothelial.cell;erythrocyte;bladder.cell;bladder.urothelial.cell;macrophage;astrocyte;oligodendrocyte;neuron;Bergmann.glial.cell;brain.pericyte;skeletal.muscle.satellite.stem.cell;mesenchymal.stem.cell;lymphocyte;mesenchymal.stem.cell.of.adipose;natural.killer.cell;myeloid.cell;B.cell;T.cell;leukocyte;myofibroblast.cell;endocardial.cell;cardiac.mus…
Ahr	0.636839	50	60	4	2715	63	professional.antigen.presenting.cell;endothelial.cell;erythrocyte;bladder.cell;bladder.urothelial.cell;macrophage;neuron;skeletal.muscle.satellite.stem.cell;mesenchymal.stem.cell;lymphocyte;natural.killer.cell;myeloid.cell;B.cell;T.cell;leukocyte;endocardial.cell;kidney.collecting.duct.epithelial.cell;epithelial.cell.of.proximal.tubule;epithelial.cell.of.large.intestine;large.intestine.goblet.cel…
Ahrr	0.984219	4	31	183	2539	4	professional.antigen.presenting.cell;bladder.cell;endocardial.cell;endothelial.cell.of.hepatic.sinusoid
Ahsa2	0.314784	43	37	324	1851	80	fibroblast;professional.antigen.presenting.cell;endothelial.cell;bladder.cell;bladder.urothelial.cell;microglial.cell;macrophage;astrocyte;oligodendrocyte;neuron;oligodendrocyte.precursor.cell;Bergmann.glial.cell;brain.pericyte;skeletal.muscle.satellite.stem.cell;mesenchymal.stem.cell;lymphocyte;mesenchymal.stem.cell.of.adipose;natural.killer.cell;myeloid.cell;B.cell;T.cell;leukocyte;myofibroblas…
Ahsg	0.932486	18	42	101	368	21	fibroblast;endothelial.cell;erythrocyte;mesenchymal.stem.cell;lymphocyte;mesenchymal.stem.cell.of.adipose;natural.killer.cell;myeloid.cell;B.cell;myofibroblast.cell;endocardial.cell;cardiac.muscle.cell;epithelial.cell.of.proximal.tubule;hepatocyte;endothelial.cell.of.hepatic.sinusoid;Kupffer.cell;stromal.cell;immature.T.cell;pancreatic.ductal.cell;mesenchymal.cell;epithelial.cell
AI182371	0.977494	7	10	75	621	7	natural.killer.cell;hepatocyte;endothelial.cell.of.hepatic.sinusoid;Kupffer.cell;epithelial.cell.of.lung;type.B.pancreatic.cell;pancreatic.D.cell
AI854703	0.834269	28	56	198	2531	28	erythrocyte;bladder.cell;astrocyte;neuron;oligodendrocyte.precursor.cell;Bergmann.glial.cell;natural.killer.cell;T.cell;cardiac.muscle.cell;kidney.collecting.duct.epithelial.cell;epithelial.cell.of.proximal.tubule;epithelial.cell.of.large.intestine;enterocyte.of.epithelium.of.large.intestine;enteroendocrine.cell;stromal.cell;basophil;Slamf1.positive.multipotent.progenitor.cell;megakaryocyte.eryth…
Aicda	1	1	36	157	1707	1	immature.B.cell
Aif1	0.863388	22	35	143	117	24	professional.antigen.presenting.cell;erythrocyte;microglial.cell;macrophage;lymphocyte;natural.killer.cell;myeloid.cell;B.cell;leukocyte;smooth.muscle.cell;epithelial.cell.of.proximal.tubule;endothelial.cell.of.hepatic.sinusoid;Kupffer.cell;monocyte;classical.monocyte;Slamf1.positive.multipotent.progenitor.cell;megakaryocyte.erythroid.progenitor.cell;Slamf1.negative.multipotent.progenitor.cell;na…
Aif1l	0.831489	33	71	234	2452	34	fibroblast;professional.antigen.presenting.cell;endothelial.cell;erythrocyte;bladder.cell;bladder.urothelial.cell;astrocyte;oligodendrocyte;neuron;oligodendrocyte.precursor.cell;brain.pericyte;skeletal.muscle.satellite.stem.cell;mesenchymal.stem.cell;mesenchymal.stem.cell.of.adipose;myofibroblast.cell;cardiac.muscle.cell;kidney.collecting.duct.epithelial.cell;epithelial.cell.of.proximal.tubule;sk…
Aifm1	0.395583	38	18	263	173	80	fibroblast;professional.antigen.presenting.cell;endothelial.cell;bladder.cell;bladder.urothelial.cell;microglial.cell;macrophage;astrocyte;oligodendrocyte;neuron;oligodendrocyte.precursor.cell;Bergmann.glial.cell;brain.pericyte;skeletal.muscle.satellite.stem.cell;mesenchymal.stem.cell;lymphocyte;mesenchymal.stem.cell.of.adipose;natural.killer.cell;myeloid.cell;B.cell;T.cell;leukocyte;myofibroblas…
Aifm2	0.483483	45	39	209	279	70	fibroblast;professional.antigen.presenting.cell;endothelial.cell;erythrocyte;bladder.cell;bladder.urothelial.cell;macrophage;astrocyte;oligodendrocyte;neuron;oligodendrocyte.precursor.cell;Bergmann.glial.cell;brain.pericyte;skeletal.muscle.satellite.stem.cell;mesenchymal.stem.cell;lymphocyte;mesenchymal.stem.cell.of.adipose;natural.killer.cell;myeloid.cell;B.cell;leukocyte;myofibroblast.cell;endo…
Aifm3	0.935205	13	45	168	319	15	astrocyte;oligodendrocyte;neuron;Bergmann.glial.cell;kidney.collecting.duct.epithelial.cell;epithelial.cell.of.proximal.tubule;hepatocyte;luminal.epithelial.cell.of.mammary.gland;type.B.pancreatic.cell;pancreatic.acinar.cell;pancreatic.PP.cell;pancreatic.ductal.cell;pancreatic.D.cell;pancreatic.stellate.cell;epithelial.cell
Aig1	0.438143	45	148	291	615	78	fibroblast;professional.antigen.presenting.cell;endothelial.cell;bladder.cell;bladder.urothelial.cell;microglial.cell;macrophage;astrocyte;oligodendrocyte;neuron;oligodendrocyte.precursor.cell;Bergmann.glial.cell;brain.pericyte;skeletal.muscle.satellite.stem.cell;mesenchymal.stem.cell;lymphocyte;mesenchymal.stem.cell.of.adipose;natural.killer.cell;myeloid.cell;B.cell;T.cell;leukocyte;myofibroblas…
Aim2	0.595566	39	42	232	1022	45	fibroblast;professional.antigen.presenting.cell;endothelial.cell;erythrocyte;microglial.cell;macrophage;neuron;brain.pericyte;lymphocyte;natural.killer.cell;myeloid.cell;B.cell;T.cell;leukocyte;myofibroblast.cell;smooth.muscle.cell;epithelial.cell.of.large.intestine;large.intestine.goblet.cell;Brush.cell.of.epithelium.proper.of.large.intestine;enterocyte.of.epithelium.of.large.intestine;enteroend…
Aimp1	0.290888	38	45	368	76	81	fibroblast;professional.antigen.presenting.cell;endothelial.cell;erythrocyte;bladder.cell;bladder.urothelial.cell;microglial.cell;macrophage;astrocyte;oligodendrocyte;neuron;oligodendrocyte.precursor.cell;Bergmann.glial.cell;brain.pericyte;skeletal.muscle.satellite.stem.cell;mesenchymal.stem.cell;lymphocyte;mesenchymal.stem.cell.of.adipose;natural.killer.cell;myeloid.cell;B.cell;T.cell;leukocyte;…
Aimp2	0.295695	45	58	272	98	80	fibroblast;professional.antigen.presenting.cell;endothelial.cell;bladder.cell;bladder.urothelial.cell;microglial.cell;macrophage;astrocyte;oligodendrocyte;neuron;oligodendrocyte.precursor.cell;Bergmann.glial.cell;brain.pericyte;skeletal.muscle.satellite.stem.cell;mesenchymal.stem.cell;lymphocyte;mesenchymal.stem.cell.of.adipose;natural.killer.cell;myeloid.cell;B.cell;T.cell;leukocyte;myofibroblas…
Aip	0.188361	25	91	347	145	81	fibroblast;professional.antigen.presenting.cell;endothelial.cell;erythrocyte;bladder.cell;bladder.urothelial.cell;microglial.cell;macrophage;astrocyte;oligodendrocyte;neuron;oligodendrocyte.precursor.cell;Bergmann.glial.cell;brain.pericyte;skeletal.muscle.satellite.stem.cell;mesenchymal.stem.cell;lymphocyte;mesenchymal.stem.cell.of.adipose;natural.killer.cell;myeloid.cell;B.cell;T.cell;leukocyte;…
Aipl1	0.988885	2	54	108	1291	2	common.lymphoid.progenitor;pre.natural.killer.cell
Ajap1	0.979067	4	32	98	1155	4	neuron;oligodendrocyte.precursor.cell;brain.pericyte;epithelial.cell
Ak1	0.718279	48	86	274	1349	54	fibroblast;professional.antigen.presenting.cell;endothelial.cell;erythrocyte;bladder.cell;bladder.urothelial.cell;microglial.cell;macrophage;astrocyte;oligodendrocyte;neuron;oligodendrocyte.precursor.cell;Bergmann.glial.cell;brain.pericyte;skeletal.muscle.satellite.stem.cell;mesenchymal.stem.cell;mesenchymal.stem.cell.of.adipose;myeloid.cell;leukocyte;myofibroblast.cell;endocardial.cell;cardiac.m…
Ak2	0.267611	30	101	273	146	81	fibroblast;professional.antigen.presenting.cell;endothelial.cell;erythrocyte;bladder.cell;bladder.urothelial.cell;microglial.cell;macrophage;astrocyte;oligodendrocyte;neuron;oligodendrocyte.precursor.cell;Bergmann.glial.cell;brain.pericyte;skeletal.muscle.satellite.stem.cell;mesenchymal.stem.cell;lymphocyte;mesenchymal.stem.cell.of.adipose;natural.killer.cell;myeloid.cell;B.cell;T.cell;leukocyte;…
Ak3	0.337119	41	66	232	1993	81	fibroblast;professional.antigen.presenting.cell;endothelial.cell;erythrocyte;bladder.cell;bladder.urothelial.cell;microglial.cell;macrophage;astrocyte;oligodendrocyte;neuron;oligodendrocyte.precursor.cell;Bergmann.glial.cell;brain.pericyte;skeletal.muscle.satellite.stem.cell;mesenchymal.stem.cell;lymphocyte;mesenchymal.stem.cell.of.adipose;natural.killer.cell;myeloid.cell;B.cell;T.cell;leukocyte;…
Ak4	0.838198	30	44	273	3328	31	erythrocyte;astrocyte;neuron;oligodendrocyte.precursor.cell;Bergmann.glial.cell;mesenchymal.stem.cell;myofibroblast.cell;endocardial.cell;cardiac.muscle.cell;smooth.muscle.cell;epithelial.cell.of.proximal.tubule;enterocyte.of.epithelium.of.large.intestine;skeletal.muscle.satellite.cell;hepatocyte;stromal.cell;lung.endothelial.cell;basal.cell;Slamf1.positive.multipotent.progenitor.cell;megakaryocy…
Ak5	0.942993	15	31	200	1133	15	erythrocyte;macrophage;astrocyte;oligodendrocyte;neuron;oligodendrocyte.precursor.cell;mesenchymal.stem.cell.of.adipose;enteroendocrine.cell;stromal.cell;type.B.pancreatic.cell;pancreatic.PP.cell;pancreatic.ductal.cell;pancreatic.D.cell;pancreatic.stellate.cell;stem.cell.of.epidermis
Ak7	0.96926	12	30	110	738	12	astrocyte;lymphocyte;kidney.collecting.duct.epithelial.cell;large.intestine.goblet.cell;Brush.cell.of.epithelium.proper.of.large.intestine;ciliated.columnar.cell.of.tracheobronchial.tree;mature.natural.killer.cell;pancreatic.A.cell;pancreatic.PP.cell;pancreatic.ductal.cell;pancreatic.D.cell;epithelial.cell
Ak8	0.936426	17	26	243	100	17	professional.antigen.presenting.cell;bladder.cell;macrophage;astrocyte;neuron;myeloid.cell;leukocyte;enteroendocrine.cell;monocyte;classical.monocyte;ciliated.columnar.cell.of.tracheobronchial.tree;granulocyte.monocyte.progenitor.cell;hematopoietic.precursor.cell;pancreatic.A.cell;pancreatic.D.cell;blood.cell;epithelial.cell
Akap10	0.352487	37	73	369	1709	80	fibroblast;professional.antigen.presenting.cell;endothelial.cell;erythrocyte;bladder.cell;bladder.urothelial.cell;microglial.cell;macrophage;astrocyte;oligodendrocyte;neuron;oligodendrocyte.precursor.cell;brain.pericyte;skeletal.muscle.satellite.stem.cell;mesenchymal.stem.cell;lymphocyte;mesenchymal.stem.cell.of.adipose;natural.killer.cell;myeloid.cell;B.cell;T.cell;leukocyte;myofibroblast.cell;e…
Akap11	0.442662	46	83	342	3530	80	fibroblast;professional.antigen.presenting.cell;endothelial.cell;erythrocyte;bladder.cell;bladder.urothelial.cell;microglial.cell;macrophage;astrocyte;oligodendrocyte;neuron;oligodendrocyte.precursor.cell;Bergmann.glial.cell;brain.pericyte;skeletal.muscle.satellite.stem.cell;mesenchymal.stem.cell;lymphocyte;mesenchymal.stem.cell.of.adipose;natural.killer.cell;myeloid.cell;B.cell;T.cell;leukocyte;…
Akap12	0.694135	52	36	156	1001	59	fibroblast;professional.antigen.presenting.cell;endothelial.cell;erythrocyte;bladder.cell;bladder.urothelial.cell;microglial.cell;macrophage;astrocyte;oligodendrocyte;neuron;oligodendrocyte.precursor.cell;brain.pericyte;skeletal.muscle.satellite.stem.cell;mesenchymal.stem.cell;lymphocyte;mesenchymal.stem.cell.of.adipose;natural.killer.cell;B.cell;T.cell;leukocyte;myofibroblast.cell;endocardial.ce…
Akap13	0.257783	22	183	398	3986	81	fibroblast;professional.antigen.presenting.cell;endothelial.cell;erythrocyte;bladder.cell;bladder.urothelial.cell;microglial.cell;macrophage;astrocyte;oligodendrocyte;neuron;oligodendrocyte.precursor.cell;Bergmann.glial.cell;brain.pericyte;skeletal.muscle.satellite.stem.cell;mesenchymal.stem.cell;lymphocyte;mesenchymal.stem.cell.of.adipose;natural.killer.cell;myeloid.cell;B.cell;T.cell;leukocyte;…
Akap17b	0.591975	42	23	169	2659	68	fibroblast;professional.antigen.presenting.cell;endothelial.cell;erythrocyte;bladder.cell;bladder.urothelial.cell;microglial.cell;macrophage;astrocyte;oligodendrocyte;neuron;oligodendrocyte.precursor.cell;Bergmann.glial.cell;brain.pericyte;skeletal.muscle.satellite.stem.cell;mesenchymal.stem.cell;mesenchymal.stem.cell.of.adipose;natural.killer.cell;myeloid.cell;B.cell;T.cell;leukocyte;myofibrobla…
Akap5	0.854145	33	74	146	4099	36	endothelial.cell;erythrocyte;microglial.cell;macrophage;astrocyte;neuron;oligodendrocyte.precursor.cell;skeletal.muscle.satellite.stem.cell;mesenchymal.stem.cell;natural.killer.cell;myeloid.cell;B.cell;T.cell;leukocyte;myofibroblast.cell;stromal.cell;lung.endothelial.cell;epithelial.cell.of.lung;basal.cell;immature.B.cell;late.pro.B.cell;naive.B.cell;immature.T.cell;hematopoietic.precursor.cell;p…
Akap6	0.90337	16	97	73	7829	17	endothelial.cell;erythrocyte;astrocyte;oligodendrocyte;neuron;oligodendrocyte.precursor.cell;Bergmann.glial.cell;brain.pericyte;myofibroblast.cell;cardiac.muscle.cell;smooth.muscle.cell;ciliated.columnar.cell.of.tracheobronchial.tree;type.B.pancreatic.cell;pancreatic.D.cell;pancreatic.stellate.cell;mesenchymal.cell;epithelial.cell
Akap7	0.62476	52	114	363	930	69	fibroblast;professional.antigen.presenting.cell;endothelial.cell;erythrocyte;bladder.cell;bladder.urothelial.cell;microglial.cell;macrophage;astrocyte;oligodendrocyte;neuron;oligodendrocyte.precursor.cell;Bergmann.glial.cell;brain.pericyte;skeletal.muscle.satellite.stem.cell;mesenchymal.stem.cell;lymphocyte;mesenchymal.stem.cell.of.adipose;myeloid.cell;B.cell;T.cell;leukocyte;myofibroblast.cell;e…
Akap8	0.232044	37	76	294	1585	80	fibroblast;professional.antigen.presenting.cell;endothelial.cell;bladder.cell;bladder.urothelial.cell;microglial.cell;macrophage;astrocyte;oligodendrocyte;neuron;oligodendrocyte.precursor.cell;Bergmann.glial.cell;brain.pericyte;skeletal.muscle.satellite.stem.cell;mesenchymal.stem.cell;lymphocyte;mesenchymal.stem.cell.of.adipose;natural.killer.cell;myeloid.cell;B.cell;T.cell;leukocyte;myofibroblas…
Akap8l	0.231587	38	78	262	68	81	fibroblast;professional.antigen.presenting.cell;endothelial.cell;erythrocyte;bladder.cell;bladder.urothelial.cell;microglial.cell;macrophage;astrocyte;oligodendrocyte;neuron;oligodendrocyte.precursor.cell;Bergmann.glial.cell;brain.pericyte;skeletal.muscle.satellite.stem.cell;mesenchymal.stem.cell;lymphocyte;mesenchymal.stem.cell.of.adipose;natural.killer.cell;myeloid.cell;B.cell;T.cell;leukocyte;…
Akap9	0.370443	27	54	307	1614	81	fibroblast;professional.antigen.presenting.cell;endothelial.cell;erythrocyte;bladder.cell;bladder.urothelial.cell;microglial.cell;macrophage;astrocyte;oligodendrocyte;neuron;oligodendrocyte.precursor.cell;Bergmann.glial.cell;brain.pericyte;skeletal.muscle.satellite.stem.cell;mesenchymal.stem.cell;lymphocyte;mesenchymal.stem.cell.of.adipose;natural.killer.cell;myeloid.cell;B.cell;T.cell;leukocyte;…
Akirin1	0.262463	34	55	331	2295	81	fibroblast;professional.antigen.presenting.cell;endothelial.cell;erythrocyte;bladder.cell;bladder.urothelial.cell;microglial.cell;macrophage;astrocyte;oligodendrocyte;neuron;oligodendrocyte.precursor.cell;Bergmann.glial.cell;brain.pericyte;skeletal.muscle.satellite.stem.cell;mesenchymal.stem.cell;lymphocyte;mesenchymal.stem.cell.of.adipose;natural.killer.cell;myeloid.cell;B.cell;T.cell;leukocyte;…
Akirin2	0.233403	33	32	330	683	81	fibroblast;professional.antigen.presenting.cell;endothelial.cell;erythrocyte;bladder.cell;bladder.urothelial.cell;microglial.cell;macrophage;astrocyte;oligodendrocyte;neuron;oligodendrocyte.precursor.cell;Bergmann.glial.cell;brain.pericyte;skeletal.muscle.satellite.stem.cell;mesenchymal.stem.cell;lymphocyte;mesenchymal.stem.cell.of.adipose;natural.killer.cell;myeloid.cell;B.cell;T.cell;leukocyte;…
Akna	0.561855	49	65	195	921	59	fibroblast;professional.antigen.presenting.cell;endothelial.cell;erythrocyte;bladder.cell;microglial.cell;macrophage;astrocyte;neuron;oligodendrocyte.precursor.cell;Bergmann.glial.cell;brain.pericyte;mesenchymal.stem.cell;lymphocyte;mesenchymal.stem.cell.of.adipose;natural.killer.cell;myeloid.cell;B.cell;T.cell;leukocyte;myofibroblast.cell;endocardial.cell;smooth.muscle.cell;epithelial.cell.of.la…
Aknad1	0.9384	10	18	155	258	10	erythrocyte;bladder.urothelial.cell;mesenchymal.stem.cell.of.adipose;stromal.cell;epidermal.cell;keratinocyte.stem.cell;basal.cell.of.epidermis;stem.cell.of.epidermis;keratinocyte;epithelial.cell
Akr1b10	0.422702	49	48	225	296	79	fibroblast;professional.antigen.presenting.cell;endothelial.cell;erythrocyte;bladder.cell;bladder.urothelial.cell;microglial.cell;macrophage;astrocyte;oligodendrocyte;neuron;oligodendrocyte.precursor.cell;Bergmann.glial.cell;brain.pericyte;skeletal.muscle.satellite.stem.cell;mesenchymal.stem.cell;lymphocyte;mesenchymal.stem.cell.of.adipose;natural.killer.cell;myeloid.cell;B.cell;T.cell;leukocyte;…
Akr1b7	0.98622	3	10	91	254	3	bladder.urothelial.cell;enterocyte.of.epithelium.of.large.intestine;pancreatic.ductal.cell
Akr1b8	0.807748	48	11	137	295	48	fibroblast;endothelial.cell;erythrocyte;bladder.cell;bladder.urothelial.cell;macrophage;astrocyte;Bergmann.glial.cell;brain.pericyte;skeletal.muscle.satellite.stem.cell;mesenchymal.stem.cell;lymphocyte;mesenchymal.stem.cell.of.adipose;natural.killer.cell;myeloid.cell;leukocyte;myofibroblast.cell;endocardial.cell;cardiac.muscle.cell;smooth.muscle.cell;epithelial.cell.of.proximal.tubule;epithelial.…
Akr1c12	0.830727	31	33	79	212	35	erythrocyte;bladder.urothelial.cell;lymphocyte;natural.killer.cell;myeloid.cell;T.cell;leukocyte;myofibroblast.cell;kidney.collecting.duct.epithelial.cell;epithelial.cell.of.proximal.tubule;epithelial.cell.of.large.intestine;large.intestine.goblet.cell;Brush.cell.of.epithelium.proper.of.large.intestine;enterocyte.of.epithelium.of.large.intestine;enteroendocrine.cell;hepatocyte;endothelial.cell.of…
Akr1c13	0.6314	52	37	131	213	62	fibroblast;professional.antigen.presenting.cell;endothelial.cell;erythrocyte;bladder.cell;bladder.urothelial.cell;microglial.cell;macrophage;astrocyte;oligodendrocyte;lymphocyte;mesenchymal.stem.cell.of.adipose;natural.killer.cell;myeloid.cell;B.cell;T.cell;leukocyte;myofibroblast.cell;cardiac.muscle.cell;kidney.collecting.duct.epithelial.cell;epithelial.cell.of.proximal.tubule;epithelial.cell.of…
Akr1c14	0.852772	29	32	131	1698	29	professional.antigen.presenting.cell;endothelial.cell;erythrocyte;brain.pericyte;lymphocyte;mesenchymal.stem.cell.of.adipose;leukocyte;myofibroblast.cell;endocardial.cell;smooth.muscle.cell;epithelial.cell.of.proximal.tubule;epithelial.cell.of.large.intestine;large.intestine.goblet.cell;enterocyte.of.epithelium.of.large.intestine;enteroendocrine.cell;hepatocyte;endothelial.cell.of.hepatic.sinusoi…
Akr1c18	0.907254	16	7	65	172	16	erythrocyte;macrophage;skeletal.muscle.satellite.stem.cell;mesenchymal.stem.cell;mesenchymal.stem.cell.of.adipose;myeloid.cell;epithelial.cell.of.proximal.tubule;enterocyte.of.epithelium.of.large.intestine;stromal.cell;basal.cell;epidermal.cell;keratinocyte.stem.cell;basal.cell.of.epidermis;stem.cell.of.epidermis;keratinocyte;epithelial.cell
Akr1c19	0.860078	23	33	165	4723	23	fibroblast;endothelial.cell;erythrocyte;lymphocyte;mesenchymal.stem.cell.of.adipose;myofibroblast.cell;endocardial.cell;smooth.muscle.cell;kidney.collecting.duct.epithelial.cell;epithelial.cell.of.proximal.tubule;epithelial.cell.of.large.intestine;large.intestine.goblet.cell;Brush.cell.of.epithelium.proper.of.large.intestine;enterocyte.of.epithelium.of.large.intestine;enteroendocrine.cell;hepatoc…
Akr1c20	0.987525	4	1	61	334	4	epithelial.cell.of.proximal.tubule;hepatocyte;Kupffer.cell;pancreatic.ductal.cell
Akr1c21	0.995118	3	8	22	161	3	epithelial.cell.of.proximal.tubule;pancreatic.ductal.cell;pancreatic.D.cell
Akr1c6	0.982344	5	10	38	339	5	natural.killer.cell;B.cell;hepatocyte;endothelial.cell.of.hepatic.sinusoid;Kupffer.cell
Akr1d1	1	1	33	67	1649	1	hepatocyte
Akt1	0.227164	29	127	328	877	81	fibroblast;professional.antigen.presenting.cell;endothelial.cell;erythrocyte;bladder.cell;bladder.urothelial.cell;microglial.cell;macrophage;astrocyte;oligodendrocyte;neuron;oligodendrocyte.precursor.cell;Bergmann.glial.cell;brain.pericyte;skeletal.muscle.satellite.stem.cell;mesenchymal.stem.cell;lymphocyte;mesenchymal.stem.cell.of.adipose;natural.killer.cell;myeloid.cell;B.cell;T.cell;leukocyte;…
Akt2	0.347517	43	53	409	2685	81	fibroblast;professional.antigen.presenting.cell;endothelial.cell;erythrocyte;bladder.cell;bladder.urothelial.cell;microglial.cell;macrophage;astrocyte;oligodendrocyte;neuron;oligodendrocyte.precursor.cell;Bergmann.glial.cell;brain.pericyte;skeletal.muscle.satellite.stem.cell;mesenchymal.stem.cell;lymphocyte;mesenchymal.stem.cell.of.adipose;natural.killer.cell;myeloid.cell;B.cell;T.cell;leukocyte;…
Akt3	0.518918	44	108	285	3248	64	fibroblast;professional.antigen.presenting.cell;endothelial.cell;erythrocyte;bladder.cell;microglial.cell;macrophage;astrocyte;oligodendrocyte;neuron;oligodendrocyte.precursor.cell;Bergmann.glial.cell;brain.pericyte;skeletal.muscle.satellite.stem.cell;mesenchymal.stem.cell;lymphocyte;mesenchymal.stem.cell.of.adipose;natural.killer.cell;myeloid.cell;B.cell;T.cell;leukocyte;myofibroblast.cell;endoc…
Aktip	0.42802	40	76	323	1072	81	fibroblast;professional.antigen.presenting.cell;endothelial.cell;erythrocyte;bladder.cell;bladder.urothelial.cell;microglial.cell;macrophage;astrocyte;oligodendrocyte;neuron;oligodendrocyte.precursor.cell;Bergmann.glial.cell;brain.pericyte;skeletal.muscle.satellite.stem.cell;mesenchymal.stem.cell;lymphocyte;mesenchymal.stem.cell.of.adipose;natural.killer.cell;myeloid.cell;B.cell;T.cell;leukocyte;…
Alad	0.31991	41	88	328	80	80	fibroblast;professional.antigen.presenting.cell;endothelial.cell;erythrocyte;bladder.cell;bladder.urothelial.cell;microglial.cell;macrophage;astrocyte;oligodendrocyte;neuron;oligodendrocyte.precursor.cell;Bergmann.glial.cell;brain.pericyte;skeletal.muscle.satellite.stem.cell;mesenchymal.stem.cell;lymphocyte;mesenchymal.stem.cell.of.adipose;natural.killer.cell;myeloid.cell;B.cell;T.cell;leukocyte;…
Alas1	0.464662	41	85	321	579	79	fibroblast;professional.antigen.presenting.cell;endothelial.cell;erythrocyte;bladder.cell;bladder.urothelial.cell;microglial.cell;macrophage;astrocyte;oligodendrocyte;neuron;oligodendrocyte.precursor.cell;Bergmann.glial.cell;brain.pericyte;skeletal.muscle.satellite.stem.cell;mesenchymal.stem.cell;lymphocyte;mesenchymal.stem.cell.of.adipose;natural.killer.cell;myeloid.cell;B.cell;T.cell;leukocyte;…
Alcam	0.591934	56	115	337	2675	69	fibroblast;professional.antigen.presenting.cell;endothelial.cell;erythrocyte;bladder.cell;bladder.urothelial.cell;macrophage;astrocyte;oligodendrocyte;neuron;oligodendrocyte.precursor.cell;Bergmann.glial.cell;skeletal.muscle.satellite.stem.cell;mesenchymal.stem.cell;lymphocyte;mesenchymal.stem.cell.of.adipose;natural.killer.cell;myeloid.cell;B.cell;T.cell;leukocyte;myofibroblast.cell;endocardial.…
Aldh16a1	0.342794	44	58	348	1036	81	fibroblast;professional.antigen.presenting.cell;endothelial.cell;erythrocyte;bladder.cell;bladder.urothelial.cell;microglial.cell;macrophage;astrocyte;oligodendrocyte;neuron;oligodendrocyte.precursor.cell;Bergmann.glial.cell;brain.pericyte;skeletal.muscle.satellite.stem.cell;mesenchymal.stem.cell;lymphocyte;mesenchymal.stem.cell.of.adipose;natural.killer.cell;myeloid.cell;B.cell;T.cell;leukocyte;…
Aldh18a1	0.418061	48	101	328	891	76	fibroblast;professional.antigen.presenting.cell;endothelial.cell;erythrocyte;bladder.cell;bladder.urothelial.cell;microglial.cell;macrophage;astrocyte;oligodendrocyte;neuron;oligodendrocyte.precursor.cell;Bergmann.glial.cell;brain.pericyte;skeletal.muscle.satellite.stem.cell;mesenchymal.stem.cell;lymphocyte;mesenchymal.stem.cell.of.adipose;natural.killer.cell;myeloid.cell;B.cell;T.cell;leukocyte;…
Aldh1a1	0.73503	46	35	85	499	49	fibroblast;professional.antigen.presenting.cell;endothelial.cell;erythrocyte;bladder.cell;bladder.urothelial.cell;astrocyte;oligodendrocyte;neuron;oligodendrocyte.precursor.cell;Bergmann.glial.cell;skeletal.muscle.satellite.stem.cell;mesenchymal.stem.cell;mesenchymal.stem.cell.of.adipose;natural.killer.cell;B.cell;leukocyte;myofibroblast.cell;endocardial.cell;cardiac.muscle.cell;epithelial.cell.o…
Aldh1a2	0.888936	20	50	185	649	22	fibroblast;professional.antigen.presenting.cell;endothelial.cell;erythrocyte;bladder.cell;bladder.urothelial.cell;macrophage;mesenchymal.stem.cell;lymphocyte;mesenchymal.stem.cell.of.adipose;myeloid.cell;leukocyte;myofibroblast.cell;cardiac.muscle.cell;epithelial.cell.of.proximal.tubule;stromal.cell;lung.endothelial.cell;pancreatic.ductal.cell;pancreatic.stellate.cell;mesenchymal.cell;blood.cell;…
Aldh1a3	0.930936	19	23	184	1799	19	fibroblast;professional.antigen.presenting.cell;endothelial.cell;erythrocyte;bladder.cell;mesenchymal.stem.cell;mesenchymal.stem.cell.of.adipose;myofibroblast.cell;cardiac.muscle.cell;Brush.cell.of.epithelium.proper.of.large.intestine;endothelial.cell.of.hepatic.sinusoid;stromal.cell;basal.cell;luminal.epithelial.cell.of.mammary.gland;immature.B.cell;pancreatic.D.cell;keratinocyte.stem.cell;mesen…
Aldh1a7	0.899751	19	17	76	510	20	erythrocyte;bladder.urothelial.cell;oligodendrocyte.precursor.cell;mesenchymal.stem.cell.of.adipose;epithelial.cell.of.proximal.tubule;epithelial.cell.of.large.intestine;enterocyte.of.epithelium.of.large.intestine;hepatocyte;endothelial.cell.of.hepatic.sinusoid;lung.endothelial.cell;epithelial.cell.of.lung;ciliated.columnar.cell.of.tracheobronchial.tree;basal.cell;pancreatic.acinar.cell;pancreati…
Aldh1b1	0.755293	45	50	176	581	55	professional.antigen.presenting.cell;erythrocyte;microglial.cell;macrophage;neuron;oligodendrocyte.precursor.cell;Bergmann.glial.cell;lymphocyte;myeloid.cell;B.cell;T.cell;leukocyte;endocardial.cell;cardiac.muscle.cell;epithelial.cell.of.proximal.tubule;epithelial.cell.of.large.intestine;large.intestine.goblet.cell;Brush.cell.of.epithelium.proper.of.large.intestine;enterocyte.of.epithelium.of.lar…
Aldh1l1	0.796786	44	105	190	1261	46	endothelial.cell;erythrocyte;bladder.cell;bladder.urothelial.cell;astrocyte;oligodendrocyte;neuron;oligodendrocyte.precursor.cell;Bergmann.glial.cell;lymphocyte;mesenchymal.stem.cell.of.adipose;myeloid.cell;B.cell;endocardial.cell;cardiac.muscle.cell;kidney.collecting.duct.epithelial.cell;epithelial.cell.of.proximal.tubule;epithelial.cell.of.large.intestine;large.intestine.goblet.cell;enterocyte.…
Aldh1l2	0.907878	21	67	248	3129	22	erythrocyte;bladder.cell;microglial.cell;oligodendrocyte;neuron;oligodendrocyte.precursor.cell;brain.pericyte;mesenchymal.stem.cell;mesenchymal.stem.cell.of.adipose;cardiac.muscle.cell;endothelial.cell.of.hepatic.sinusoid;stromal.cell;basal.cell;immature.B.cell;pancreatic.A.cell;type.B.pancreatic.cell;pancreatic.acinar.cell;pancreatic.D.cell;pancreatic.stellate.cell;keratinocyte;mesenchymal.cell;…
Aldh2	0.256703	18	60	257	1964	79	fibroblast;professional.antigen.presenting.cell;endothelial.cell;erythrocyte;bladder.cell;bladder.urothelial.cell;microglial.cell;macrophage;astrocyte;oligodendrocyte;neuron;oligodendrocyte.precursor.cell;Bergmann.glial.cell;brain.pericyte;skeletal.muscle.satellite.stem.cell;mesenchymal.stem.cell;lymphocyte;mesenchymal.stem.cell.of.adipose;natural.killer.cell;myeloid.cell;B.cell;T.cell;leukocyte;…
Aldh3a1	0.871667	25	51	106	193	27	fibroblast;endothelial.cell;erythrocyte;bladder.cell;bladder.urothelial.cell;skeletal.muscle.satellite.stem.cell;mesenchymal.stem.cell;lymphocyte;mesenchymal.stem.cell.of.adipose;natural.killer.cell;leukocyte;myofibroblast.cell;endocardial.cell;skeletal.muscle.satellite.cell;stromal.cell;lung.endothelial.cell;epithelial.cell.of.lung;ciliated.columnar.cell.of.tracheobronchial.tree;basal.cell;lumin…
Aldh3a2	0.283348	44	104	331	1457	81	fibroblast;professional.antigen.presenting.cell;endothelial.cell;erythrocyte;bladder.cell;bladder.urothelial.cell;microglial.cell;macrophage;astrocyte;oligodendrocyte;neuron;oligodendrocyte.precursor.cell;Bergmann.glial.cell;brain.pericyte;skeletal.muscle.satellite.stem.cell;mesenchymal.stem.cell;lymphocyte;mesenchymal.stem.cell.of.adipose;natural.killer.cell;myeloid.cell;B.cell;T.cell;leukocyte;…
Aldh3b1	0.715343	54	103	195	403	63	fibroblast;professional.antigen.presenting.cell;endothelial.cell;erythrocyte;bladder.cell;bladder.urothelial.cell;microglial.cell;macrophage;astrocyte;oligodendrocyte;oligodendrocyte.precursor.cell;Bergmann.glial.cell;brain.pericyte;skeletal.muscle.satellite.stem.cell;mesenchymal.stem.cell;lymphocyte;mesenchymal.stem.cell.of.adipose;natural.killer.cell;myeloid.cell;B.cell;leukocyte;myofibroblast.…
Aldh3b2	0.927368	14	30	77	454	15	erythrocyte;bladder.urothelial.cell;lymphocyte;epithelial.cell.of.large.intestine;large.intestine.goblet.cell;enterocyte.of.epithelium.of.large.intestine;enteroendocrine.cell;basal.cell;luminal.epithelial.cell.of.mammary.gland;epidermal.cell;keratinocyte.stem.cell;basal.cell.of.epidermis;stem.cell.of.epidermis;keratinocyte;epithelial.cell
Aldh4a1	0.517402	47	117	303	1420	80	fibroblast;professional.antigen.presenting.cell;endothelial.cell;erythrocyte;bladder.cell;bladder.urothelial.cell;microglial.cell;macrophage;astrocyte;oligodendrocyte;neuron;oligodendrocyte.precursor.cell;Bergmann.glial.cell;brain.pericyte;skeletal.muscle.satellite.stem.cell;mesenchymal.stem.cell;lymphocyte;mesenchymal.stem.cell.of.adipose;natural.killer.cell;myeloid.cell;B.cell;T.cell;leukocyte;…
Aldh5a1	0.629002	43	58	165	3982	59	fibroblast;professional.antigen.presenting.cell;endothelial.cell;erythrocyte;bladder.cell;bladder.urothelial.cell;astrocyte;oligodendrocyte;neuron;oligodendrocyte.precursor.cell;Bergmann.glial.cell;brain.pericyte;skeletal.muscle.satellite.stem.cell;mesenchymal.stem.cell;lymphocyte;mesenchymal.stem.cell.of.adipose;T.cell;myofibroblast.cell;endocardial.cell;cardiac.muscle.cell;smooth.muscle.cell;ki…
Aldh6a1	0.620835	49	85	309	1727	76	fibroblast;professional.antigen.presenting.cell;endothelial.cell;erythrocyte;bladder.cell;bladder.urothelial.cell;microglial.cell;macrophage;astrocyte;oligodendrocyte;neuron;oligodendrocyte.precursor.cell;Bergmann.glial.cell;brain.pericyte;skeletal.muscle.satellite.stem.cell;mesenchymal.stem.cell;lymphocyte;mesenchymal.stem.cell.of.adipose;myeloid.cell;B.cell;T.cell;leukocyte;myofibroblast.cell;e…
Aldh7a1	0.466948	53	95	379	209	77	fibroblast;professional.antigen.presenting.cell;endothelial.cell;erythrocyte;bladder.cell;bladder.urothelial.cell;microglial.cell;macrophage;astrocyte;oligodendrocyte;neuron;oligodendrocyte.precursor.cell;Bergmann.glial.cell;brain.pericyte;skeletal.muscle.satellite.stem.cell;mesenchymal.stem.cell;lymphocyte;mesenchymal.stem.cell.of.adipose;natural.killer.cell;myeloid.cell;B.cell;T.cell;leukocyte;…
Aldh8a1	0.969471	8	51	103	745	8	natural.killer.cell;B.cell;epithelial.cell.of.proximal.tubule;hepatocyte;endothelial.cell.of.hepatic.sinusoid;Kupffer.cell;lung.endothelial.cell;epithelial.cell
Aldh9a1	0.345096	36	61	333	1033	81	fibroblast;professional.antigen.presenting.cell;endothelial.cell;erythrocyte;bladder.cell;bladder.urothelial.cell;microglial.cell;macrophage;astrocyte;oligodendrocyte;neuron;oligodendrocyte.precursor.cell;Bergmann.glial.cell;brain.pericyte;skeletal.muscle.satellite.stem.cell;mesenchymal.stem.cell;lymphocyte;mesenchymal.stem.cell.of.adipose;natural.killer.cell;myeloid.cell;B.cell;T.cell;leukocyte;…
Aldoa	0.206327	1	61	374	185	81	fibroblast;professional.antigen.presenting.cell;endothelial.cell;erythrocyte;bladder.cell;bladder.urothelial.cell;microglial.cell;macrophage;astrocyte;oligodendrocyte;neuron;oligodendrocyte.precursor.cell;Bergmann.glial.cell;brain.pericyte;skeletal.muscle.satellite.stem.cell;mesenchymal.stem.cell;lymphocyte;mesenchymal.stem.cell.of.adipose;natural.killer.cell;myeloid.cell;B.cell;T.cell;leukocyte;…
Aldoart2	1	1	20	63	510	1	endocardial.cell
Aldob	0.923911	20	24	85	798	20	endothelial.cell;erythrocyte;lymphocyte;natural.killer.cell;myeloid.cell;B.cell;cardiac.muscle.cell;kidney.collecting.duct.epithelial.cell;epithelial.cell.of.proximal.tubule;epithelial.cell.of.large.intestine;large.intestine.goblet.cell;Brush.cell.of.epithelium.proper.of.large.intestine;enterocyte.of.epithelium.of.large.intestine;enteroendocrine.cell;hepatocyte;endothelial.cell.of.hepatic.sinusoi…
Aldoc	0.784728	54	45	237	1427	58	professional.antigen.presenting.cell;endothelial.cell;erythrocyte;bladder.urothelial.cell;microglial.cell;macrophage;astrocyte;oligodendrocyte;neuron;oligodendrocyte.precursor.cell;Bergmann.glial.cell;brain.pericyte;lymphocyte;natural.killer.cell;myeloid.cell;B.cell;T.cell;leukocyte;kidney.collecting.duct.epithelial.cell;epithelial.cell.of.proximal.tubule;epithelial.cell.of.large.intestine;large.…
Alg1	0.276433	37	52	323	277	80	fibroblast;professional.antigen.presenting.cell;endothelial.cell;bladder.cell;bladder.urothelial.cell;microglial.cell;macrophage;astrocyte;oligodendrocyte;neuron;oligodendrocyte.precursor.cell;Bergmann.glial.cell;brain.pericyte;skeletal.muscle.satellite.stem.cell;mesenchymal.stem.cell;lymphocyte;mesenchymal.stem.cell.of.adipose;natural.killer.cell;myeloid.cell;B.cell;T.cell;leukocyte;myofibroblas…
Alg10b	0.637714	31	27	277	5092	64	fibroblast;professional.antigen.presenting.cell;endothelial.cell;erythrocyte;bladder.cell;bladder.urothelial.cell;microglial.cell;astrocyte;oligodendrocyte;neuron;oligodendrocyte.precursor.cell;Bergmann.glial.cell;brain.pericyte;skeletal.muscle.satellite.stem.cell;lymphocyte;mesenchymal.stem.cell.of.adipose;natural.killer.cell;myeloid.cell;B.cell;T.cell;leukocyte;myofibroblast.cell;endocardial.ce…
Alg11	0.378339	45	22	363	3475	79	fibroblast;professional.antigen.presenting.cell;endothelial.cell;bladder.cell;bladder.urothelial.cell;microglial.cell;macrophage;astrocyte;oligodendrocyte;neuron;oligodendrocyte.precursor.cell;Bergmann.glial.cell;brain.pericyte;skeletal.muscle.satellite.stem.cell;mesenchymal.stem.cell;lymphocyte;mesenchymal.stem.cell.of.adipose;natural.killer.cell;myeloid.cell;B.cell;T.cell;leukocyte;myofibroblas…
Alg12	0.354538	30	59	373	585	78	fibroblast;professional.antigen.presenting.cell;endothelial.cell;erythrocyte;bladder.cell;bladder.urothelial.cell;microglial.cell;macrophage;astrocyte;oligodendrocyte;neuron;oligodendrocyte.precursor.cell;Bergmann.glial.cell;brain.pericyte;skeletal.muscle.satellite.stem.cell;mesenchymal.stem.cell;lymphocyte;mesenchymal.stem.cell.of.adipose;natural.killer.cell;myeloid.cell;B.cell;T.cell;leukocyte;…
Alg13	0.516104	32	2	273	646	77	fibroblast;professional.antigen.presenting.cell;endothelial.cell;erythrocyte;bladder.cell;bladder.urothelial.cell;microglial.cell;macrophage;astrocyte;oligodendrocyte;neuron;oligodendrocyte.precursor.cell;Bergmann.glial.cell;brain.pericyte;skeletal.muscle.satellite.stem.cell;mesenchymal.stem.cell;lymphocyte;mesenchymal.stem.cell.of.adipose;natural.killer.cell;myeloid.cell;B.cell;T.cell;leukocyte;…
Alg14	0.375054	43	88	276	1308	81	fibroblast;professional.antigen.presenting.cell;endothelial.cell;erythrocyte;bladder.cell;bladder.urothelial.cell;microglial.cell;macrophage;astrocyte;oligodendrocyte;neuron;oligodendrocyte.precursor.cell;Bergmann.glial.cell;brain.pericyte;skeletal.muscle.satellite.stem.cell;mesenchymal.stem.cell;lymphocyte;mesenchymal.stem.cell.of.adipose;natural.killer.cell;myeloid.cell;B.cell;T.cell;leukocyte;…
Alg2	0.516085	53	69	330	1726	75	fibroblast;professional.antigen.presenting.cell;endothelial.cell;erythrocyte;bladder.cell;bladder.urothelial.cell;microglial.cell;macrophage;astrocyte;oligodendrocyte;neuron;oligodendrocyte.precursor.cell;Bergmann.glial.cell;brain.pericyte;mesenchymal.stem.cell;lymphocyte;mesenchymal.stem.cell.of.adipose;natural.killer.cell;myeloid.cell;B.cell;T.cell;leukocyte;myofibroblast.cell;endocardial.cell;…
Alg3	0.317526	35	39	351	104	81	fibroblast;professional.antigen.presenting.cell;endothelial.cell;erythrocyte;bladder.cell;bladder.urothelial.cell;microglial.cell;macrophage;astrocyte;oligodendrocyte;neuron;oligodendrocyte.precursor.cell;Bergmann.glial.cell;brain.pericyte;skeletal.muscle.satellite.stem.cell;mesenchymal.stem.cell;lymphocyte;mesenchymal.stem.cell.of.adipose;natural.killer.cell;myeloid.cell;B.cell;T.cell;leukocyte;…
Alg5	0.21874	37	42	339	451	80	fibroblast;professional.antigen.presenting.cell;endothelial.cell;bladder.cell;bladder.urothelial.cell;microglial.cell;macrophage;astrocyte;oligodendrocyte;neuron;oligodendrocyte.precursor.cell;Bergmann.glial.cell;brain.pericyte;skeletal.muscle.satellite.stem.cell;mesenchymal.stem.cell;lymphocyte;mesenchymal.stem.cell.of.adipose;natural.killer.cell;myeloid.cell;B.cell;T.cell;leukocyte;myofibroblas…
Alg6	0.499637	36	28	264	1392	75	fibroblast;professional.antigen.presenting.cell;endothelial.cell;erythrocyte;bladder.cell;bladder.urothelial.cell;microglial.cell;macrophage;astrocyte;oligodendrocyte;neuron;oligodendrocyte.precursor.cell;Bergmann.glial.cell;brain.pericyte;skeletal.muscle.satellite.stem.cell;mesenchymal.stem.cell;lymphocyte;mesenchymal.stem.cell.of.adipose;natural.killer.cell;myeloid.cell;B.cell;T.cell;leukocyte;…
Alg8	0.442166	45	72	313	426	76	fibroblast;professional.antigen.presenting.cell;endothelial.cell;erythrocyte;bladder.cell;bladder.urothelial.cell;microglial.cell;macrophage;astrocyte;oligodendrocyte;neuron;oligodendrocyte.precursor.cell;Bergmann.glial.cell;brain.pericyte;skeletal.muscle.satellite.stem.cell;mesenchymal.stem.cell;lymphocyte;mesenchymal.stem.cell.of.adipose;natural.killer.cell;myeloid.cell;B.cell;T.cell;leukocyte;…
Alg9	0.350243	46	101	364	671	79	fibroblast;professional.antigen.presenting.cell;endothelial.cell;erythrocyte;bladder.cell;bladder.urothelial.cell;microglial.cell;macrophage;astrocyte;oligodendrocyte;neuron;oligodendrocyte.precursor.cell;Bergmann.glial.cell;brain.pericyte;skeletal.muscle.satellite.stem.cell;mesenchymal.stem.cell;lymphocyte;mesenchymal.stem.cell.of.adipose;natural.killer.cell;myeloid.cell;B.cell;T.cell;leukocyte;…
Alk	1	1	28	124	470	1	astrocyte
Alkbh1	0.376396	47	14	314	2672	79	fibroblast;professional.antigen.presenting.cell;endothelial.cell;erythrocyte;bladder.cell;bladder.urothelial.cell;microglial.cell;macrophage;astrocyte;oligodendrocyte;neuron;oligodendrocyte.precursor.cell;Bergmann.glial.cell;brain.pericyte;skeletal.muscle.satellite.stem.cell;mesenchymal.stem.cell;lymphocyte;mesenchymal.stem.cell.of.adipose;natural.killer.cell;myeloid.cell;B.cell;T.cell;leukocyte;…
Alkbh2	0.525384	39	86	251	22	73	fibroblast;professional.antigen.presenting.cell;endothelial.cell;erythrocyte;bladder.cell;bladder.urothelial.cell;microglial.cell;macrophage;astrocyte;oligodendrocyte;neuron;oligodendrocyte.precursor.cell;Bergmann.glial.cell;brain.pericyte;skeletal.muscle.satellite.stem.cell;mesenchymal.stem.cell;lymphocyte;mesenchymal.stem.cell.of.adipose;natural.killer.cell;myeloid.cell;B.cell;T.cell;leukocyte;…
Alkbh3	0.315814	35	53	389	335	81	fibroblast;professional.antigen.presenting.cell;endothelial.cell;erythrocyte;bladder.cell;bladder.urothelial.cell;microglial.cell;macrophage;astrocyte;oligodendrocyte;neuron;oligodendrocyte.precursor.cell;Bergmann.glial.cell;brain.pericyte;skeletal.muscle.satellite.stem.cell;mesenchymal.stem.cell;lymphocyte;mesenchymal.stem.cell.of.adipose;natural.killer.cell;myeloid.cell;B.cell;T.cell;leukocyte;…
Alkbh4	0.450878	48	88	336	846	78	fibroblast;professional.antigen.presenting.cell;endothelial.cell;erythrocyte;bladder.cell;bladder.urothelial.cell;microglial.cell;macrophage;astrocyte;oligodendrocyte;neuron;oligodendrocyte.precursor.cell;Bergmann.glial.cell;brain.pericyte;mesenchymal.stem.cell;lymphocyte;mesenchymal.stem.cell.of.adipose;natural.killer.cell;myeloid.cell;B.cell;T.cell;leukocyte;myofibroblast.cell;endocardial.cell;…
Alkbh5	0.228519	33	62	359	4097	81	fibroblast;professional.antigen.presenting.cell;endothelial.cell;erythrocyte;bladder.cell;bladder.urothelial.cell;microglial.cell;macrophage;astrocyte;oligodendrocyte;neuron;oligodendrocyte.precursor.cell;Bergmann.glial.cell;brain.pericyte;skeletal.muscle.satellite.stem.cell;mesenchymal.stem.cell;lymphocyte;mesenchymal.stem.cell.of.adipose;natural.killer.cell;myeloid.cell;B.cell;T.cell;leukocyte;…
Alkbh6	0.249061	33	56	266	122	80	fibroblast;professional.antigen.presenting.cell;endothelial.cell;bladder.cell;bladder.urothelial.cell;microglial.cell;macrophage;astrocyte;oligodendrocyte;neuron;oligodendrocyte.precursor.cell;Bergmann.glial.cell;brain.pericyte;skeletal.muscle.satellite.stem.cell;mesenchymal.stem.cell;lymphocyte;mesenchymal.stem.cell.of.adipose;natural.killer.cell;myeloid.cell;B.cell;T.cell;leukocyte;myofibroblas…
Alkbh7	0.444008	38	76	342	230	81	fibroblast;professional.antigen.presenting.cell;endothelial.cell;erythrocyte;bladder.cell;bladder.urothelial.cell;microglial.cell;macrophage;astrocyte;oligodendrocyte;neuron;oligodendrocyte.precursor.cell;Bergmann.glial.cell;brain.pericyte;skeletal.muscle.satellite.stem.cell;mesenchymal.stem.cell;lymphocyte;mesenchymal.stem.cell.of.adipose;natural.killer.cell;myeloid.cell;B.cell;T.cell;leukocyte;…
Alkbh8	0.483353	36	7	241	5555	76	fibroblast;professional.antigen.presenting.cell;endothelial.cell;erythrocyte;bladder.cell;bladder.urothelial.cell;microglial.cell;macrophage;astrocyte;oligodendrocyte;neuron;oligodendrocyte.precursor.cell;Bergmann.glial.cell;brain.pericyte;skeletal.muscle.satellite.stem.cell;mesenchymal.stem.cell;lymphocyte;mesenchymal.stem.cell.of.adipose;natural.killer.cell;myeloid.cell;B.cell;T.cell;leukocyte;…
Alox12	0.877057	23	28	82	928	23	fibroblast;professional.antigen.presenting.cell;endothelial.cell;erythrocyte;bladder.urothelial.cell;brain.pericyte;mesenchymal.stem.cell;mesenchymal.stem.cell.of.adipose;cardiac.muscle.cell;smooth.muscle.cell;kidney.collecting.duct.epithelial.cell;Brush.cell.of.epithelium.proper.of.large.intestine;endothelial.cell.of.hepatic.sinusoid;lung.endothelial.cell;monocyte;basal.cell;megakaryocyte.erythr…
Alox12b	0.985952	4	19	77	67	4	epidermal.cell;basal.cell.of.epidermis;stem.cell.of.epidermis;keratinocyte
Alox12e	0.938758	12	18	119	261	12	erythrocyte;leukocyte;kidney.collecting.duct.epithelial.cell;basal.cell;luminal.epithelial.cell.of.mammary.gland;basophil;pancreatic.ductal.cell;epidermal.cell;keratinocyte.stem.cell;basal.cell.of.epidermis;stem.cell.of.epidermis;epithelial.cell
Alox15	0.970727	9	17	67	391	9	professional.antigen.presenting.cell;macrophage;mesenchymal.stem.cell;leukocyte;luminal.epithelial.cell.of.mammary.gland;basophil;immature.natural.killer.cell;regulatory.T.cell;keratinocyte
Alox5	0.881065	23	12	148	642	24	fibroblast;professional.antigen.presenting.cell;erythrocyte;microglial.cell;macrophage;lymphocyte;myeloid.cell;B.cell;T.cell;leukocyte;cardiac.muscle.cell;Brush.cell.of.epithelium.proper.of.large.intestine;monocyte;classical.monocyte;granulocyte;basophil;Slamf1.positive.multipotent.progenitor.cell;megakaryocyte.erythroid.progenitor.cell;granulocyte.monocyte.progenitor.cell;granulocytopoietic.cell…
Alox5ap	0.738597	40	59	190	419	46	fibroblast;professional.antigen.presenting.cell;erythrocyte;bladder.cell;microglial.cell;macrophage;neuron;oligodendrocyte.precursor.cell;lymphocyte;natural.killer.cell;myeloid.cell;B.cell;T.cell;leukocyte;myofibroblast.cell;kidney.collecting.duct.epithelial.cell;Brush.cell.of.epithelium.proper.of.large.intestine;enteroendocrine.cell;endothelial.cell.of.hepatic.sinusoid;Kupffer.cell;stromal.cell;…
Alox8	0.952799	15	31	102	1158	15	astrocyte;natural.killer.cell;leukocyte;enteroendocrine.cell;luminal.epithelial.cell.of.mammary.gland;basophil;regulatory.T.cell;immature.NK.T.cell;pancreatic.A.cell;type.B.pancreatic.cell;pancreatic.PP.cell;pancreatic.D.cell;epidermal.cell;keratinocyte.stem.cell;stem.cell.of.epidermis
Aloxe3	0.88438	15	86	318	376	19	professional.antigen.presenting.cell;astrocyte;neuron;oligodendrocyte.precursor.cell;Bergmann.glial.cell;skeletal.muscle.satellite.stem.cell;ciliated.columnar.cell.of.tracheobronchial.tree;luminal.epithelial.cell.of.mammary.gland;pancreatic.A.cell;type.B.pancreatic.cell;pancreatic.PP.cell;pancreatic.ductal.cell;pancreatic.D.cell;pancreatic.stellate.cell;epidermal.cell;keratinocyte.stem.cell;basal…
Alpk1	0.699422	37	60	181	622	44	fibroblast;professional.antigen.presenting.cell;endothelial.cell;erythrocyte;bladder.cell;bladder.urothelial.cell;microglial.cell;macrophage;astrocyte;brain.pericyte;skeletal.muscle.satellite.stem.cell;mesenchymal.stem.cell;mesenchymal.stem.cell.of.adipose;myeloid.cell;leukocyte;myofibroblast.cell;epithelial.cell.of.large.intestine;large.intestine.goblet.cell;Brush.cell.of.epithelium.proper.of.la…
Alpk2	0.97023	8	94	102	542	8	professional.antigen.presenting.cell;erythrocyte;myeloid.cell;B.cell;cardiac.muscle.cell;naive.B.cell;blood.cell;epithelial.cell
Alpk3	0.912443	18	51	141	1296	19	fibroblast;erythrocyte;astrocyte;skeletal.muscle.satellite.stem.cell;mesenchymal.stem.cell;mesenchymal.stem.cell.of.adipose;endocardial.cell;cardiac.muscle.cell;Brush.cell.of.epithelium.proper.of.large.intestine;skeletal.muscle.satellite.cell;epithelial.cell.of.lung;Slamf1.positive.multipotent.progenitor.cell;Slamf1.negative.multipotent.progenitor.cell;common.lymphoid.progenitor;hematopoietic.pre…
Alpl	0.784008	37	140	271	704	38	fibroblast;professional.antigen.presenting.cell;endothelial.cell;erythrocyte;bladder.cell;bladder.urothelial.cell;astrocyte;neuron;oligodendrocyte.precursor.cell;brain.pericyte;skeletal.muscle.satellite.stem.cell;mesenchymal.stem.cell;lymphocyte;mesenchymal.stem.cell.of.adipose;natural.killer.cell;B.cell;myofibroblast.cell;cardiac.muscle.cell;epithelial.cell.of.proximal.tubule;skeletal.muscle.sat…
Als2	0.589542	41	69	346	1251	71	fibroblast;professional.antigen.presenting.cell;endothelial.cell;erythrocyte;bladder.cell;bladder.urothelial.cell;microglial.cell;macrophage;astrocyte;oligodendrocyte;neuron;oligodendrocyte.precursor.cell;Bergmann.glial.cell;brain.pericyte;skeletal.muscle.satellite.stem.cell;mesenchymal.stem.cell;lymphocyte;mesenchymal.stem.cell.of.adipose;natural.killer.cell;myeloid.cell;B.cell;T.cell;leukocyte;…
Als2cl	0.684204	46	96	260	2031	53	professional.antigen.presenting.cell;endothelial.cell;erythrocyte;bladder.urothelial.cell;microglial.cell;astrocyte;neuron;oligodendrocyte.precursor.cell;Bergmann.glial.cell;brain.pericyte;lymphocyte;natural.killer.cell;myeloid.cell;T.cell;leukocyte;myofibroblast.cell;endocardial.cell;cardiac.muscle.cell;epithelial.cell.of.proximal.tubule;epithelial.cell.of.large.intestine;Brush.cell.of.epitheliu…
Alx1	0.985432	3	9	91	1342	3	brain.pericyte;skeletal.muscle.satellite.stem.cell;mesenchymal.cell
Alx3	0.987971	2	34	66	697	2	professional.antigen.presenting.cell;brain.pericyte
Alx4	0.992028	2	18	44	3778	2	brain.pericyte;pancreatic.stellate.cell
Amacr	0.627698	43	64	286	1377	73	fibroblast;professional.antigen.presenting.cell;endothelial.cell;erythrocyte;bladder.cell;bladder.urothelial.cell;microglial.cell;macrophage;astrocyte;oligodendrocyte;neuron;oligodendrocyte.precursor.cell;Bergmann.glial.cell;brain.pericyte;skeletal.muscle.satellite.stem.cell;mesenchymal.stem.cell;lymphocyte;mesenchymal.stem.cell.of.adipose;myeloid.cell;B.cell;T.cell;leukocyte;myofibroblast.cell;e…
Ambp	0.921359	17	60	90	100	18	endothelial.cell;erythrocyte;natural.killer.cell;myeloid.cell;B.cell;cardiac.muscle.cell;enteroendocrine.cell;hepatocyte;endothelial.cell.of.hepatic.sinusoid;Kupffer.cell;pancreatic.A.cell;type.B.pancreatic.cell;pancreatic.acinar.cell;pancreatic.PP.cell;pancreatic.ductal.cell;pancreatic.D.cell;pancreatic.stellate.cell;epithelial.cell
Ambra1	0.425682	30	69	348	1026	79	fibroblast;professional.antigen.presenting.cell;endothelial.cell;erythrocyte;bladder.cell;bladder.urothelial.cell;microglial.cell;macrophage;astrocyte;oligodendrocyte;neuron;oligodendrocyte.precursor.cell;Bergmann.glial.cell;brain.pericyte;skeletal.muscle.satellite.stem.cell;mesenchymal.stem.cell;lymphocyte;mesenchymal.stem.cell.of.adipose;natural.killer.cell;myeloid.cell;B.cell;T.cell;leukocyte;…
Amd1	1	1	137	338	1484	1	cardiac.muscle.cell
Amdhd1	0.958391	12	62	277	1077	13	bladder.urothelial.cell;macrophage;B.cell;kidney.collecting.duct.epithelial.cell;enteroendocrine.cell;hepatocyte;endothelial.cell.of.hepatic.sinusoid;megakaryocyte.erythroid.progenitor.cell;late.pro.B.cell;precursor.B.cell;immature.NK.T.cell;pancreatic.PP.cell;epithelial.cell
Amdhd2	0.372304	41	59	388	164	80	fibroblast;professional.antigen.presenting.cell;endothelial.cell;erythrocyte;bladder.cell;bladder.urothelial.cell;microglial.cell;macrophage;astrocyte;oligodendrocyte;neuron;oligodendrocyte.precursor.cell;Bergmann.glial.cell;brain.pericyte;skeletal.muscle.satellite.stem.cell;mesenchymal.stem.cell;lymphocyte;mesenchymal.stem.cell.of.adipose;natural.killer.cell;myeloid.cell;B.cell;T.cell;leukocyte;…
Amfr	0.224611	34	127	310	1579	81	fibroblast;professional.antigen.presenting.cell;endothelial.cell;erythrocyte;bladder.cell;bladder.urothelial.cell;microglial.cell;macrophage;astrocyte;oligodendrocyte;neuron;oligodendrocyte.precursor.cell;Bergmann.glial.cell;brain.pericyte;skeletal.muscle.satellite.stem.cell;mesenchymal.stem.cell;lymphocyte;mesenchymal.stem.cell.of.adipose;natural.killer.cell;myeloid.cell;B.cell;T.cell;leukocyte;…
Amhr2	0.957856	6	57	158	124	6	astrocyte;large.intestine.goblet.cell;lung.endothelial.cell;epithelial.cell.of.lung;keratinocyte;epithelial.cell
Amigo1	0.592342	44	43	206	3621	64	fibroblast;professional.antigen.presenting.cell;endothelial.cell;erythrocyte;bladder.cell;bladder.urothelial.cell;microglial.cell;astrocyte;oligodendrocyte;neuron;Bergmann.glial.cell;brain.pericyte;skeletal.muscle.satellite.stem.cell;mesenchymal.stem.cell;mesenchymal.stem.cell.of.adipose;myeloid.cell;leukocyte;myofibroblast.cell;endocardial.cell;cardiac.muscle.cell;smooth.muscle.cell;kidney.colle…
Amigo2	0.78143	39	54	189	855	43	fibroblast;endothelial.cell;erythrocyte;bladder.cell;astrocyte;neuron;oligodendrocyte.precursor.cell;Bergmann.glial.cell;brain.pericyte;skeletal.muscle.satellite.stem.cell;mesenchymal.stem.cell;lymphocyte;mesenchymal.stem.cell.of.adipose;B.cell;T.cell;leukocyte;myofibroblast.cell;endocardial.cell;smooth.muscle.cell;kidney.collecting.duct.epithelial.cell;epithelial.cell.of.proximal.tubule;enteroen…
Amigo3	0.752438	29	99	226	795	41	fibroblast;endothelial.cell;bladder.cell;microglial.cell;astrocyte;neuron;oligodendrocyte.precursor.cell;brain.pericyte;skeletal.muscle.satellite.stem.cell;mesenchymal.stem.cell;mesenchymal.stem.cell.of.adipose;myeloid.cell;leukocyte;endocardial.cell;cardiac.muscle.cell;epithelial.cell.of.large.intestine;large.intestine.goblet.cell;Brush.cell.of.epithelium.proper.of.large.intestine;enterocyte.of.…
Ammecr1	0.669231	35	14	183	4387	66	fibroblast;professional.antigen.presenting.cell;endothelial.cell;erythrocyte;bladder.cell;bladder.urothelial.cell;macrophage;astrocyte;oligodendrocyte;neuron;oligodendrocyte.precursor.cell;skeletal.muscle.satellite.stem.cell;mesenchymal.stem.cell;lymphocyte;mesenchymal.stem.cell.of.adipose;natural.killer.cell;myeloid.cell;B.cell;T.cell;leukocyte;myofibroblast.cell;endocardial.cell;cardiac.muscle.…
Ammecr1l	0.307865	37	59	291	1988	80	fibroblast;professional.antigen.presenting.cell;endothelial.cell;erythrocyte;bladder.cell;bladder.urothelial.cell;microglial.cell;macrophage;astrocyte;oligodendrocyte;neuron;oligodendrocyte.precursor.cell;Bergmann.glial.cell;brain.pericyte;skeletal.muscle.satellite.stem.cell;mesenchymal.stem.cell;lymphocyte;mesenchymal.stem.cell.of.adipose;natural.killer.cell;myeloid.cell;B.cell;T.cell;leukocyte;…
Amn	0.951921	11	41	65	297	11	erythrocyte;neuron;epithelial.cell.of.proximal.tubule;epithelial.cell.of.large.intestine;enterocyte.of.epithelium.of.large.intestine;enteroendocrine.cell;stromal.cell;monocyte;basal.cell;regulatory.T.cell;blood.cell
Amn1	0.355418	35	64	287	611	79	fibroblast;professional.antigen.presenting.cell;endothelial.cell;erythrocyte;bladder.cell;bladder.urothelial.cell;microglial.cell;macrophage;astrocyte;oligodendrocyte;neuron;oligodendrocyte.precursor.cell;Bergmann.glial.cell;brain.pericyte;skeletal.muscle.satellite.stem.cell;mesenchymal.stem.cell;lymphocyte;mesenchymal.stem.cell.of.adipose;natural.killer.cell;myeloid.cell;B.cell;T.cell;leukocyte;…
Amot	0.752813	35	11	201	3576	40	fibroblast;endothelial.cell;erythrocyte;bladder.cell;astrocyte;oligodendrocyte;neuron;Bergmann.glial.cell;mesenchymal.stem.cell;mesenchymal.stem.cell.of.adipose;leukocyte;myofibroblast.cell;endocardial.cell;cardiac.muscle.cell;kidney.collecting.duct.epithelial.cell;epithelial.cell.of.proximal.tubule;epithelial.cell.of.large.intestine;large.intestine.goblet.cell;Brush.cell.of.epithelium.proper.of.…
Amotl2	0.629932	46	119	374	1707	53	fibroblast;endothelial.cell;erythrocyte;bladder.cell;bladder.urothelial.cell;astrocyte;oligodendrocyte;neuron;oligodendrocyte.precursor.cell;brain.pericyte;skeletal.muscle.satellite.stem.cell;mesenchymal.stem.cell;lymphocyte;mesenchymal.stem.cell.of.adipose;myeloid.cell;myofibroblast.cell;endocardial.cell;cardiac.muscle.cell;smooth.muscle.cell;kidney.collecting.duct.epithelial.cell;epithelial.cel…
Ampd2	0.425919	44	116	339	853	80	fibroblast;professional.antigen.presenting.cell;endothelial.cell;erythrocyte;bladder.cell;bladder.urothelial.cell;microglial.cell;macrophage;astrocyte;oligodendrocyte;neuron;oligodendrocyte.precursor.cell;Bergmann.glial.cell;brain.pericyte;skeletal.muscle.satellite.stem.cell;mesenchymal.stem.cell;lymphocyte;mesenchymal.stem.cell.of.adipose;natural.killer.cell;myeloid.cell;B.cell;T.cell;leukocyte;…
Ampd3	0.636967	51	88	259	1009	66	fibroblast;professional.antigen.presenting.cell;endothelial.cell;erythrocyte;bladder.cell;bladder.urothelial.cell;microglial.cell;macrophage;astrocyte;oligodendrocyte;neuron;oligodendrocyte.precursor.cell;Bergmann.glial.cell;brain.pericyte;skeletal.muscle.satellite.stem.cell;mesenchymal.stem.cell;lymphocyte;mesenchymal.stem.cell.of.adipose;myeloid.cell;B.cell;T.cell;leukocyte;endocardial.cell;car…
Amph	0.873992	20	60	159	1069	20	erythrocyte;bladder.cell;astrocyte;oligodendrocyte;neuron;oligodendrocyte.precursor.cell;Bergmann.glial.cell;mesenchymal.stem.cell.of.adipose;myofibroblast.cell;smooth.muscle.cell;epithelial.cell.of.large.intestine;enteroendocrine.cell;stromal.cell;pancreatic.A.cell;type.B.pancreatic.cell;pancreatic.PP.cell;pancreatic.D.cell;pancreatic.stellate.cell;blood.cell;epithelial.cell
Amt	0.845157	23	46	178	804	29	professional.antigen.presenting.cell;endothelial.cell;erythrocyte;bladder.urothelial.cell;astrocyte;oligodendrocyte;neuron;oligodendrocyte.precursor.cell;Bergmann.glial.cell;brain.pericyte;myofibroblast.cell;endocardial.cell;epithelial.cell.of.proximal.tubule;epithelial.cell.of.large.intestine;large.intestine.goblet.cell;enteroendocrine.cell;hepatocyte;endothelial.cell.of.hepatic.sinusoid;lung.en…
Amy1	0.899527	20	3	112	274	20	fibroblast;erythrocyte;astrocyte;neuron;mesenchymal.stem.cell;mesenchymal.stem.cell.of.adipose;endocardial.cell;cardiac.muscle.cell;hepatocyte;endothelial.cell.of.hepatic.sinusoid;Kupffer.cell;stromal.cell;lung.endothelial.cell;pancreatic.A.cell;pancreatic.acinar.cell;pancreatic.PP.cell;pancreatic.ductal.cell;pancreatic.stellate.cell;mesenchymal.cell;epithelial.cell
Amz1	0.840997	30	92	271	2196	31	professional.antigen.presenting.cell;endothelial.cell;erythrocyte;microglial.cell;macrophage;astrocyte;oligodendrocyte;neuron;oligodendrocyte.precursor.cell;lymphocyte;myeloid.cell;B.cell;leukocyte;myofibroblast.cell;cardiac.muscle.cell;smooth.muscle.cell;epithelial.cell.of.proximal.tubule;Kupffer.cell;monocyte;classical.monocyte;luminal.epithelial.cell.of.mammary.gland;granulocyte;Slamf1.positiv…
Amz2	0.375246	39	111	412	274	79	fibroblast;professional.antigen.presenting.cell;endothelial.cell;erythrocyte;bladder.cell;bladder.urothelial.cell;microglial.cell;macrophage;astrocyte;oligodendrocyte;neuron;oligodendrocyte.precursor.cell;Bergmann.glial.cell;brain.pericyte;skeletal.muscle.satellite.stem.cell;mesenchymal.stem.cell;lymphocyte;mesenchymal.stem.cell.of.adipose;natural.killer.cell;myeloid.cell;B.cell;T.cell;leukocyte;…
Anapc1	0.289502	32	36	305	2844	80	fibroblast;professional.antigen.presenting.cell;endothelial.cell;erythrocyte;bladder.cell;bladder.urothelial.cell;microglial.cell;macrophage;astrocyte;oligodendrocyte;neuron;oligodendrocyte.precursor.cell;Bergmann.glial.cell;brain.pericyte;skeletal.muscle.satellite.stem.cell;mesenchymal.stem.cell;lymphocyte;mesenchymal.stem.cell.of.adipose;natural.killer.cell;myeloid.cell;B.cell;T.cell;leukocyte;…
Anapc10	0.325338	42	40	391	3897	80	fibroblast;professional.antigen.presenting.cell;endothelial.cell;erythrocyte;bladder.cell;bladder.urothelial.cell;microglial.cell;macrophage;astrocyte;oligodendrocyte;neuron;oligodendrocyte.precursor.cell;Bergmann.glial.cell;brain.pericyte;skeletal.muscle.satellite.stem.cell;mesenchymal.stem.cell;lymphocyte;mesenchymal.stem.cell.of.adipose;natural.killer.cell;myeloid.cell;B.cell;T.cell;leukocyte;…
Anapc11	0.198694	33	93	348	2772	81	fibroblast;professional.antigen.presenting.cell;endothelial.cell;erythrocyte;bladder.cell;bladder.urothelial.cell;microglial.cell;macrophage;astrocyte;oligodendrocyte;neuron;oligodendrocyte.precursor.cell;Bergmann.glial.cell;brain.pericyte;skeletal.muscle.satellite.stem.cell;mesenchymal.stem.cell;lymphocyte;mesenchymal.stem.cell.of.adipose;natural.killer.cell;myeloid.cell;B.cell;T.cell;leukocyte;…
Anapc13	0.266431	31	89	366	111	81	fibroblast;professional.antigen.presenting.cell;endothelial.cell;erythrocyte;bladder.cell;bladder.urothelial.cell;microglial.cell;macrophage;astrocyte;oligodendrocyte;neuron;oligodendrocyte.precursor.cell;Bergmann.glial.cell;brain.pericyte;skeletal.muscle.satellite.stem.cell;mesenchymal.stem.cell;lymphocyte;mesenchymal.stem.cell.of.adipose;natural.killer.cell;myeloid.cell;B.cell;T.cell;leukocyte;…
Anapc2	0.16704	30	52	363	452	81	fibroblast;professional.antigen.presenting.cell;endothelial.cell;erythrocyte;bladder.cell;bladder.urothelial.cell;microglial.cell;macrophage;astrocyte;oligodendrocyte;neuron;oligodendrocyte.precursor.cell;Bergmann.glial.cell;brain.pericyte;skeletal.muscle.satellite.stem.cell;mesenchymal.stem.cell;lymphocyte;mesenchymal.stem.cell.of.adipose;natural.killer.cell;myeloid.cell;B.cell;T.cell;leukocyte;…
Anapc4	0.279769	36	60	341	1178	81	fibroblast;professional.antigen.presenting.cell;endothelial.cell;erythrocyte;bladder.cell;bladder.urothelial.cell;microglial.cell;macrophage;astrocyte;oligodendrocyte;neuron;oligodendrocyte.precursor.cell;Bergmann.glial.cell;brain.pericyte;skeletal.muscle.satellite.stem.cell;mesenchymal.stem.cell;lymphocyte;mesenchymal.stem.cell.of.adipose;natural.killer.cell;myeloid.cell;B.cell;T.cell;leukocyte;…
Anapc5	0.237615	9	63	412	348	81	fibroblast;professional.antigen.presenting.cell;endothelial.cell;erythrocyte;bladder.cell;bladder.urothelial.cell;microglial.cell;macrophage;astrocyte;oligodendrocyte;neuron;oligodendrocyte.precursor.cell;Bergmann.glial.cell;brain.pericyte;skeletal.muscle.satellite.stem.cell;mesenchymal.stem.cell;lymphocyte;mesenchymal.stem.cell.of.adipose;natural.killer.cell;myeloid.cell;B.cell;T.cell;leukocyte;…
Anapc7	0.271479	40	113	335	919	81	fibroblast;professional.antigen.presenting.cell;endothelial.cell;erythrocyte;bladder.cell;bladder.urothelial.cell;microglial.cell;macrophage;astrocyte;oligodendrocyte;neuron;oligodendrocyte.precursor.cell;Bergmann.glial.cell;brain.pericyte;skeletal.muscle.satellite.stem.cell;mesenchymal.stem.cell;lymphocyte;mesenchymal.stem.cell.of.adipose;natural.killer.cell;myeloid.cell;B.cell;T.cell;leukocyte;…
Ang	0.703643	50	55	281	164	55	fibroblast;professional.antigen.presenting.cell;endothelial.cell;bladder.cell;bladder.urothelial.cell;microglial.cell;macrophage;neuron;skeletal.muscle.satellite.stem.cell;mesenchymal.stem.cell;lymphocyte;mesenchymal.stem.cell.of.adipose;natural.killer.cell;myeloid.cell;leukocyte;myofibroblast.cell;endocardial.cell;smooth.muscle.cell;epithelial.cell.of.large.intestine;large.intestine.goblet.cell;…
Angel1	0.651451	46	95	300	1779	64	fibroblast;professional.antigen.presenting.cell;endothelial.cell;erythrocyte;bladder.cell;bladder.urothelial.cell;microglial.cell;macrophage;astrocyte;oligodendrocyte;neuron;oligodendrocyte.precursor.cell;Bergmann.glial.cell;brain.pericyte;mesenchymal.stem.cell;lymphocyte;mesenchymal.stem.cell.of.adipose;natural.killer.cell;myeloid.cell;B.cell;T.cell;leukocyte;myofibroblast.cell;cardiac.muscle.ce…
Angel2	0.211117	38	107	345	1871	80	fibroblast;professional.antigen.presenting.cell;endothelial.cell;bladder.cell;bladder.urothelial.cell;microglial.cell;macrophage;astrocyte;oligodendrocyte;neuron;oligodendrocyte.precursor.cell;Bergmann.glial.cell;brain.pericyte;skeletal.muscle.satellite.stem.cell;mesenchymal.stem.cell;lymphocyte;mesenchymal.stem.cell.of.adipose;natural.killer.cell;myeloid.cell;B.cell;T.cell;leukocyte;myofibroblas…
Angpt1	0.787724	40	52	189	2247	44	fibroblast;endothelial.cell;erythrocyte;bladder.cell;bladder.urothelial.cell;macrophage;astrocyte;oligodendrocyte;neuron;oligodendrocyte.precursor.cell;Bergmann.glial.cell;brain.pericyte;skeletal.muscle.satellite.stem.cell;mesenchymal.stem.cell;lymphocyte;mesenchymal.stem.cell.of.adipose;natural.killer.cell;leukocyte;endocardial.cell;cardiac.muscle.cell;kidney.collecting.duct.epithelial.cell;epit…
Angpt2	0.813522	32	47	146	1785	35	fibroblast;professional.antigen.presenting.cell;endothelial.cell;erythrocyte;bladder.cell;oligodendrocyte.precursor.cell;brain.pericyte;lymphocyte;mesenchymal.stem.cell.of.adipose;leukocyte;myofibroblast.cell;endocardial.cell;smooth.muscle.cell;kidney.collecting.duct.epithelial.cell;epithelial.cell.of.large.intestine;Brush.cell.of.epithelium.proper.of.large.intestine;enteroendocrine.cell;endothel…
Angpt4	0.932175	12	8	79	683	12	fibroblast;macrophage;oligodendrocyte;brain.pericyte;mesenchymal.stem.cell;mesenchymal.stem.cell.of.adipose;myofibroblast.cell;smooth.muscle.cell;stromal.cell;regulatory.T.cell;pancreatic.stellate.cell;mesenchymal.cell
Angptl1	0.875464	29	21	102	476	31	fibroblast;professional.antigen.presenting.cell;erythrocyte;bladder.cell;macrophage;astrocyte;oligodendrocyte;neuron;oligodendrocyte.precursor.cell;skeletal.muscle.satellite.stem.cell;mesenchymal.stem.cell;lymphocyte;mesenchymal.stem.cell.of.adipose;B.cell;myofibroblast.cell;endocardial.cell;cardiac.muscle.cell;enterocyte.of.epithelium.of.large.intestine;skeletal.muscle.satellite.cell;stromal.cel…
Angptl2	0.775866	46	67	209	1431	48	fibroblast;professional.antigen.presenting.cell;endothelial.cell;erythrocyte;bladder.cell;bladder.urothelial.cell;astrocyte;neuron;Bergmann.glial.cell;brain.pericyte;skeletal.muscle.satellite.stem.cell;mesenchymal.stem.cell;mesenchymal.stem.cell.of.adipose;T.cell;leukocyte;myofibroblast.cell;endocardial.cell;cardiac.muscle.cell;smooth.muscle.cell;epithelial.cell.of.proximal.tubule;enteroendocrine…
Angptl3	0.964814	14	34	110	63	14	erythrocyte;microglial.cell;macrophage;natural.killer.cell;cardiac.muscle.cell;epithelial.cell.of.proximal.tubule;hepatocyte;endothelial.cell.of.hepatic.sinusoid;Kupffer.cell;megakaryocyte.erythroid.progenitor.cell;Slamf1.negative.multipotent.progenitor.cell;hematopoietic.precursor.cell;pre.natural.killer.cell;epithelial.cell
Angptl4	0.665554	54	45	212	1637	61	fibroblast;professional.antigen.presenting.cell;endothelial.cell;erythrocyte;bladder.cell;bladder.urothelial.cell;macrophage;astrocyte;oligodendrocyte.precursor.cell;Bergmann.glial.cell;brain.pericyte;skeletal.muscle.satellite.stem.cell;mesenchymal.stem.cell;mesenchymal.stem.cell.of.adipose;natural.killer.cell;myeloid.cell;B.cell;T.cell;leukocyte;myofibroblast.cell;endocardial.cell;cardiac.muscle…
Angptl7	0.915762	17	65	46	972	17	fibroblast;professional.antigen.presenting.cell;bladder.cell;microglial.cell;macrophage;mesenchymal.stem.cell;mesenchymal.stem.cell.of.adipose;leukocyte;epithelial.cell.of.proximal.tubule;endothelial.cell.of.hepatic.sinusoid;Kupffer.cell;stromal.cell;precursor.B.cell;type.B.pancreatic.cell;keratinocyte.stem.cell;mesenchymal.cell;epithelial.cell
Ank1	0.940273	12	93	317	2243	12	professional.antigen.presenting.cell;astrocyte;neuron;oligodendrocyte.precursor.cell;Bergmann.glial.cell;skeletal.muscle.satellite.stem.cell;cardiac.muscle.cell;skeletal.muscle.satellite.cell;monocyte;pancreatic.PP.cell;pancreatic.D.cell;epithelial.cell
Ank2	0.844132	32	173	315	632	32	fibroblast;professional.antigen.presenting.cell;erythrocyte;bladder.cell;microglial.cell;astrocyte;oligodendrocyte;neuron;oligodendrocyte.precursor.cell;Bergmann.glial.cell;brain.pericyte;skeletal.muscle.satellite.stem.cell;mesenchymal.stem.cell;lymphocyte;mesenchymal.stem.cell.of.adipose;leukocyte;myofibroblast.cell;cardiac.muscle.cell;kidney.collecting.duct.epithelial.cell;skeletal.muscle.satel…
Ank3	0.697632	38	171	308	3627	44	fibroblast;endothelial.cell;erythrocyte;bladder.urothelial.cell;astrocyte;oligodendrocyte;neuron;oligodendrocyte.precursor.cell;brain.pericyte;skeletal.muscle.satellite.stem.cell;mesenchymal.stem.cell;mesenchymal.stem.cell.of.adipose;myofibroblast.cell;cardiac.muscle.cell;smooth.muscle.cell;kidney.collecting.duct.epithelial.cell;epithelial.cell.of.proximal.tubule;epithelial.cell.of.large.intestin…
Ankdd1b	0.865878	20	3	139	1393	25	professional.antigen.presenting.cell;endothelial.cell;bladder.cell;bladder.urothelial.cell;astrocyte;oligodendrocyte;neuron;brain.pericyte;mesenchymal.stem.cell.of.adipose;myofibroblast.cell;endocardial.cell;cardiac.muscle.cell;large.intestine.goblet.cell;endothelial.cell.of.hepatic.sinusoid;stromal.cell;naive.B.cell;common.lymphoid.progenitor;hematopoietic.precursor.cell;pre.natural.killer.cell;…
Ankfn1	0.991382	2	4	40	370	2	bladder.urothelial.cell;ciliated.columnar.cell.of.tracheobronchial.tree
Ankfy1	0.285076	37	59	302	4501	81	fibroblast;professional.antigen.presenting.cell;endothelial.cell;erythrocyte;bladder.cell;bladder.urothelial.cell;microglial.cell;macrophage;astrocyte;oligodendrocyte;neuron;oligodendrocyte.precursor.cell;Bergmann.glial.cell;brain.pericyte;skeletal.muscle.satellite.stem.cell;mesenchymal.stem.cell;lymphocyte;mesenchymal.stem.cell.of.adipose;natural.killer.cell;myeloid.cell;B.cell;T.cell;leukocyte;…
Ankhd1	0.209541	34	15	403	449	81	fibroblast;professional.antigen.presenting.cell;endothelial.cell;erythrocyte;bladder.cell;bladder.urothelial.cell;microglial.cell;macrophage;astrocyte;oligodendrocyte;neuron;oligodendrocyte.precursor.cell;Bergmann.glial.cell;brain.pericyte;skeletal.muscle.satellite.stem.cell;mesenchymal.stem.cell;lymphocyte;mesenchymal.stem.cell.of.adipose;natural.killer.cell;myeloid.cell;B.cell;T.cell;leukocyte;…
Ankib1	0.400147	38	53	335	2756	81	fibroblast;professional.antigen.presenting.cell;endothelial.cell;erythrocyte;bladder.cell;bladder.urothelial.cell;microglial.cell;macrophage;astrocyte;oligodendrocyte;neuron;oligodendrocyte.precursor.cell;Bergmann.glial.cell;brain.pericyte;skeletal.muscle.satellite.stem.cell;mesenchymal.stem.cell;lymphocyte;mesenchymal.stem.cell.of.adipose;natural.killer.cell;myeloid.cell;B.cell;T.cell;leukocyte;…
Ankle1	0.868551	22	33	301	505	23	macrophage;neuron;mesenchymal.stem.cell;natural.killer.cell;myeloid.cell;epithelial.cell.of.large.intestine;Brush.cell.of.epithelium.proper.of.large.intestine;endothelial.cell.of.hepatic.sinusoid;monocyte;Slamf1.positive.multipotent.progenitor.cell;megakaryocyte.erythroid.progenitor.cell;immature.B.cell;Slamf1.negative.multipotent.progenitor.cell;late.pro.B.cell;granulocyte.monocyte.progenitor.ce…
Ankle2	0.27921	38	33	377	949	81	fibroblast;professional.antigen.presenting.cell;endothelial.cell;erythrocyte;bladder.cell;bladder.urothelial.cell;microglial.cell;macrophage;astrocyte;oligodendrocyte;neuron;oligodendrocyte.precursor.cell;Bergmann.glial.cell;brain.pericyte;skeletal.muscle.satellite.stem.cell;mesenchymal.stem.cell;lymphocyte;mesenchymal.stem.cell.of.adipose;natural.killer.cell;myeloid.cell;B.cell;T.cell;leukocyte;…
Ankmy1	1	1	60	159	143	1	professional.antigen.presenting.cell
Ankmy2	0.384658	46	103	278	890	80	fibroblast;professional.antigen.presenting.cell;endothelial.cell;erythrocyte;bladder.cell;bladder.urothelial.cell;microglial.cell;macrophage;astrocyte;oligodendrocyte;neuron;oligodendrocyte.precursor.cell;Bergmann.glial.cell;brain.pericyte;skeletal.muscle.satellite.stem.cell;mesenchymal.stem.cell;lymphocyte;mesenchymal.stem.cell.of.adipose;natural.killer.cell;myeloid.cell;B.cell;T.cell;leukocyte;…
Ankra2	0.42759	38	63	330	485	81	fibroblast;professional.antigen.presenting.cell;endothelial.cell;erythrocyte;bladder.cell;bladder.urothelial.cell;microglial.cell;macrophage;astrocyte;oligodendrocyte;neuron;oligodendrocyte.precursor.cell;Bergmann.glial.cell;brain.pericyte;skeletal.muscle.satellite.stem.cell;mesenchymal.stem.cell;lymphocyte;mesenchymal.stem.cell.of.adipose;natural.killer.cell;myeloid.cell;B.cell;T.cell;leukocyte;…
Ankrd1	0.929529	16	8	129	742	16	fibroblast;endothelial.cell;erythrocyte;skeletal.muscle.satellite.stem.cell;leukocyte;myofibroblast.cell;endocardial.cell;cardiac.muscle.cell;kidney.collecting.duct.epithelial.cell;skeletal.muscle.satellite.cell;stromal.cell;lung.endothelial.cell;epithelial.cell.of.lung;luminal.epithelial.cell.of.mammary.gland;pancreatic.ductal.cell;epithelial.cell
Ankrd10	0.323569	40	117	338	900	80	fibroblast;professional.antigen.presenting.cell;endothelial.cell;bladder.cell;bladder.urothelial.cell;microglial.cell;macrophage;astrocyte;oligodendrocyte;neuron;oligodendrocyte.precursor.cell;Bergmann.glial.cell;brain.pericyte;skeletal.muscle.satellite.stem.cell;mesenchymal.stem.cell;lymphocyte;mesenchymal.stem.cell.of.adipose;natural.killer.cell;myeloid.cell;B.cell;T.cell;leukocyte;myofibroblas…
Ankrd12	0.339571	37	110	321	4454	81	fibroblast;professional.antigen.presenting.cell;endothelial.cell;erythrocyte;bladder.cell;bladder.urothelial.cell;microglial.cell;macrophage;astrocyte;oligodendrocyte;neuron;oligodendrocyte.precursor.cell;Bergmann.glial.cell;brain.pericyte;skeletal.muscle.satellite.stem.cell;mesenchymal.stem.cell;lymphocyte;mesenchymal.stem.cell.of.adipose;natural.killer.cell;myeloid.cell;B.cell;T.cell;leukocyte;…
Ankrd13a	0.413586	45	118	342	1398	81	fibroblast;professional.antigen.presenting.cell;endothelial.cell;erythrocyte;bladder.cell;bladder.urothelial.cell;microglial.cell;macrophage;astrocyte;oligodendrocyte;neuron;oligodendrocyte.precursor.cell;Bergmann.glial.cell;brain.pericyte;skeletal.muscle.satellite.stem.cell;mesenchymal.stem.cell;lymphocyte;mesenchymal.stem.cell.of.adipose;natural.killer.cell;myeloid.cell;B.cell;T.cell;leukocyte;…
Ankrd13b	0.808515	26	76	199	1110	33	astrocyte;oligodendrocyte;neuron;oligodendrocyte.precursor.cell;mesenchymal.stem.cell.of.adipose;myeloid.cell;epithelial.cell.of.proximal.tubule;epithelial.cell.of.large.intestine;large.intestine.goblet.cell;Brush.cell.of.epithelium.proper.of.large.intestine;enteroendocrine.cell;stromal.cell;ciliated.columnar.cell.of.tracheobronchial.tree;basal.cell;luminal.epithelial.cell.of.mammary.gland;Slamf1…
Ankrd13c	0.474153	34	62	379	2164	80	fibroblast;professional.antigen.presenting.cell;endothelial.cell;bladder.cell;bladder.urothelial.cell;microglial.cell;macrophage;astrocyte;oligodendrocyte;neuron;oligodendrocyte.precursor.cell;Bergmann.glial.cell;brain.pericyte;skeletal.muscle.satellite.stem.cell;mesenchymal.stem.cell;lymphocyte;mesenchymal.stem.cell.of.adipose;natural.killer.cell;myeloid.cell;B.cell;T.cell;leukocyte;myofibroblas…
Ankrd13d	0.606718	44	77	278	156	57	fibroblast;endothelial.cell;erythrocyte;bladder.urothelial.cell;microglial.cell;macrophage;astrocyte;oligodendrocyte;neuron;oligodendrocyte.precursor.cell;Bergmann.glial.cell;brain.pericyte;skeletal.muscle.satellite.stem.cell;natural.killer.cell;myeloid.cell;B.cell;T.cell;leukocyte;endocardial.cell;smooth.muscle.cell;enteroendocrine.cell;skeletal.muscle.satellite.cell;Kupffer.cell;monocyte;classi…
Ankrd16	0.392909	32	80	359	434	79	fibroblast;professional.antigen.presenting.cell;endothelial.cell;erythrocyte;bladder.cell;bladder.urothelial.cell;microglial.cell;macrophage;astrocyte;oligodendrocyte;neuron;oligodendrocyte.precursor.cell;Bergmann.glial.cell;brain.pericyte;skeletal.muscle.satellite.stem.cell;mesenchymal.stem.cell;lymphocyte;mesenchymal.stem.cell.of.adipose;natural.killer.cell;myeloid.cell;B.cell;T.cell;leukocyte;…
Ankrd17	0.2907	26	42	397	541	81	fibroblast;professional.antigen.presenting.cell;endothelial.cell;erythrocyte;bladder.cell;bladder.urothelial.cell;microglial.cell;macrophage;astrocyte;oligodendrocyte;neuron;oligodendrocyte.precursor.cell;Bergmann.glial.cell;brain.pericyte;skeletal.muscle.satellite.stem.cell;mesenchymal.stem.cell;lymphocyte;mesenchymal.stem.cell.of.adipose;natural.killer.cell;myeloid.cell;B.cell;T.cell;leukocyte;…
Ankrd22	0.894172	19	11	161	1992	19	erythrocyte;bladder.urothelial.cell;macrophage;lymphocyte;myeloid.cell;leukocyte;epithelial.cell.of.large.intestine;large.intestine.goblet.cell;basal.cell;luminal.epithelial.cell.of.mammary.gland;granulocyte;granulocytopoietic.cell;regulatory.T.cell;epidermal.cell;keratinocyte.stem.cell;basal.cell.of.epidermis;stem.cell.of.epidermis;keratinocyte;epithelial.cell
Ankrd23	0.809636	39	78	114	1012	50	endothelial.cell;erythrocyte;bladder.cell;microglial.cell;macrophage;oligodendrocyte;oligodendrocyte.precursor.cell;brain.pericyte;skeletal.muscle.satellite.stem.cell;mesenchymal.stem.cell;mesenchymal.stem.cell.of.adipose;natural.killer.cell;myeloid.cell;B.cell;T.cell;leukocyte;cardiac.muscle.cell;smooth.muscle.cell;epithelial.cell.of.large.intestine;Brush.cell.of.epithelium.proper.of.large.intes…
Ankrd24	0.627783	35	40	420	433	72	fibroblast;professional.antigen.presenting.cell;endothelial.cell;erythrocyte;bladder.cell;bladder.urothelial.cell;microglial.cell;macrophage;astrocyte;oligodendrocyte;neuron;oligodendrocyte.precursor.cell;Bergmann.glial.cell;brain.pericyte;mesenchymal.stem.cell;lymphocyte;mesenchymal.stem.cell.of.adipose;natural.killer.cell;myeloid.cell;B.cell;leukocyte;myofibroblast.cell;endocardial.cell;cardiac…
Ankrd26	0.438219	44	41	281	1715	75	fibroblast;professional.antigen.presenting.cell;endothelial.cell;erythrocyte;bladder.cell;bladder.urothelial.cell;microglial.cell;macrophage;astrocyte;oligodendrocyte;neuron;oligodendrocyte.precursor.cell;Bergmann.glial.cell;brain.pericyte;skeletal.muscle.satellite.stem.cell;mesenchymal.stem.cell;lymphocyte;mesenchymal.stem.cell.of.adipose;natural.killer.cell;myeloid.cell;B.cell;T.cell;leukocyte;…
Ankrd27	0.31832	38	28	257	982	79	fibroblast;professional.antigen.presenting.cell;endothelial.cell;erythrocyte;bladder.cell;bladder.urothelial.cell;microglial.cell;macrophage;astrocyte;oligodendrocyte;neuron;oligodendrocyte.precursor.cell;Bergmann.glial.cell;brain.pericyte;skeletal.muscle.satellite.stem.cell;mesenchymal.stem.cell;lymphocyte;mesenchymal.stem.cell.of.adipose;natural.killer.cell;myeloid.cell;B.cell;T.cell;leukocyte;…
Ankrd28	0.551286	42	58	303	3252	65	fibroblast;endothelial.cell;erythrocyte;bladder.cell;bladder.urothelial.cell;macrophage;astrocyte;oligodendrocyte;neuron;oligodendrocyte.precursor.cell;Bergmann.glial.cell;brain.pericyte;skeletal.muscle.satellite.stem.cell;mesenchymal.stem.cell;lymphocyte;mesenchymal.stem.cell.of.adipose;natural.killer.cell;B.cell;T.cell;myofibroblast.cell;cardiac.muscle.cell;epithelial.cell.of.proximal.tubule;ep…
Ankrd29	0.717025	39	108	189	2232	43	fibroblast;endothelial.cell;erythrocyte;bladder.cell;bladder.urothelial.cell;astrocyte;neuron;oligodendrocyte.precursor.cell;brain.pericyte;skeletal.muscle.satellite.stem.cell;mesenchymal.stem.cell;lymphocyte;mesenchymal.stem.cell.of.adipose;myofibroblast.cell;endocardial.cell;cardiac.muscle.cell;kidney.collecting.duct.epithelial.cell;epithelial.cell.of.proximal.tubule;enterocyte.of.epithelium.of…
Ankrd33b	0.734898	42	116	173	485	47	fibroblast;professional.antigen.presenting.cell;endothelial.cell;erythrocyte;bladder.cell;macrophage;neuron;brain.pericyte;skeletal.muscle.satellite.stem.cell;lymphocyte;myeloid.cell;B.cell;leukocyte;myofibroblast.cell;endocardial.cell;cardiac.muscle.cell;smooth.muscle.cell;epithelial.cell.of.proximal.tubule;Brush.cell.of.epithelium.proper.of.large.intestine;skeletal.muscle.satellite.cell;hepatoc…
Ankrd34a	0.9484	9	64	140	806	9	neuron;oligodendrocyte.precursor.cell;brain.pericyte;myofibroblast.cell;cardiac.muscle.cell;smooth.muscle.cell;pancreatic.A.cell;pancreatic.PP.cell;pancreatic.D.cell
Ankrd34b	0.969588	6	26	146	1870	6	neuron;oligodendrocyte.precursor.cell;Bergmann.glial.cell;mesenchymal.stem.cell;classical.monocyte;pancreatic.D.cell
Ankrd35	0.871125	24	65	263	781	26	fibroblast;professional.antigen.presenting.cell;erythrocyte;bladder.cell;bladder.urothelial.cell;astrocyte;neuron;oligodendrocyte.precursor.cell;Bergmann.glial.cell;mesenchymal.stem.cell;mesenchymal.stem.cell.of.adipose;myofibroblast.cell;cardiac.muscle.cell;stromal.cell;megakaryocyte.erythroid.progenitor.cell;type.B.pancreatic.cell;pancreatic.D.cell;pancreatic.stellate.cell;epidermal.cell;kerati…
Ankrd37	0.662201	44	65	366	223	61	fibroblast;professional.antigen.presenting.cell;endothelial.cell;erythrocyte;bladder.urothelial.cell;microglial.cell;macrophage;oligodendrocyte;neuron;oligodendrocyte.precursor.cell;brain.pericyte;lymphocyte;mesenchymal.stem.cell.of.adipose;myeloid.cell;B.cell;T.cell;leukocyte;myofibroblast.cell;endocardial.cell;cardiac.muscle.cell;smooth.muscle.cell;epithelial.cell.of.proximal.tubule;epithelial.…
Ankrd39	0.346656	47	93	294	1297	79	fibroblast;professional.antigen.presenting.cell;endothelial.cell;erythrocyte;bladder.cell;bladder.urothelial.cell;microglial.cell;macrophage;astrocyte;oligodendrocyte;neuron;oligodendrocyte.precursor.cell;Bergmann.glial.cell;brain.pericyte;skeletal.muscle.satellite.stem.cell;mesenchymal.stem.cell;lymphocyte;mesenchymal.stem.cell.of.adipose;natural.killer.cell;myeloid.cell;B.cell;T.cell;leukocyte;…
Ankrd40	0.361226	42	108	399	2142	81	fibroblast;professional.antigen.presenting.cell;endothelial.cell;erythrocyte;bladder.cell;bladder.urothelial.cell;microglial.cell;macrophage;astrocyte;oligodendrocyte;neuron;oligodendrocyte.precursor.cell;Bergmann.glial.cell;brain.pericyte;skeletal.muscle.satellite.stem.cell;mesenchymal.stem.cell;lymphocyte;mesenchymal.stem.cell.of.adipose;natural.killer.cell;myeloid.cell;B.cell;T.cell;leukocyte;…
Ankrd42	0.871278	28	55	278	289	34	fibroblast;endothelial.cell;erythrocyte;bladder.cell;bladder.urothelial.cell;astrocyte;neuron;oligodendrocyte.precursor.cell;mesenchymal.stem.cell.of.adipose;leukocyte;myofibroblast.cell;endocardial.cell;cardiac.muscle.cell;epithelial.cell.of.proximal.tubule;enteroendocrine.cell;stromal.cell;lung.endothelial.cell;epithelial.cell.of.lung;ciliated.columnar.cell.of.tracheobronchial.tree;basal.cell;l…
Ankrd44	0.434057	51	60	297	2937	77	fibroblast;professional.antigen.presenting.cell;endothelial.cell;erythrocyte;bladder.cell;bladder.urothelial.cell;microglial.cell;macrophage;astrocyte;oligodendrocyte;neuron;oligodendrocyte.precursor.cell;Bergmann.glial.cell;brain.pericyte;mesenchymal.stem.cell;lymphocyte;mesenchymal.stem.cell.of.adipose;natural.killer.cell;myeloid.cell;B.cell;T.cell;leukocyte;myofibroblast.cell;endocardial.cell;…
Ankrd46	0.384309	47	107	310	1589	78	fibroblast;professional.antigen.presenting.cell;endothelial.cell;bladder.cell;bladder.urothelial.cell;microglial.cell;macrophage;astrocyte;oligodendrocyte;neuron;oligodendrocyte.precursor.cell;Bergmann.glial.cell;brain.pericyte;skeletal.muscle.satellite.stem.cell;mesenchymal.stem.cell;mesenchymal.stem.cell.of.adipose;natural.killer.cell;myeloid.cell;B.cell;T.cell;leukocyte;myofibroblast.cell;endo…
Ankrd49	0.563382	40	40	27	1532	76	fibroblast;professional.antigen.presenting.cell;endothelial.cell;erythrocyte;bladder.cell;bladder.urothelial.cell;microglial.cell;macrophage;astrocyte;oligodendrocyte;neuron;oligodendrocyte.precursor.cell;Bergmann.glial.cell;brain.pericyte;skeletal.muscle.satellite.stem.cell;mesenchymal.stem.cell;lymphocyte;mesenchymal.stem.cell.of.adipose;natural.killer.cell;myeloid.cell;B.cell;T.cell;leukocyte;…
Ankrd50	0.61739	47	70	293	430	67	fibroblast;professional.antigen.presenting.cell;endothelial.cell;erythrocyte;bladder.cell;bladder.urothelial.cell;microglial.cell;macrophage;astrocyte;oligodendrocyte;neuron;oligodendrocyte.precursor.cell;brain.pericyte;skeletal.muscle.satellite.stem.cell;mesenchymal.stem.cell;lymphocyte;mesenchymal.stem.cell.of.adipose;natural.killer.cell;myeloid.cell;B.cell;T.cell;leukocyte;myofibroblast.cell;e…
Ankrd52	0.506477	39	63	261	3285	69	professional.antigen.presenting.cell;endothelial.cell;erythrocyte;bladder.cell;bladder.urothelial.cell;microglial.cell;macrophage;astrocyte;oligodendrocyte;neuron;oligodendrocyte.precursor.cell;Bergmann.glial.cell;brain.pericyte;skeletal.muscle.satellite.stem.cell;mesenchymal.stem.cell.of.adipose;natural.killer.cell;myeloid.cell;B.cell;T.cell;leukocyte;myofibroblast.cell;cardiac.muscle.cell;smoot…
Ankrd53	1	1	41	66	23	1	natural.killer.cell
Ankrd54	0.287397	38	102	284	916	80	fibroblast;professional.antigen.presenting.cell;endothelial.cell;erythrocyte;bladder.cell;bladder.urothelial.cell;microglial.cell;macrophage;astrocyte;oligodendrocyte;neuron;oligodendrocyte.precursor.cell;Bergmann.glial.cell;brain.pericyte;skeletal.muscle.satellite.stem.cell;mesenchymal.stem.cell;lymphocyte;mesenchymal.stem.cell.of.adipose;natural.killer.cell;myeloid.cell;B.cell;T.cell;leukocyte;…
Ankrd55	0.910532	18	82	171	423	19	fibroblast;microglial.cell;macrophage;neuron;lymphocyte;mesenchymal.stem.cell.of.adipose;natural.killer.cell;myeloid.cell;leukocyte;endocardial.cell;enteroendocrine.cell;luminal.epithelial.cell.of.mammary.gland;immature.B.cell;granulocyte.monocyte.progenitor.cell;immature.T.cell;precursor.B.cell;regulatory.T.cell;pancreatic.PP.cell;mesenchymal.cell
Ankrd6	0.78223	40	84	296	2078	45	fibroblast;professional.antigen.presenting.cell;endothelial.cell;erythrocyte;astrocyte;neuron;oligodendrocyte.precursor.cell;brain.pericyte;skeletal.muscle.satellite.stem.cell;mesenchymal.stem.cell;mesenchymal.stem.cell.of.adipose;T.cell;myofibroblast.cell;endocardial.cell;cardiac.muscle.cell;enteroendocrine.cell;skeletal.muscle.satellite.cell;stromal.cell;lung.endothelial.cell;epithelial.cell.of…
Ankrd61	0.974877	4	59	50	149	4	kidney.collecting.duct.epithelial.cell;monocyte;immature.B.cell;pancreatic.PP.cell
Ankrd9	0.540718	47	109	305	92	72	fibroblast;professional.antigen.presenting.cell;endothelial.cell;erythrocyte;bladder.cell;bladder.urothelial.cell;microglial.cell;macrophage;astrocyte;oligodendrocyte;neuron;oligodendrocyte.precursor.cell;Bergmann.glial.cell;brain.pericyte;skeletal.muscle.satellite.stem.cell;mesenchymal.stem.cell;lymphocyte;mesenchymal.stem.cell.of.adipose;natural.killer.cell;myeloid.cell;B.cell;T.cell;leukocyte;…
Anks1b	0.938342	14	144	244	305	16	fibroblast;erythrocyte;astrocyte;oligodendrocyte;neuron;oligodendrocyte.precursor.cell;Bergmann.glial.cell;brain.pericyte;mesenchymal.stem.cell;lymphocyte;myofibroblast.cell;epithelial.cell.of.proximal.tubule;enteroendocrine.cell;ciliated.columnar.cell.of.tracheobronchial.tree;pancreatic.A.cell;epithelial.cell
Anks3	0.304578	42	98	329	374	81	fibroblast;professional.antigen.presenting.cell;endothelial.cell;erythrocyte;bladder.cell;bladder.urothelial.cell;microglial.cell;macrophage;astrocyte;oligodendrocyte;neuron;oligodendrocyte.precursor.cell;Bergmann.glial.cell;brain.pericyte;skeletal.muscle.satellite.stem.cell;mesenchymal.stem.cell;lymphocyte;mesenchymal.stem.cell.of.adipose;natural.killer.cell;myeloid.cell;B.cell;T.cell;leukocyte;…
Anks4b	0.908364	13	23	72	2567	13	erythrocyte;epithelial.cell.of.proximal.tubule;epithelial.cell.of.large.intestine;large.intestine.goblet.cell;Brush.cell.of.epithelium.proper.of.large.intestine;enterocyte.of.epithelium.of.large.intestine;enteroendocrine.cell;hepatocyte;pancreatic.A.cell;type.B.pancreatic.cell;pancreatic.PP.cell;pancreatic.ductal.cell;pancreatic.D.cell
Anks6	0.74647	36	67	176	639	40	fibroblast;professional.antigen.presenting.cell;endothelial.cell;bladder.cell;microglial.cell;macrophage;astrocyte;oligodendrocyte;neuron;oligodendrocyte.precursor.cell;Bergmann.glial.cell;brain.pericyte;mesenchymal.stem.cell;mesenchymal.stem.cell.of.adipose;leukocyte;myofibroblast.cell;endocardial.cell;kidney.collecting.duct.epithelial.cell;epithelial.cell.of.proximal.tubule;epithelial.cell.of.l…
Ankzf1	0.520748	32	62	318	200	77	fibroblast;professional.antigen.presenting.cell;endothelial.cell;erythrocyte;bladder.cell;bladder.urothelial.cell;microglial.cell;macrophage;astrocyte;oligodendrocyte;neuron;oligodendrocyte.precursor.cell;Bergmann.glial.cell;brain.pericyte;skeletal.muscle.satellite.stem.cell;mesenchymal.stem.cell;lymphocyte;mesenchymal.stem.cell.of.adipose;myeloid.cell;B.cell;T.cell;leukocyte;endocardial.cell;car…
Anln	0.835724	41	35	299	1038	41	fibroblast;professional.antigen.presenting.cell;erythrocyte;bladder.urothelial.cell;macrophage;astrocyte;oligodendrocyte;neuron;brain.pericyte;mesenchymal.stem.cell;mesenchymal.stem.cell.of.adipose;myeloid.cell;leukocyte;myofibroblast.cell;smooth.muscle.cell;epithelial.cell.of.large.intestine;endothelial.cell.of.hepatic.sinusoid;stromal.cell;monocyte;luminal.epithelial.cell.of.mammary.gland;granu…
Ano1	0.804779	30	33	188	1450	32	fibroblast;professional.antigen.presenting.cell;endothelial.cell;erythrocyte;bladder.cell;bladder.urothelial.cell;brain.pericyte;mesenchymal.stem.cell;lymphocyte;mesenchymal.stem.cell.of.adipose;myofibroblast.cell;smooth.muscle.cell;epithelial.cell.of.large.intestine;large.intestine.goblet.cell;enterocyte.of.epithelium.of.large.intestine;enteroendocrine.cell;stromal.cell;epithelial.cell.of.lung;c…
Ano10	0.315026	45	88	295	539	81	fibroblast;professional.antigen.presenting.cell;endothelial.cell;erythrocyte;bladder.cell;bladder.urothelial.cell;microglial.cell;macrophage;astrocyte;oligodendrocyte;neuron;oligodendrocyte.precursor.cell;Bergmann.glial.cell;brain.pericyte;skeletal.muscle.satellite.stem.cell;mesenchymal.stem.cell;lymphocyte;mesenchymal.stem.cell.of.adipose;natural.killer.cell;myeloid.cell;B.cell;T.cell;leukocyte;…
Ano2	0.985599	3	5	112	612	3	erythrocyte;neuron;keratinocyte
Ano3	0.977978	7	43	80	2939	8	erythrocyte;oligodendrocyte;neuron;oligodendrocyte.precursor.cell;mesenchymal.stem.cell.of.adipose;epithelial.cell.of.proximal.tubule;luminal.epithelial.cell.of.mammary.gland;mesenchymal.cell
Ano4	0.952014	12	30	183	792	12	erythrocyte;oligodendrocyte;neuron;oligodendrocyte.precursor.cell;Bergmann.glial.cell;brain.pericyte;mesenchymal.stem.cell.of.adipose;myofibroblast.cell;cardiac.muscle.cell;kidney.collecting.duct.epithelial.cell;basal.cell;luminal.epithelial.cell.of.mammary.gland
Ano5	0.978329	4	22	101	4864	4	skeletal.muscle.satellite.stem.cell;skeletal.muscle.satellite.cell;stromal.cell;epithelial.cell
Ano6	0.326995	46	57	321	258	77	fibroblast;professional.antigen.presenting.cell;endothelial.cell;erythrocyte;bladder.cell;bladder.urothelial.cell;microglial.cell;macrophage;astrocyte;neuron;oligodendrocyte.precursor.cell;Bergmann.glial.cell;brain.pericyte;skeletal.muscle.satellite.stem.cell;mesenchymal.stem.cell;lymphocyte;mesenchymal.stem.cell.of.adipose;natural.killer.cell;myeloid.cell;B.cell;T.cell;leukocyte;myofibroblast.ce…
Ano7	0.910918	15	22	191	1279	15	erythrocyte;microglial.cell;epithelial.cell.of.large.intestine;large.intestine.goblet.cell;Brush.cell.of.epithelium.proper.of.large.intestine;enteroendocrine.cell;megakaryocyte.erythroid.progenitor.cell;Slamf1.negative.multipotent.progenitor.cell;pancreatic.A.cell;type.B.pancreatic.cell;pancreatic.PP.cell;pancreatic.D.cell;pancreatic.stellate.cell;epidermal.cell;epithelial.cell
Ano8	0.644214	29	68	193	366	62	fibroblast;endothelial.cell;erythrocyte;bladder.cell;bladder.urothelial.cell;microglial.cell;macrophage;astrocyte;oligodendrocyte;neuron;oligodendrocyte.precursor.cell;Bergmann.glial.cell;mesenchymal.stem.cell;mesenchymal.stem.cell.of.adipose;natural.killer.cell;myeloid.cell;B.cell;T.cell;leukocyte;myofibroblast.cell;endocardial.cell;epithelial.cell.of.large.intestine;large.intestine.goblet.cell;…
Ano9	0.885711	17	53	103	688	19	professional.antigen.presenting.cell;erythrocyte;bladder.urothelial.cell;astrocyte;smooth.muscle.cell;epithelial.cell.of.large.intestine;large.intestine.goblet.cell;enterocyte.of.epithelium.of.large.intestine;enteroendocrine.cell;ciliated.columnar.cell.of.tracheobronchial.tree;luminal.epithelial.cell.of.mammary.gland;type.B.pancreatic.cell;pancreatic.ductal.cell;epidermal.cell;keratinocyte.stem.c…
Anp32a	0.238153	33	130	403	1197	81	fibroblast;professional.antigen.presenting.cell;endothelial.cell;erythrocyte;bladder.cell;bladder.urothelial.cell;microglial.cell;macrophage;astrocyte;oligodendrocyte;neuron;oligodendrocyte.precursor.cell;Bergmann.glial.cell;brain.pericyte;skeletal.muscle.satellite.stem.cell;mesenchymal.stem.cell;lymphocyte;mesenchymal.stem.cell.of.adipose;natural.killer.cell;myeloid.cell;B.cell;T.cell;leukocyte;…
Anp32b	0.282644	30	89	272	503	81	fibroblast;professional.antigen.presenting.cell;endothelial.cell;erythrocyte;bladder.cell;bladder.urothelial.cell;microglial.cell;macrophage;astrocyte;oligodendrocyte;neuron;oligodendrocyte.precursor.cell;Bergmann.glial.cell;brain.pericyte;skeletal.muscle.satellite.stem.cell;mesenchymal.stem.cell;lymphocyte;mesenchymal.stem.cell.of.adipose;natural.killer.cell;myeloid.cell;B.cell;T.cell;leukocyte;…
Anp32e	0.406688	37	79	366	2140	81	fibroblast;professional.antigen.presenting.cell;endothelial.cell;erythrocyte;bladder.cell;bladder.urothelial.cell;microglial.cell;macrophage;astrocyte;oligodendrocyte;neuron;oligodendrocyte.precursor.cell;Bergmann.glial.cell;brain.pericyte;skeletal.muscle.satellite.stem.cell;mesenchymal.stem.cell;lymphocyte;mesenchymal.stem.cell.of.adipose;natural.killer.cell;myeloid.cell;B.cell;T.cell;leukocyte;…
Anpep	0.732841	34	43	187	421	37	fibroblast;professional.antigen.presenting.cell;erythrocyte;bladder.cell;macrophage;brain.pericyte;mesenchymal.stem.cell;lymphocyte;mesenchymal.stem.cell.of.adipose;myeloid.cell;leukocyte;myofibroblast.cell;endocardial.cell;epithelial.cell.of.proximal.tubule;large.intestine.goblet.cell;enteroendocrine.cell;hepatocyte;stromal.cell;lung.endothelial.cell;epithelial.cell.of.lung;luminal.epithelial.ce…
Antxr1	0.755846	33	45	119	3242	34	fibroblast;endothelial.cell;erythrocyte;bladder.cell;bladder.urothelial.cell;astrocyte;oligodendrocyte;neuron;oligodendrocyte.precursor.cell;Bergmann.glial.cell;brain.pericyte;skeletal.muscle.satellite.stem.cell;mesenchymal.stem.cell;mesenchymal.stem.cell.of.adipose;leukocyte;myofibroblast.cell;cardiac.muscle.cell;smooth.muscle.cell;skeletal.muscle.satellite.cell;stromal.cell;lung.endothelial.cel…
Antxr2	0.574021	51	37	260	3779	69	fibroblast;professional.antigen.presenting.cell;endothelial.cell;erythrocyte;bladder.cell;bladder.urothelial.cell;macrophage;neuron;oligodendrocyte.precursor.cell;brain.pericyte;skeletal.muscle.satellite.stem.cell;mesenchymal.stem.cell;lymphocyte;mesenchymal.stem.cell.of.adipose;natural.killer.cell;myeloid.cell;B.cell;T.cell;leukocyte;myofibroblast.cell;endocardial.cell;cardiac.muscle.cell;smooth…
Anxa1	0.470844	32	30	183	286	73	fibroblast;professional.antigen.presenting.cell;endothelial.cell;erythrocyte;bladder.cell;bladder.urothelial.cell;macrophage;astrocyte;oligodendrocyte;neuron;brain.pericyte;skeletal.muscle.satellite.stem.cell;mesenchymal.stem.cell;lymphocyte;mesenchymal.stem.cell.of.adipose;natural.killer.cell;myeloid.cell;B.cell;T.cell;leukocyte;myofibroblast.cell;endocardial.cell;cardiac.muscle.cell;smooth.musc…
Anxa11	0.460419	41	76	277	734	74	fibroblast;professional.antigen.presenting.cell;endothelial.cell;erythrocyte;bladder.cell;bladder.urothelial.cell;macrophage;brain.pericyte;skeletal.muscle.satellite.stem.cell;mesenchymal.stem.cell;lymphocyte;mesenchymal.stem.cell.of.adipose;natural.killer.cell;myeloid.cell;B.cell;T.cell;leukocyte;myofibroblast.cell;endocardial.cell;cardiac.muscle.cell;smooth.muscle.cell;kidney.collecting.duct.ep…
Anxa2	0.363426	21	32	296	290	77	fibroblast;professional.antigen.presenting.cell;endothelial.cell;erythrocyte;bladder.cell;bladder.urothelial.cell;microglial.cell;macrophage;astrocyte;oligodendrocyte;neuron;oligodendrocyte.precursor.cell;brain.pericyte;skeletal.muscle.satellite.stem.cell;mesenchymal.stem.cell;lymphocyte;mesenchymal.stem.cell.of.adipose;natural.killer.cell;myeloid.cell;B.cell;T.cell;leukocyte;myofibroblast.cell;e…
Anxa3	0.565571	43	36	211	406	59	fibroblast;professional.antigen.presenting.cell;endothelial.cell;erythrocyte;bladder.cell;bladder.urothelial.cell;microglial.cell;macrophage;neuron;oligodendrocyte.precursor.cell;brain.pericyte;skeletal.muscle.satellite.stem.cell;mesenchymal.stem.cell;mesenchymal.stem.cell.of.adipose;natural.killer.cell;myeloid.cell;B.cell;T.cell;leukocyte;myofibroblast.cell;endocardial.cell;cardiac.muscle.cell;s…
Anxa4	0.423954	34	114	243	924	80	fibroblast;professional.antigen.presenting.cell;endothelial.cell;erythrocyte;bladder.cell;bladder.urothelial.cell;microglial.cell;macrophage;astrocyte;oligodendrocyte;neuron;oligodendrocyte.precursor.cell;brain.pericyte;skeletal.muscle.satellite.stem.cell;mesenchymal.stem.cell;lymphocyte;mesenchymal.stem.cell.of.adipose;natural.killer.cell;myeloid.cell;B.cell;T.cell;leukocyte;myofibroblast.cell;e…
Anxa5	0.365522	13	17	321	421	81	fibroblast;professional.antigen.presenting.cell;endothelial.cell;erythrocyte;bladder.cell;bladder.urothelial.cell;microglial.cell;macrophage;astrocyte;oligodendrocyte;neuron;oligodendrocyte.precursor.cell;Bergmann.glial.cell;brain.pericyte;skeletal.muscle.satellite.stem.cell;mesenchymal.stem.cell;lymphocyte;mesenchymal.stem.cell.of.adipose;natural.killer.cell;myeloid.cell;B.cell;T.cell;leukocyte;…
Anxa6	0.321295	18	65	253	354	80	fibroblast;professional.antigen.presenting.cell;endothelial.cell;erythrocyte;bladder.cell;bladder.urothelial.cell;microglial.cell;macrophage;astrocyte;oligodendrocyte;neuron;oligodendrocyte.precursor.cell;Bergmann.glial.cell;brain.pericyte;skeletal.muscle.satellite.stem.cell;mesenchymal.stem.cell;lymphocyte;mesenchymal.stem.cell.of.adipose;natural.killer.cell;myeloid.cell;B.cell;T.cell;leukocyte;…
Anxa7	0.267509	28	54	135	1218	80	fibroblast;professional.antigen.presenting.cell;endothelial.cell;erythrocyte;bladder.cell;bladder.urothelial.cell;microglial.cell;macrophage;astrocyte;oligodendrocyte;neuron;oligodendrocyte.precursor.cell;Bergmann.glial.cell;brain.pericyte;skeletal.muscle.satellite.stem.cell;mesenchymal.stem.cell;lymphocyte;mesenchymal.stem.cell.of.adipose;natural.killer.cell;myeloid.cell;B.cell;T.cell;leukocyte;…
Anxa8	0.866405	25	3	91	821	27	fibroblast;professional.antigen.presenting.cell;erythrocyte;bladder.cell;bladder.urothelial.cell;macrophage;mesenchymal.stem.cell;mesenchymal.stem.cell.of.adipose;natural.killer.cell;myeloid.cell;leukocyte;endocardial.cell;epithelial.cell.of.large.intestine;enterocyte.of.epithelium.of.large.intestine;stromal.cell;epithelial.cell.of.lung;ciliated.columnar.cell.of.tracheobronchial.tree;basal.cell;l…
Anxa9	0.821309	32	56	81	694	35	fibroblast;professional.antigen.presenting.cell;erythrocyte;bladder.urothelial.cell;microglial.cell;macrophage;brain.pericyte;skeletal.muscle.satellite.stem.cell;mesenchymal.stem.cell;mesenchymal.stem.cell.of.adipose;myeloid.cell;myofibroblast.cell;Brush.cell.of.epithelium.proper.of.large.intestine;enterocyte.of.epithelium.of.large.intestine;Kupffer.cell;stromal.cell;monocyte;classical.monocyte;l…
Aoah	0.825963	22	10	99	915	24	professional.antigen.presenting.cell;erythrocyte;macrophage;natural.killer.cell;myeloid.cell;leukocyte;epithelial.cell.of.proximal.tubule;Kupffer.cell;monocyte;classical.monocyte;granulocyte;basophil;Slamf1.negative.multipotent.progenitor.cell;granulocyte.monocyte.progenitor.cell;granulocytopoietic.cell;common.lymphoid.progenitor;hematopoietic.precursor.cell;pre.natural.killer.cell;mature.natural…
Aoc2	0.882828	22	29	35	239	22	erythrocyte;neuron;oligodendrocyte.precursor.cell;skeletal.muscle.satellite.stem.cell;mesenchymal.stem.cell;kidney.collecting.duct.epithelial.cell;large.intestine.goblet.cell;enteroendocrine.cell;basal.cell;megakaryocyte.erythroid.progenitor.cell;Slamf1.negative.multipotent.progenitor.cell;naive.B.cell;immature.T.cell;precursor.B.cell;mature.natural.killer.cell;pancreatic.A.cell;type.B.pancreatic…
Aoc3	0.92302	13	37	68	1764	13	fibroblast;endothelial.cell;erythrocyte;brain.pericyte;mesenchymal.stem.cell;mesenchymal.stem.cell.of.adipose;myofibroblast.cell;cardiac.muscle.cell;smooth.muscle.cell;stromal.cell;basal.cell;pancreatic.stellate.cell;mesenchymal.cell
Aox1	0.820205	25	46	235	335	27	fibroblast;professional.antigen.presenting.cell;endothelial.cell;erythrocyte;bladder.cell;bladder.urothelial.cell;astrocyte;Bergmann.glial.cell;skeletal.muscle.satellite.stem.cell;mesenchymal.stem.cell;mesenchymal.stem.cell.of.adipose;endocardial.cell;cardiac.muscle.cell;smooth.muscle.cell;Brush.cell.of.epithelium.proper.of.large.intestine;skeletal.muscle.satellite.cell;hepatocyte;endothelial.cel…
Aox3	0.899711	21	21	152	475	21	fibroblast;erythrocyte;bladder.cell;bladder.urothelial.cell;skeletal.muscle.satellite.stem.cell;mesenchymal.stem.cell;mesenchymal.stem.cell.of.adipose;B.cell;kidney.collecting.duct.epithelial.cell;Brush.cell.of.epithelium.proper.of.large.intestine;hepatocyte;endothelial.cell.of.hepatic.sinusoid;Kupffer.cell;stromal.cell;lung.endothelial.cell;epithelial.cell.of.lung;pancreatic.stellate.cell;basal.…
Aox4	0.979727	4	28	123	784	4	professional.antigen.presenting.cell;erythrocyte;basal.cell.of.epidermis;keratinocyte
Ap1ar	0.347796	43	64	393	1479	81	fibroblast;professional.antigen.presenting.cell;endothelial.cell;erythrocyte;bladder.cell;bladder.urothelial.cell;microglial.cell;macrophage;astrocyte;oligodendrocyte;neuron;oligodendrocyte.precursor.cell;Bergmann.glial.cell;brain.pericyte;skeletal.muscle.satellite.stem.cell;mesenchymal.stem.cell;lymphocyte;mesenchymal.stem.cell.of.adipose;natural.killer.cell;myeloid.cell;B.cell;T.cell;leukocyte;…
Ap1b1	0.370032	44	93	289	999	81	fibroblast;professional.antigen.presenting.cell;endothelial.cell;erythrocyte;bladder.cell;bladder.urothelial.cell;microglial.cell;macrophage;astrocyte;oligodendrocyte;neuron;oligodendrocyte.precursor.cell;Bergmann.glial.cell;brain.pericyte;skeletal.muscle.satellite.stem.cell;mesenchymal.stem.cell;lymphocyte;mesenchymal.stem.cell.of.adipose;natural.killer.cell;myeloid.cell;B.cell;T.cell;leukocyte;…
Ap1g1	0.23468	33	57	428	4009	81	fibroblast;professional.antigen.presenting.cell;endothelial.cell;erythrocyte;bladder.cell;bladder.urothelial.cell;microglial.cell;macrophage;astrocyte;oligodendrocyte;neuron;oligodendrocyte.precursor.cell;Bergmann.glial.cell;brain.pericyte;skeletal.muscle.satellite.stem.cell;mesenchymal.stem.cell;lymphocyte;mesenchymal.stem.cell.of.adipose;natural.killer.cell;myeloid.cell;B.cell;T.cell;leukocyte;…
Ap1g2	0.534901	47	91	277	210	74	fibroblast;professional.antigen.presenting.cell;endothelial.cell;erythrocyte;bladder.cell;bladder.urothelial.cell;microglial.cell;macrophage;astrocyte;oligodendrocyte;neuron;oligodendrocyte.precursor.cell;brain.pericyte;mesenchymal.stem.cell;lymphocyte;mesenchymal.stem.cell.of.adipose;natural.killer.cell;myeloid.cell;B.cell;T.cell;leukocyte;cardiac.muscle.cell;kidney.collecting.duct.epithelial.ce…
Ap1m1	0.258864	26	75	391	628	81	fibroblast;professional.antigen.presenting.cell;endothelial.cell;erythrocyte;bladder.cell;bladder.urothelial.cell;microglial.cell;macrophage;astrocyte;oligodendrocyte;neuron;oligodendrocyte.precursor.cell;Bergmann.glial.cell;brain.pericyte;skeletal.muscle.satellite.stem.cell;mesenchymal.stem.cell;lymphocyte;mesenchymal.stem.cell.of.adipose;natural.killer.cell;myeloid.cell;B.cell;T.cell;leukocyte;…
Ap1m2	0.706324	35	97	106	1219	42	professional.antigen.presenting.cell;erythrocyte;bladder.urothelial.cell;macrophage;lymphocyte;natural.killer.cell;B.cell;T.cell;leukocyte;kidney.collecting.duct.epithelial.cell;epithelial.cell.of.proximal.tubule;epithelial.cell.of.large.intestine;large.intestine.goblet.cell;Brush.cell.of.epithelium.proper.of.large.intestine;enterocyte.of.epithelium.of.large.intestine;enteroendocrine.cell;monocyt…
Ap1s1	0.294165	32	33	318	751	81	fibroblast;professional.antigen.presenting.cell;endothelial.cell;erythrocyte;bladder.cell;bladder.urothelial.cell;microglial.cell;macrophage;astrocyte;oligodendrocyte;neuron;oligodendrocyte.precursor.cell;Bergmann.glial.cell;brain.pericyte;skeletal.muscle.satellite.stem.cell;mesenchymal.stem.cell;lymphocyte;mesenchymal.stem.cell.of.adipose;natural.killer.cell;myeloid.cell;B.cell;T.cell;leukocyte;…
Ap1s2	0.520044	55	21	283	2587	73	fibroblast;professional.antigen.presenting.cell;endothelial.cell;erythrocyte;bladder.cell;microglial.cell;macrophage;astrocyte;oligodendrocyte;neuron;oligodendrocyte.precursor.cell;Bergmann.glial.cell;brain.pericyte;skeletal.muscle.satellite.stem.cell;mesenchymal.stem.cell;lymphocyte;mesenchymal.stem.cell.of.adipose;natural.killer.cell;myeloid.cell;B.cell;T.cell;leukocyte;myofibroblast.cell;endoc…
Ap1s3	0.846754	22	27	201	2291	22	professional.antigen.presenting.cell;bladder.urothelial.cell;macrophage;myeloid.cell;B.cell;enterocyte.of.epithelium.of.large.intestine;enteroendocrine.cell;Slamf1.positive.multipotent.progenitor.cell;immature.B.cell;Slamf1.negative.multipotent.progenitor.cell;late.pro.B.cell;naive.B.cell;granulocyte.monocyte.progenitor.cell;common.lymphoid.progenitor;hematopoietic.precursor.cell;pre.natural.kill…
Ap2a1	0.389313	38	70	347	353	81	fibroblast;professional.antigen.presenting.cell;endothelial.cell;erythrocyte;bladder.cell;bladder.urothelial.cell;microglial.cell;macrophage;astrocyte;oligodendrocyte;neuron;oligodendrocyte.precursor.cell;Bergmann.glial.cell;brain.pericyte;skeletal.muscle.satellite.stem.cell;mesenchymal.stem.cell;lymphocyte;mesenchymal.stem.cell.of.adipose;natural.killer.cell;myeloid.cell;B.cell;T.cell;leukocyte;…
Ap2a2	0.290124	37	53	302	1642	81	fibroblast;professional.antigen.presenting.cell;endothelial.cell;erythrocyte;bladder.cell;bladder.urothelial.cell;microglial.cell;macrophage;astrocyte;oligodendrocyte;neuron;oligodendrocyte.precursor.cell;Bergmann.glial.cell;brain.pericyte;skeletal.muscle.satellite.stem.cell;mesenchymal.stem.cell;lymphocyte;mesenchymal.stem.cell.of.adipose;natural.killer.cell;myeloid.cell;B.cell;T.cell;leukocyte;…
Ap2b1	0.264022	27	49	419	2391	81	fibroblast;professional.antigen.presenting.cell;endothelial.cell;erythrocyte;bladder.cell;bladder.urothelial.cell;microglial.cell;macrophage;astrocyte;oligodendrocyte;neuron;oligodendrocyte.precursor.cell;Bergmann.glial.cell;brain.pericyte;skeletal.muscle.satellite.stem.cell;mesenchymal.stem.cell;lymphocyte;mesenchymal.stem.cell.of.adipose;natural.killer.cell;myeloid.cell;B.cell;T.cell;leukocyte;…
Ap2m1	0.135332	4	49	360	1464	81	fibroblast;professional.antigen.presenting.cell;endothelial.cell;erythrocyte;bladder.cell;bladder.urothelial.cell;microglial.cell;macrophage;astrocyte;oligodendrocyte;neuron;oligodendrocyte.precursor.cell;Bergmann.glial.cell;brain.pericyte;skeletal.muscle.satellite.stem.cell;mesenchymal.stem.cell;lymphocyte;mesenchymal.stem.cell.of.adipose;natural.killer.cell;myeloid.cell;B.cell;T.cell;leukocyte;…
Ap2s1	0.255422	29	91	324	281	81	fibroblast;professional.antigen.presenting.cell;endothelial.cell;erythrocyte;bladder.cell;bladder.urothelial.cell;microglial.cell;macrophage;astrocyte;oligodendrocyte;neuron;oligodendrocyte.precursor.cell;Bergmann.glial.cell;brain.pericyte;skeletal.muscle.satellite.stem.cell;mesenchymal.stem.cell;lymphocyte;mesenchymal.stem.cell.of.adipose;natural.killer.cell;myeloid.cell;B.cell;T.cell;leukocyte;…
Ap3b1	0.213429	32	62	310	559	81	fibroblast;professional.antigen.presenting.cell;endothelial.cell;erythrocyte;bladder.cell;bladder.urothelial.cell;microglial.cell;macrophage;astrocyte;oligodendrocyte;neuron;oligodendrocyte.precursor.cell;Bergmann.glial.cell;brain.pericyte;skeletal.muscle.satellite.stem.cell;mesenchymal.stem.cell;lymphocyte;mesenchymal.stem.cell.of.adipose;natural.killer.cell;myeloid.cell;B.cell;T.cell;leukocyte;…
Ap3b2	0.876002	15	51	165	252	16	erythrocyte;bladder.urothelial.cell;astrocyte;oligodendrocyte;neuron;oligodendrocyte.precursor.cell;Bergmann.glial.cell;brain.pericyte;skeletal.muscle.satellite.stem.cell;enteroendocrine.cell;skeletal.muscle.satellite.cell;pancreatic.A.cell;type.B.pancreatic.cell;pancreatic.PP.cell;pancreatic.D.cell;epithelial.cell
Ap3d1	0.243888	28	97	295	932	81	fibroblast;professional.antigen.presenting.cell;endothelial.cell;erythrocyte;bladder.cell;bladder.urothelial.cell;microglial.cell;macrophage;astrocyte;oligodendrocyte;neuron;oligodendrocyte.precursor.cell;Bergmann.glial.cell;brain.pericyte;skeletal.muscle.satellite.stem.cell;mesenchymal.stem.cell;lymphocyte;mesenchymal.stem.cell.of.adipose;natural.killer.cell;myeloid.cell;B.cell;T.cell;leukocyte;…
Ap3m1	0.231247	35	31	373	5161	81	fibroblast;professional.antigen.presenting.cell;endothelial.cell;erythrocyte;bladder.cell;bladder.urothelial.cell;microglial.cell;macrophage;astrocyte;oligodendrocyte;neuron;oligodendrocyte.precursor.cell;Bergmann.glial.cell;brain.pericyte;skeletal.muscle.satellite.stem.cell;mesenchymal.stem.cell;lymphocyte;mesenchymal.stem.cell.of.adipose;natural.killer.cell;myeloid.cell;B.cell;T.cell;leukocyte;…
Ap3m2	0.575505	44	138	288	1999	68	fibroblast;professional.antigen.presenting.cell;endothelial.cell;erythrocyte;bladder.cell;bladder.urothelial.cell;microglial.cell;macrophage;astrocyte;oligodendrocyte;neuron;oligodendrocyte.precursor.cell;Bergmann.glial.cell;brain.pericyte;skeletal.muscle.satellite.stem.cell;mesenchymal.stem.cell;lymphocyte;mesenchymal.stem.cell.of.adipose;natural.killer.cell;myeloid.cell;B.cell;T.cell;leukocyte;…
Ap3s1	0.402858	34	70	292	801	81	fibroblast;professional.antigen.presenting.cell;endothelial.cell;erythrocyte;bladder.cell;bladder.urothelial.cell;microglial.cell;macrophage;astrocyte;oligodendrocyte;neuron;oligodendrocyte.precursor.cell;Bergmann.glial.cell;brain.pericyte;skeletal.muscle.satellite.stem.cell;mesenchymal.stem.cell;lymphocyte;mesenchymal.stem.cell.of.adipose;natural.killer.cell;myeloid.cell;B.cell;T.cell;leukocyte;…
Ap3s2	0.310641	38	53	347	5159	81	fibroblast;professional.antigen.presenting.cell;endothelial.cell;erythrocyte;bladder.cell;bladder.urothelial.cell;microglial.cell;macrophage;astrocyte;oligodendrocyte;neuron;oligodendrocyte.precursor.cell;Bergmann.glial.cell;brain.pericyte;skeletal.muscle.satellite.stem.cell;mesenchymal.stem.cell;lymphocyte;mesenchymal.stem.cell.of.adipose;natural.killer.cell;myeloid.cell;B.cell;T.cell;leukocyte;…
Ap4b1	0.357632	39	41	313	265	77	fibroblast;professional.antigen.presenting.cell;endothelial.cell;erythrocyte;bladder.cell;bladder.urothelial.cell;microglial.cell;macrophage;astrocyte;oligodendrocyte;neuron;oligodendrocyte.precursor.cell;Bergmann.glial.cell;brain.pericyte;mesenchymal.stem.cell;lymphocyte;mesenchymal.stem.cell.of.adipose;natural.killer.cell;myeloid.cell;B.cell;T.cell;leukocyte;myofibroblast.cell;endocardial.cell;…
Ap4e1	0.450279	34	48	381	1207	75	fibroblast;professional.antigen.presenting.cell;endothelial.cell;erythrocyte;bladder.cell;bladder.urothelial.cell;microglial.cell;macrophage;astrocyte;oligodendrocyte;neuron;oligodendrocyte.precursor.cell;Bergmann.glial.cell;brain.pericyte;skeletal.muscle.satellite.stem.cell;mesenchymal.stem.cell;lymphocyte;mesenchymal.stem.cell.of.adipose;natural.killer.cell;myeloid.cell;B.cell;T.cell;leukocyte;…
Ap4m1	0.416927	35	15	392	1940	71	fibroblast;professional.antigen.presenting.cell;endothelial.cell;erythrocyte;bladder.cell;bladder.urothelial.cell;microglial.cell;macrophage;astrocyte;oligodendrocyte;neuron;oligodendrocyte.precursor.cell;Bergmann.glial.cell;brain.pericyte;skeletal.muscle.satellite.stem.cell;mesenchymal.stem.cell;lymphocyte;mesenchymal.stem.cell.of.adipose;natural.killer.cell;myeloid.cell;B.cell;T.cell;leukocyte;…
Ap4s1	0.294586	31	80	175	251	81	fibroblast;professional.antigen.presenting.cell;endothelial.cell;erythrocyte;bladder.cell;bladder.urothelial.cell;microglial.cell;macrophage;astrocyte;oligodendrocyte;neuron;oligodendrocyte.precursor.cell;Bergmann.glial.cell;brain.pericyte;skeletal.muscle.satellite.stem.cell;mesenchymal.stem.cell;lymphocyte;mesenchymal.stem.cell.of.adipose;natural.killer.cell;myeloid.cell;B.cell;T.cell;leukocyte;…
Apaf1	0.50504	48	135	339	2132	69	fibroblast;professional.antigen.presenting.cell;endothelial.cell;erythrocyte;bladder.cell;bladder.urothelial.cell;microglial.cell;macrophage;astrocyte;oligodendrocyte;neuron;oligodendrocyte.precursor.cell;brain.pericyte;skeletal.muscle.satellite.stem.cell;mesenchymal.stem.cell;lymphocyte;mesenchymal.stem.cell.of.adipose;natural.killer.cell;myeloid.cell;B.cell;T.cell;leukocyte;myofibroblast.cell;e…
Apba1	0.778153	35	94	298	3815	39	fibroblast;professional.antigen.presenting.cell;endothelial.cell;erythrocyte;bladder.cell;microglial.cell;macrophage;astrocyte;oligodendrocyte;neuron;oligodendrocyte.precursor.cell;Bergmann.glial.cell;brain.pericyte;mesenchymal.stem.cell;lymphocyte;mesenchymal.stem.cell.of.adipose;myeloid.cell;leukocyte;myofibroblast.cell;endocardial.cell;kidney.collecting.duct.epithelial.cell;enteroendocrine.cel…
Apba2	0.931223	13	132	166	736	13	endothelial.cell;erythrocyte;astrocyte;oligodendrocyte;neuron;oligodendrocyte.precursor.cell;Bergmann.glial.cell;enteroendocrine.cell;lung.endothelial.cell;Slamf1.positive.multipotent.progenitor.cell;pancreatic.stellate.cell;mesenchymal.cell;epithelial.cell
Apba3	0.271057	38	78	264	116	80	fibroblast;professional.antigen.presenting.cell;endothelial.cell;bladder.cell;bladder.urothelial.cell;microglial.cell;macrophage;astrocyte;oligodendrocyte;neuron;oligodendrocyte.precursor.cell;Bergmann.glial.cell;brain.pericyte;skeletal.muscle.satellite.stem.cell;mesenchymal.stem.cell;lymphocyte;mesenchymal.stem.cell.of.adipose;natural.killer.cell;myeloid.cell;B.cell;T.cell;leukocyte;myofibroblas…
Apbb1	0.701816	48	28	288	399	59	fibroblast;professional.antigen.presenting.cell;endothelial.cell;erythrocyte;bladder.cell;microglial.cell;macrophage;astrocyte;oligodendrocyte;neuron;oligodendrocyte.precursor.cell;Bergmann.glial.cell;brain.pericyte;skeletal.muscle.satellite.stem.cell;mesenchymal.stem.cell;lymphocyte;mesenchymal.stem.cell.of.adipose;myeloid.cell;B.cell;T.cell;leukocyte;myofibroblast.cell;endocardial.cell;cardiac.…
Apbb1ip	0.62488	39	38	221	332	46	fibroblast;professional.antigen.presenting.cell;erythrocyte;bladder.cell;microglial.cell;macrophage;oligodendrocyte;oligodendrocyte.precursor.cell;mesenchymal.stem.cell;lymphocyte;mesenchymal.stem.cell.of.adipose;natural.killer.cell;myeloid.cell;B.cell;T.cell;leukocyte;myofibroblast.cell;epithelial.cell.of.large.intestine;endothelial.cell.of.hepatic.sinusoid;Kupffer.cell;stromal.cell;monocyte;cla…
Apbb2	0.570375	45	213	374	654	65	fibroblast;professional.antigen.presenting.cell;endothelial.cell;erythrocyte;bladder.cell;bladder.urothelial.cell;microglial.cell;macrophage;astrocyte;oligodendrocyte;neuron;oligodendrocyte.precursor.cell;Bergmann.glial.cell;brain.pericyte;skeletal.muscle.satellite.stem.cell;mesenchymal.stem.cell;mesenchymal.stem.cell.of.adipose;T.cell;leukocyte;myofibroblast.cell;endocardial.cell;cardiac.muscle.…
Apbb3	0.608997	36	47	382	285	69	fibroblast;professional.antigen.presenting.cell;endothelial.cell;erythrocyte;bladder.cell;bladder.urothelial.cell;microglial.cell;macrophage;astrocyte;oligodendrocyte;neuron;oligodendrocyte.precursor.cell;Bergmann.glial.cell;brain.pericyte;skeletal.muscle.satellite.stem.cell;mesenchymal.stem.cell;mesenchymal.stem.cell.of.adipose;myeloid.cell;B.cell;T.cell;leukocyte;myofibroblast.cell;endocardial.…
Apc	0.32362	40	93	382	3971	81	fibroblast;professional.antigen.presenting.cell;endothelial.cell;erythrocyte;bladder.cell;bladder.urothelial.cell;microglial.cell;macrophage;astrocyte;oligodendrocyte;neuron;oligodendrocyte.precursor.cell;Bergmann.glial.cell;brain.pericyte;skeletal.muscle.satellite.stem.cell;mesenchymal.stem.cell;lymphocyte;mesenchymal.stem.cell.of.adipose;natural.killer.cell;myeloid.cell;B.cell;T.cell;leukocyte;…
Apc2	0.910271	17	89	234	2238	17	fibroblast;professional.antigen.presenting.cell;erythrocyte;astrocyte;oligodendrocyte;neuron;oligodendrocyte.precursor.cell;Bergmann.glial.cell;brain.pericyte;myofibroblast.cell;cardiac.muscle.cell;stromal.cell;immature.B.cell;immature.T.cell;mature.natural.killer.cell;pancreatic.A.cell;keratinocyte.stem.cell
Apcdd1	0.792153	38	32	182	8901	40	fibroblast;endothelial.cell;erythrocyte;bladder.cell;bladder.urothelial.cell;macrophage;astrocyte;oligodendrocyte;neuron;oligodendrocyte.precursor.cell;Bergmann.glial.cell;brain.pericyte;mesenchymal.stem.cell;lymphocyte;mesenchymal.stem.cell.of.adipose;myofibroblast.cell;endocardial.cell;cardiac.muscle.cell;smooth.muscle.cell;enteroendocrine.cell;skeletal.muscle.satellite.cell;stromal.cell;lung.e…
Apcs	0.985187	4	6	84	142	4	hepatocyte;endothelial.cell.of.hepatic.sinusoid;Kupffer.cell;pancreatic.ductal.cell
Apeh	0.309637	40	75	290	159	80	fibroblast;professional.antigen.presenting.cell;endothelial.cell;bladder.cell;bladder.urothelial.cell;microglial.cell;macrophage;astrocyte;oligodendrocyte;neuron;oligodendrocyte.precursor.cell;Bergmann.glial.cell;brain.pericyte;skeletal.muscle.satellite.stem.cell;mesenchymal.stem.cell;lymphocyte;mesenchymal.stem.cell.of.adipose;natural.killer.cell;myeloid.cell;B.cell;T.cell;leukocyte;myofibroblas…
Apex1	0.456578	49	33	319	166	77	fibroblast;professional.antigen.presenting.cell;endothelial.cell;erythrocyte;bladder.cell;bladder.urothelial.cell;microglial.cell;macrophage;astrocyte;oligodendrocyte;neuron;oligodendrocyte.precursor.cell;Bergmann.glial.cell;brain.pericyte;skeletal.muscle.satellite.stem.cell;mesenchymal.stem.cell;lymphocyte;mesenchymal.stem.cell.of.adipose;natural.killer.cell;myeloid.cell;B.cell;T.cell;leukocyte;…
Apex2	0.412688	43	8	245	2906	77	fibroblast;professional.antigen.presenting.cell;endothelial.cell;erythrocyte;bladder.cell;bladder.urothelial.cell;microglial.cell;macrophage;oligodendrocyte;neuron;oligodendrocyte.precursor.cell;brain.pericyte;skeletal.muscle.satellite.stem.cell;mesenchymal.stem.cell;lymphocyte;mesenchymal.stem.cell.of.adipose;natural.killer.cell;myeloid.cell;B.cell;T.cell;leukocyte;myofibroblast.cell;endocardial…
Aph1a	0.289504	29	63	316	687	81	fibroblast;professional.antigen.presenting.cell;endothelial.cell;erythrocyte;bladder.cell;bladder.urothelial.cell;microglial.cell;macrophage;astrocyte;oligodendrocyte;neuron;oligodendrocyte.precursor.cell;Bergmann.glial.cell;brain.pericyte;skeletal.muscle.satellite.stem.cell;mesenchymal.stem.cell;lymphocyte;mesenchymal.stem.cell.of.adipose;natural.killer.cell;myeloid.cell;B.cell;T.cell;leukocyte;…
Aph1b	0.597912	44	82	277	4011	68	fibroblast;professional.antigen.presenting.cell;endothelial.cell;erythrocyte;bladder.cell;bladder.urothelial.cell;macrophage;astrocyte;oligodendrocyte;neuron;oligodendrocyte.precursor.cell;Bergmann.glial.cell;brain.pericyte;skeletal.muscle.satellite.stem.cell;mesenchymal.stem.cell;lymphocyte;mesenchymal.stem.cell.of.adipose;myeloid.cell;B.cell;leukocyte;myofibroblast.cell;endocardial.cell;cardiac…
Aph1c	0.681172	50	63	253	4300	52	fibroblast;professional.antigen.presenting.cell;erythrocyte;bladder.cell;microglial.cell;macrophage;astrocyte;oligodendrocyte;neuron;oligodendrocyte.precursor.cell;Bergmann.glial.cell;brain.pericyte;mesenchymal.stem.cell;mesenchymal.stem.cell.of.adipose;myeloid.cell;leukocyte;endocardial.cell;smooth.muscle.cell;kidney.collecting.duct.epithelial.cell;epithelial.cell.of.proximal.tubule;Brush.cell.o…
Api5	0.212011	35	31	339	2077	80	fibroblast;professional.antigen.presenting.cell;endothelial.cell;bladder.cell;bladder.urothelial.cell;microglial.cell;macrophage;astrocyte;oligodendrocyte;neuron;oligodendrocyte.precursor.cell;Bergmann.glial.cell;brain.pericyte;skeletal.muscle.satellite.stem.cell;mesenchymal.stem.cell;lymphocyte;mesenchymal.stem.cell.of.adipose;natural.killer.cell;myeloid.cell;B.cell;T.cell;leukocyte;myofibroblas…
Apip	0.359649	38	72	263	80	81	fibroblast;professional.antigen.presenting.cell;endothelial.cell;erythrocyte;bladder.cell;bladder.urothelial.cell;microglial.cell;macrophage;astrocyte;oligodendrocyte;neuron;oligodendrocyte.precursor.cell;Bergmann.glial.cell;brain.pericyte;skeletal.muscle.satellite.stem.cell;mesenchymal.stem.cell;lymphocyte;mesenchymal.stem.cell.of.adipose;natural.killer.cell;myeloid.cell;B.cell;T.cell;leukocyte;…
Aplf	0.5218	43	51	262	151	69	fibroblast;professional.antigen.presenting.cell;endothelial.cell;erythrocyte;bladder.cell;bladder.urothelial.cell;microglial.cell;macrophage;astrocyte;oligodendrocyte;neuron;oligodendrocyte.precursor.cell;brain.pericyte;skeletal.muscle.satellite.stem.cell;mesenchymal.stem.cell;lymphocyte;mesenchymal.stem.cell.of.adipose;natural.killer.cell;myeloid.cell;B.cell;T.cell;leukocyte;myofibroblast.cell;e…
Apln	0.928271	16	21	65	2567	16	fibroblast;professional.antigen.presenting.cell;endothelial.cell;bladder.urothelial.cell;macrophage;astrocyte;oligodendrocyte;oligodendrocyte.precursor.cell;Bergmann.glial.cell;brain.pericyte;mesenchymal.stem.cell.of.adipose;natural.killer.cell;lung.endothelial.cell;Slamf1.positive.multipotent.progenitor.cell;hematopoietic.precursor.cell;mesenchymal.cell
Aplnr	0.956154	11	15	104	2157	11	endothelial.cell;myeloid.cell;leukocyte;cardiac.muscle.cell;stromal.cell;lung.endothelial.cell;classical.monocyte;granulocyte;granulocyte.monocyte.progenitor.cell;granulocytopoietic.cell;pancreatic.stellate.cell
Aplp1	0.796895	46	47	123	311	58	fibroblast;professional.antigen.presenting.cell;endothelial.cell;erythrocyte;microglial.cell;macrophage;astrocyte;oligodendrocyte;neuron;oligodendrocyte.precursor.cell;Bergmann.glial.cell;brain.pericyte;skeletal.muscle.satellite.stem.cell;mesenchymal.stem.cell;lymphocyte;mesenchymal.stem.cell.of.adipose;natural.killer.cell;myeloid.cell;B.cell;T.cell;leukocyte;myofibroblast.cell;endocardial.cell;c…
Aplp2	0.378229	19	85	302	1314	81	fibroblast;professional.antigen.presenting.cell;endothelial.cell;erythrocyte;bladder.cell;bladder.urothelial.cell;microglial.cell;macrophage;astrocyte;oligodendrocyte;neuron;oligodendrocyte.precursor.cell;Bergmann.glial.cell;brain.pericyte;skeletal.muscle.satellite.stem.cell;mesenchymal.stem.cell;lymphocyte;mesenchymal.stem.cell.of.adipose;natural.killer.cell;myeloid.cell;B.cell;T.cell;leukocyte;…
Apoa1	0.957718	15	51	79	64	15	endothelial.cell;erythrocyte;astrocyte;lymphocyte;natural.killer.cell;myeloid.cell;B.cell;cardiac.muscle.cell;kidney.collecting.duct.epithelial.cell;epithelial.cell.of.proximal.tubule;enteroendocrine.cell;hepatocyte;endothelial.cell.of.hepatic.sinusoid;Kupffer.cell;immature.natural.killer.cell
Apoa2	0.958893	17	72	67	113	17	endothelial.cell;erythrocyte;lymphocyte;natural.killer.cell;myeloid.cell;B.cell;cardiac.muscle.cell;kidney.collecting.duct.epithelial.cell;epithelial.cell.of.proximal.tubule;hepatocyte;endothelial.cell.of.hepatic.sinusoid;Kupffer.cell;immature.natural.killer.cell;immature.NK.T.cell;pancreatic.A.cell;pancreatic.PP.cell;pancreatic.D.cell
Apoa4	0.992153	3	38	47	169	3	hepatocyte;endothelial.cell.of.hepatic.sinusoid;Kupffer.cell
Apoa5	0.978023	6	6	82	1185	6	natural.killer.cell;B.cell;Brush.cell.of.epithelium.proper.of.large.intestine;hepatocyte;endothelial.cell.of.hepatic.sinusoid;Kupffer.cell
Apob	0.928689	14	18	115	285	14	professional.antigen.presenting.cell;erythrocyte;natural.killer.cell;epithelial.cell.of.proximal.tubule;epithelial.cell.of.large.intestine;large.intestine.goblet.cell;Brush.cell.of.epithelium.proper.of.large.intestine;enterocyte.of.epithelium.of.large.intestine;enteroendocrine.cell;hepatocyte;endothelial.cell.of.hepatic.sinusoid;Kupffer.cell;pancreatic.A.cell;pancreatic.ductal.cell
Apobec1	0.569361	54	48	263	1015	73	fibroblast;professional.antigen.presenting.cell;endothelial.cell;erythrocyte;bladder.cell;bladder.urothelial.cell;microglial.cell;macrophage;astrocyte;neuron;Bergmann.glial.cell;brain.pericyte;skeletal.muscle.satellite.stem.cell;mesenchymal.stem.cell;lymphocyte;mesenchymal.stem.cell.of.adipose;natural.killer.cell;myeloid.cell;B.cell;T.cell;leukocyte;myofibroblast.cell;endocardial.cell;cardiac.mus…
Apobec2	0.923117	24	33	85	424	25	professional.antigen.presenting.cell;endothelial.cell;microglial.cell;skeletal.muscle.satellite.stem.cell;natural.killer.cell;T.cell;myofibroblast.cell;endocardial.cell;cardiac.muscle.cell;kidney.collecting.duct.epithelial.cell;epithelial.cell.of.proximal.tubule;epithelial.cell.of.large.intestine;large.intestine.goblet.cell;enteroendocrine.cell;lung.endothelial.cell;late.pro.B.cell;naive.B.cell;p…
Apobec3	0.483623	41	95	280	549	70	fibroblast;professional.antigen.presenting.cell;endothelial.cell;erythrocyte;bladder.cell;bladder.urothelial.cell;microglial.cell;macrophage;astrocyte;oligodendrocyte;neuron;oligodendrocyte.precursor.cell;Bergmann.glial.cell;skeletal.muscle.satellite.stem.cell;mesenchymal.stem.cell;lymphocyte;mesenchymal.stem.cell.of.adipose;natural.killer.cell;myeloid.cell;B.cell;T.cell;leukocyte;myofibroblast.c…
Apobec4	0.9872	4	88	50	197	4	ciliated.columnar.cell.of.tracheobronchial.tree;pancreatic.A.cell;pancreatic.PP.cell;pancreatic.D.cell
Apobr	0.767576	37	55	202	786	42	fibroblast;professional.antigen.presenting.cell;erythrocyte;bladder.cell;microglial.cell;macrophage;astrocyte;oligodendrocyte;oligodendrocyte.precursor.cell;Bergmann.glial.cell;mesenchymal.stem.cell;lymphocyte;mesenchymal.stem.cell.of.adipose;natural.killer.cell;myeloid.cell;B.cell;T.cell;leukocyte;myofibroblast.cell;Kupffer.cell;stromal.cell;monocyte;classical.monocyte;epithelial.cell.of.lung;ci…
Apoc1	0.881946	29	50	104	95	31	fibroblast;endothelial.cell;erythrocyte;bladder.urothelial.cell;astrocyte;Bergmann.glial.cell;lymphocyte;mesenchymal.stem.cell.of.adipose;natural.killer.cell;myeloid.cell;B.cell;leukocyte;endocardial.cell;cardiac.muscle.cell;hepatocyte;endothelial.cell.of.hepatic.sinusoid;Kupffer.cell;stromal.cell;monocyte;classical.monocyte;epithelial.cell.of.lung;basal.cell;luminal.epithelial.cell.of.mammary.gl…
Apoc2	0.921332	15	38	153	182	15	macrophage;natural.killer.cell;myeloid.cell;B.cell;leukocyte;large.intestine.goblet.cell;enterocyte.of.epithelium.of.large.intestine;hepatocyte;endothelial.cell.of.hepatic.sinusoid;Kupffer.cell;monocyte;classical.monocyte;granulocyte;pancreatic.ductal.cell;blood.cell
Apoc3	0.975106	8	38	92	290	8	astrocyte;natural.killer.cell;B.cell;epithelial.cell.of.proximal.tubule;enteroendocrine.cell;hepatocyte;endothelial.cell.of.hepatic.sinusoid;Kupffer.cell
Apoc4	0.985237	6	29	71	64	6	endothelial.cell;natural.killer.cell;cardiac.muscle.cell;hepatocyte;endothelial.cell.of.hepatic.sinusoid;Kupffer.cell
Apod	0.85796	26	89	167	1149	29	fibroblast;professional.antigen.presenting.cell;endothelial.cell;erythrocyte;bladder.cell;macrophage;astrocyte;oligodendrocyte;neuron;oligodendrocyte.precursor.cell;Bergmann.glial.cell;brain.pericyte;skeletal.muscle.satellite.stem.cell;mesenchymal.stem.cell;mesenchymal.stem.cell.of.adipose;myeloid.cell;leukocyte;myofibroblast.cell;skeletal.muscle.satellite.cell;stromal.cell;lung.endothelial.cell;…
Apoe	0.445168	26	55	225	271	81	fibroblast;professional.antigen.presenting.cell;endothelial.cell;erythrocyte;bladder.cell;bladder.urothelial.cell;microglial.cell;macrophage;astrocyte;oligodendrocyte;neuron;oligodendrocyte.precursor.cell;Bergmann.glial.cell;brain.pericyte;skeletal.muscle.satellite.stem.cell;mesenchymal.stem.cell;lymphocyte;mesenchymal.stem.cell.of.adipose;natural.killer.cell;myeloid.cell;B.cell;T.cell;leukocyte;…
Apof	0.955253	12	70	22	194	13	macrophage;natural.killer.cell;myeloid.cell;hepatocyte;endothelial.cell.of.hepatic.sinusoid;Kupffer.cell;luminal.epithelial.cell.of.mammary.gland;immature.B.cell;naive.B.cell;pancreatic.A.cell;type.B.pancreatic.cell;pancreatic.PP.cell;pancreatic.D.cell
Apoh	0.979936	6	84	183	101	6	natural.killer.cell;cardiac.muscle.cell;epithelial.cell.of.proximal.tubule;hepatocyte;endothelial.cell.of.hepatic.sinusoid;Kupffer.cell
Apol10a	0.988281	3	1	7	1947	3	erythrocyte;epithelial.cell.of.large.intestine;enterocyte.of.epithelium.of.large.intestine
Apol10b	0.937315	15	1	62	1152	15	fibroblast;endothelial.cell;bladder.cell;myeloid.cell;T.cell;leukocyte;myofibroblast.cell;endocardial.cell;cardiac.muscle.cell;endothelial.cell.of.hepatic.sinusoid;Kupffer.cell;lung.endothelial.cell;ciliated.columnar.cell.of.tracheobronchial.tree;basal.cell;pancreatic.stellate.cell
Apol6	0.947199	9	38	117	826	9	fibroblast;bladder.cell;skeletal.muscle.satellite.stem.cell;mesenchymal.stem.cell.of.adipose;smooth.muscle.cell;enterocyte.of.epithelium.of.large.intestine;stromal.cell;pancreatic.stellate.cell;mesenchymal.cell
Apol7a	0.94023	12	8	135	785	12	epithelial.cell.of.large.intestine;large.intestine.goblet.cell;Brush.cell.of.epithelium.proper.of.large.intestine;enterocyte.of.epithelium.of.large.intestine;hepatocyte;Kupffer.cell;pancreatic.acinar.cell;pancreatic.stellate.cell;epidermal.cell;basal.cell.of.epidermis;stem.cell.of.epidermis;epithelial.cell
Apol7e	0.875695	21	40	42	972	21	macrophage;oligodendrocyte;lymphocyte;natural.killer.cell;B.cell;T.cell;leukocyte;basophil;Slamf1.positive.multipotent.progenitor.cell;megakaryocyte.erythroid.progenitor.cell;Slamf1.negative.multipotent.progenitor.cell;immature.T.cell;common.lymphoid.progenitor;hematopoietic.precursor.cell;pre.natural.killer.cell;mature.natural.killer.cell;immature.natural.killer.cell;regulatory.T.cell;immature.N…
Apol8	0.990327	2	66	73	1556	2	brain.pericyte;stem.cell.of.epidermis
Apol9a	0.90292	22	5	26	444	22	fibroblast;professional.antigen.presenting.cell;endothelial.cell;bladder.cell;skeletal.muscle.satellite.stem.cell;mesenchymal.stem.cell;mesenchymal.stem.cell.of.adipose;T.cell;Brush.cell.of.epithelium.proper.of.large.intestine;enterocyte.of.epithelium.of.large.intestine;skeletal.muscle.satellite.cell;hepatocyte;endothelial.cell.of.hepatic.sinusoid;stromal.cell;lung.endothelial.cell;luminal.epithe…
Apol9b	0.89621	22	24	32	444	24	fibroblast;endothelial.cell;bladder.cell;mesenchymal.stem.cell;mesenchymal.stem.cell.of.adipose;T.cell;leukocyte;endocardial.cell;Brush.cell.of.epithelium.proper.of.large.intestine;enterocyte.of.epithelium.of.large.intestine;skeletal.muscle.satellite.cell;hepatocyte;endothelial.cell.of.hepatic.sinusoid;stromal.cell;lung.endothelial.cell;Slamf1.negative.multipotent.progenitor.cell;immature.T.cell;…
Apold1	0.828743	39	37	145	2511	40	fibroblast;endothelial.cell;erythrocyte;microglial.cell;macrophage;astrocyte;oligodendrocyte;neuron;oligodendrocyte.precursor.cell;brain.pericyte;skeletal.muscle.satellite.stem.cell;mesenchymal.stem.cell;lymphocyte;leukocyte;myofibroblast.cell;endocardial.cell;cardiac.muscle.cell;smooth.muscle.cell;enterocyte.of.epithelium.of.large.intestine;skeletal.muscle.satellite.cell;endothelial.cell.of.hepa…
Apom	0.977697	7	33	33	113	7	oligodendrocyte.precursor.cell;epithelial.cell.of.proximal.tubule;enteroendocrine.cell;hepatocyte;endothelial.cell.of.hepatic.sinusoid;Kupffer.cell;pancreatic.A.cell
Apon	0.982698	6	13	111	686	6	endothelial.cell;natural.killer.cell;hepatocyte;endothelial.cell.of.hepatic.sinusoid;Kupffer.cell;Slamf1.positive.multipotent.progenitor.cell
Apoo	0.55807	41	21	313	150	77	fibroblast;professional.antigen.presenting.cell;endothelial.cell;erythrocyte;bladder.cell;bladder.urothelial.cell;microglial.cell;macrophage;astrocyte;oligodendrocyte;neuron;oligodendrocyte.precursor.cell;Bergmann.glial.cell;brain.pericyte;skeletal.muscle.satellite.stem.cell;mesenchymal.stem.cell;lymphocyte;mesenchymal.stem.cell.of.adipose;natural.killer.cell;myeloid.cell;B.cell;T.cell;leukocyte;…
Apool	0.392173	43	3	193	473	80	fibroblast;professional.antigen.presenting.cell;endothelial.cell;erythrocyte;bladder.cell;bladder.urothelial.cell;microglial.cell;macrophage;astrocyte;oligodendrocyte;neuron;oligodendrocyte.precursor.cell;Bergmann.glial.cell;brain.pericyte;skeletal.muscle.satellite.stem.cell;mesenchymal.stem.cell;lymphocyte;mesenchymal.stem.cell.of.adipose;natural.killer.cell;myeloid.cell;B.cell;T.cell;leukocyte;…
App	0.445654	26	104	255	687	75	fibroblast;professional.antigen.presenting.cell;endothelial.cell;erythrocyte;bladder.cell;bladder.urothelial.cell;microglial.cell;macrophage;astrocyte;oligodendrocyte;neuron;oligodendrocyte.precursor.cell;Bergmann.glial.cell;brain.pericyte;skeletal.muscle.satellite.stem.cell;mesenchymal.stem.cell;lymphocyte;mesenchymal.stem.cell.of.adipose;natural.killer.cell;myeloid.cell;B.cell;T.cell;leukocyte;…
Appbp2	0.212414	33	41	260	4384	80	fibroblast;professional.antigen.presenting.cell;endothelial.cell;bladder.cell;bladder.urothelial.cell;microglial.cell;macrophage;astrocyte;oligodendrocyte;neuron;oligodendrocyte.precursor.cell;Bergmann.glial.cell;brain.pericyte;skeletal.muscle.satellite.stem.cell;mesenchymal.stem.cell;lymphocyte;mesenchymal.stem.cell.of.adipose;natural.killer.cell;myeloid.cell;B.cell;T.cell;leukocyte;myofibroblas…
Appl1	0.228814	39	89	305	4740	81	fibroblast;professional.antigen.presenting.cell;endothelial.cell;erythrocyte;bladder.cell;bladder.urothelial.cell;microglial.cell;macrophage;astrocyte;oligodendrocyte;neuron;oligodendrocyte.precursor.cell;Bergmann.glial.cell;brain.pericyte;skeletal.muscle.satellite.stem.cell;mesenchymal.stem.cell;lymphocyte;mesenchymal.stem.cell.of.adipose;natural.killer.cell;myeloid.cell;B.cell;T.cell;leukocyte;…
Appl2	0.472762	48	56	379	874	79	fibroblast;professional.antigen.presenting.cell;endothelial.cell;erythrocyte;bladder.cell;bladder.urothelial.cell;microglial.cell;macrophage;astrocyte;oligodendrocyte;neuron;oligodendrocyte.precursor.cell;Bergmann.glial.cell;brain.pericyte;skeletal.muscle.satellite.stem.cell;mesenchymal.stem.cell;lymphocyte;mesenchymal.stem.cell.of.adipose;natural.killer.cell;myeloid.cell;B.cell;T.cell;leukocyte;…
Aprt	0.276999	36	119	224	248	81	fibroblast;professional.antigen.presenting.cell;endothelial.cell;erythrocyte;bladder.cell;bladder.urothelial.cell;microglial.cell;macrophage;astrocyte;oligodendrocyte;neuron;oligodendrocyte.precursor.cell;Bergmann.glial.cell;brain.pericyte;skeletal.muscle.satellite.stem.cell;mesenchymal.stem.cell;lymphocyte;mesenchymal.stem.cell.of.adipose;natural.killer.cell;myeloid.cell;B.cell;T.cell;leukocyte;…
Aptx	0.281366	42	60	320	4177	80	fibroblast;professional.antigen.presenting.cell;endothelial.cell;erythrocyte;bladder.cell;bladder.urothelial.cell;microglial.cell;macrophage;astrocyte;oligodendrocyte;neuron;oligodendrocyte.precursor.cell;Bergmann.glial.cell;brain.pericyte;skeletal.muscle.satellite.stem.cell;mesenchymal.stem.cell;lymphocyte;mesenchymal.stem.cell.of.adipose;natural.killer.cell;myeloid.cell;B.cell;T.cell;leukocyte;…
Aqp1	0.830673	40	38	104	1758	41	fibroblast;professional.antigen.presenting.cell;endothelial.cell;erythrocyte;bladder.cell;macrophage;astrocyte;Bergmann.glial.cell;mesenchymal.stem.cell;lymphocyte;natural.killer.cell;B.cell;leukocyte;myofibroblast.cell;endocardial.cell;cardiac.muscle.cell;smooth.muscle.cell;kidney.collecting.duct.epithelial.cell;epithelial.cell.of.proximal.tubule;epithelial.cell.of.large.intestine;large.intestin…
Aqp11	0.816463	41	49	202	2619	42	fibroblast;endothelial.cell;erythrocyte;bladder.urothelial.cell;astrocyte;neuron;oligodendrocyte.precursor.cell;Bergmann.glial.cell;lymphocyte;mesenchymal.stem.cell.of.adipose;T.cell;leukocyte;myofibroblast.cell;endocardial.cell;cardiac.muscle.cell;epithelial.cell.of.proximal.tubule;epithelial.cell.of.large.intestine;large.intestine.goblet.cell;enterocyte.of.epithelium.of.large.intestine;enteroen…
Aqp2	0.983859	5	45	44	505	5	fibroblast;mesenchymal.stem.cell.of.adipose;kidney.collecting.duct.epithelial.cell;stromal.cell;mesenchymal.cell
Aqp3	0.837346	32	60	223	812	33	fibroblast;professional.antigen.presenting.cell;endothelial.cell;erythrocyte;bladder.cell;bladder.urothelial.cell;macrophage;skeletal.muscle.satellite.stem.cell;mesenchymal.stem.cell;lymphocyte;natural.killer.cell;myeloid.cell;B.cell;T.cell;leukocyte;kidney.collecting.duct.epithelial.cell;epithelial.cell.of.proximal.tubule;epithelial.cell.of.lung;basal.cell;luminal.epithelial.cell.of.mammary.glan…
Aqp4	0.917911	20	42	37	3955	20	fibroblast;erythrocyte;astrocyte;oligodendrocyte;oligodendrocyte.precursor.cell;Bergmann.glial.cell;cardiac.muscle.cell;epithelial.cell.of.proximal.tubule;epithelial.cell.of.large.intestine;large.intestine.goblet.cell;Brush.cell.of.epithelium.proper.of.large.intestine;enterocyte.of.epithelium.of.large.intestine;enteroendocrine.cell;epithelial.cell.of.lung;ciliated.columnar.cell.of.tracheobronchia…
Aqp5	0.946485	12	27	124	509	12	fibroblast;professional.antigen.presenting.cell;erythrocyte;neuron;oligodendrocyte.precursor.cell;stromal.cell;epithelial.cell.of.lung;luminal.epithelial.cell.of.mammary.gland;pancreatic.ductal.cell;keratinocyte.stem.cell;mesenchymal.cell;epithelial.cell
Aqp6	1	1	71	58	1170	1	neuron
Aqp7	0.947496	19	44	138	1172	20	endothelial.cell;erythrocyte;lymphocyte;mesenchymal.stem.cell.of.adipose;natural.killer.cell;B.cell;leukocyte;myofibroblast.cell;cardiac.muscle.cell;epithelial.cell.of.proximal.tubule;enteroendocrine.cell;skeletal.muscle.satellite.cell;lung.endothelial.cell;basal.cell;pre.natural.killer.cell;type.B.pancreatic.cell;pancreatic.PP.cell;keratinocyte.stem.cell;mesenchymal.cell;epithelial.cell
Aqp8	0.975508	7	25	132	530	7	epithelial.cell.of.large.intestine;large.intestine.goblet.cell;Brush.cell.of.epithelium.proper.of.large.intestine;enterocyte.of.epithelium.of.large.intestine;hepatocyte;endothelial.cell.of.hepatic.sinusoid;pancreatic.acinar.cell
Aqp9	0.88041	27	29	215	1552	28	professional.antigen.presenting.cell;erythrocyte;bladder.urothelial.cell;macrophage;astrocyte;natural.killer.cell;myeloid.cell;T.cell;leukocyte;hepatocyte;Kupffer.cell;classical.monocyte;basal.cell;granulocyte;basophil;Slamf1.positive.multipotent.progenitor.cell;megakaryocyte.erythroid.progenitor.cell;Slamf1.negative.multipotent.progenitor.cell;immature.T.cell;common.lymphoid.progenitor;hematopoi…
Aqr	0.314752	39	31	309	269	81	fibroblast;professional.antigen.presenting.cell;endothelial.cell;erythrocyte;bladder.cell;bladder.urothelial.cell;microglial.cell;macrophage;astrocyte;oligodendrocyte;neuron;oligodendrocyte.precursor.cell;Bergmann.glial.cell;brain.pericyte;skeletal.muscle.satellite.stem.cell;mesenchymal.stem.cell;lymphocyte;mesenchymal.stem.cell.of.adipose;natural.killer.cell;myeloid.cell;B.cell;T.cell;leukocyte;…
Ar	0.808109	30	13	96	6335	32	fibroblast;endothelial.cell;erythrocyte;bladder.cell;bladder.urothelial.cell;neuron;oligodendrocyte.precursor.cell;brain.pericyte;skeletal.muscle.satellite.stem.cell;mesenchymal.stem.cell;lymphocyte;mesenchymal.stem.cell.of.adipose;natural.killer.cell;T.cell;myofibroblast.cell;smooth.muscle.cell;epithelial.cell.of.proximal.tubule;skeletal.muscle.satellite.cell;hepatocyte;stromal.cell;lung.endothe…
Araf	0.306469	32	15	228	406	81	fibroblast;professional.antigen.presenting.cell;endothelial.cell;erythrocyte;bladder.cell;bladder.urothelial.cell;microglial.cell;macrophage;astrocyte;oligodendrocyte;neuron;oligodendrocyte.precursor.cell;Bergmann.glial.cell;brain.pericyte;skeletal.muscle.satellite.stem.cell;mesenchymal.stem.cell;lymphocyte;mesenchymal.stem.cell.of.adipose;natural.killer.cell;myeloid.cell;B.cell;T.cell;leukocyte;…
Arap1	0.408335	45	154	381	567	80	fibroblast;professional.antigen.presenting.cell;endothelial.cell;erythrocyte;bladder.cell;bladder.urothelial.cell;microglial.cell;macrophage;astrocyte;oligodendrocyte;oligodendrocyte.precursor.cell;Bergmann.glial.cell;brain.pericyte;skeletal.muscle.satellite.stem.cell;mesenchymal.stem.cell;lymphocyte;mesenchymal.stem.cell.of.adipose;natural.killer.cell;myeloid.cell;B.cell;T.cell;leukocyte;myofibr…
Arap2	0.462328	51	75	278	1825	69	fibroblast;professional.antigen.presenting.cell;endothelial.cell;erythrocyte;bladder.urothelial.cell;microglial.cell;macrophage;astrocyte;oligodendrocyte;neuron;oligodendrocyte.precursor.cell;Bergmann.glial.cell;brain.pericyte;lymphocyte;natural.killer.cell;myeloid.cell;B.cell;T.cell;leukocyte;myofibroblast.cell;endocardial.cell;cardiac.muscle.cell;smooth.muscle.cell;epithelial.cell.of.proximal.t…
Arap3	0.82627	26	56	120	543	29	professional.antigen.presenting.cell;endothelial.cell;erythrocyte;microglial.cell;macrophage;lymphocyte;natural.killer.cell;myeloid.cell;leukocyte;endocardial.cell;cardiac.muscle.cell;enteroendocrine.cell;endothelial.cell.of.hepatic.sinusoid;Kupffer.cell;lung.endothelial.cell;monocyte;ciliated.columnar.cell.of.tracheobronchial.tree;granulocyte;basophil;megakaryocyte.erythroid.progenitor.cell;gran…
Arc	0.712661	48	99	259	1668	53	fibroblast;professional.antigen.presenting.cell;endothelial.cell;erythrocyte;bladder.cell;bladder.urothelial.cell;macrophage;astrocyte;oligodendrocyte;neuron;oligodendrocyte.precursor.cell;brain.pericyte;skeletal.muscle.satellite.stem.cell;mesenchymal.stem.cell;lymphocyte;mesenchymal.stem.cell.of.adipose;natural.killer.cell;myeloid.cell;T.cell;leukocyte;kidney.collecting.duct.epithelial.cell;epit…
Arcn1	0.159564	28	117	258	2363	81	fibroblast;professional.antigen.presenting.cell;endothelial.cell;erythrocyte;bladder.cell;bladder.urothelial.cell;microglial.cell;macrophage;astrocyte;oligodendrocyte;neuron;oligodendrocyte.precursor.cell;Bergmann.glial.cell;brain.pericyte;skeletal.muscle.satellite.stem.cell;mesenchymal.stem.cell;lymphocyte;mesenchymal.stem.cell.of.adipose;natural.killer.cell;myeloid.cell;B.cell;T.cell;leukocyte;…
Areg	0.86023	25	19	168	253	27	erythrocyte;bladder.cell;bladder.urothelial.cell;macrophage;skeletal.muscle.satellite.stem.cell;lymphocyte;myeloid.cell;T.cell;leukocyte;epithelial.cell.of.large.intestine;large.intestine.goblet.cell;Brush.cell.of.epithelium.proper.of.large.intestine;enterocyte.of.epithelium.of.large.intestine;enteroendocrine.cell;skeletal.muscle.satellite.cell;stromal.cell;epithelial.cell.of.lung;ciliated.column…
Arf1	0.0888145	1	81	357	1122	81	fibroblast;professional.antigen.presenting.cell;endothelial.cell;erythrocyte;bladder.cell;bladder.urothelial.cell;microglial.cell;macrophage;astrocyte;oligodendrocyte;neuron;oligodendrocyte.precursor.cell;Bergmann.glial.cell;brain.pericyte;skeletal.muscle.satellite.stem.cell;mesenchymal.stem.cell;lymphocyte;mesenchymal.stem.cell.of.adipose;natural.killer.cell;myeloid.cell;B.cell;T.cell;leukocyte;…
Arf2	0.330722	41	124	319	1588	79	fibroblast;professional.antigen.presenting.cell;endothelial.cell;erythrocyte;bladder.cell;bladder.urothelial.cell;microglial.cell;macrophage;astrocyte;oligodendrocyte;neuron;oligodendrocyte.precursor.cell;Bergmann.glial.cell;brain.pericyte;skeletal.muscle.satellite.stem.cell;mesenchymal.stem.cell;lymphocyte;mesenchymal.stem.cell.of.adipose;natural.killer.cell;myeloid.cell;B.cell;T.cell;leukocyte;…
Arf3	0.288845	36	83	308	3699	80	fibroblast;professional.antigen.presenting.cell;endothelial.cell;bladder.cell;bladder.urothelial.cell;microglial.cell;macrophage;astrocyte;oligodendrocyte;neuron;oligodendrocyte.precursor.cell;Bergmann.glial.cell;brain.pericyte;skeletal.muscle.satellite.stem.cell;mesenchymal.stem.cell;lymphocyte;mesenchymal.stem.cell.of.adipose;natural.killer.cell;myeloid.cell;B.cell;T.cell;leukocyte;myofibroblas…
Arf4	0.240434	5	16	382	1276	81	fibroblast;professional.antigen.presenting.cell;endothelial.cell;erythrocyte;bladder.cell;bladder.urothelial.cell;microglial.cell;macrophage;astrocyte;oligodendrocyte;neuron;oligodendrocyte.precursor.cell;Bergmann.glial.cell;brain.pericyte;skeletal.muscle.satellite.stem.cell;mesenchymal.stem.cell;lymphocyte;mesenchymal.stem.cell.of.adipose;natural.killer.cell;myeloid.cell;B.cell;T.cell;leukocyte;…
Arf5	0.165354	19	75	201	444	81	fibroblast;professional.antigen.presenting.cell;endothelial.cell;erythrocyte;bladder.cell;bladder.urothelial.cell;microglial.cell;macrophage;astrocyte;oligodendrocyte;neuron;oligodendrocyte.precursor.cell;Bergmann.glial.cell;brain.pericyte;skeletal.muscle.satellite.stem.cell;mesenchymal.stem.cell;lymphocyte;mesenchymal.stem.cell.of.adipose;natural.killer.cell;myeloid.cell;B.cell;T.cell;leukocyte;…
Arf6	0.218798	17	71	324	462	81	fibroblast;professional.antigen.presenting.cell;endothelial.cell;erythrocyte;bladder.cell;bladder.urothelial.cell;microglial.cell;macrophage;astrocyte;oligodendrocyte;neuron;oligodendrocyte.precursor.cell;Bergmann.glial.cell;brain.pericyte;skeletal.muscle.satellite.stem.cell;mesenchymal.stem.cell;lymphocyte;mesenchymal.stem.cell.of.adipose;natural.killer.cell;myeloid.cell;B.cell;T.cell;leukocyte;…
Arfgap1	0.26416	38	62	329	103	80	fibroblast;professional.antigen.presenting.cell;endothelial.cell;bladder.cell;bladder.urothelial.cell;microglial.cell;macrophage;astrocyte;oligodendrocyte;neuron;oligodendrocyte.precursor.cell;Bergmann.glial.cell;brain.pericyte;skeletal.muscle.satellite.stem.cell;mesenchymal.stem.cell;lymphocyte;mesenchymal.stem.cell.of.adipose;natural.killer.cell;myeloid.cell;B.cell;T.cell;leukocyte;myofibroblas…
Arfgap2	0.213325	33	97	373	1146	80	fibroblast;professional.antigen.presenting.cell;endothelial.cell;bladder.cell;bladder.urothelial.cell;microglial.cell;macrophage;astrocyte;oligodendrocyte;neuron;oligodendrocyte.precursor.cell;Bergmann.glial.cell;brain.pericyte;skeletal.muscle.satellite.stem.cell;mesenchymal.stem.cell;lymphocyte;mesenchymal.stem.cell.of.adipose;natural.killer.cell;myeloid.cell;B.cell;T.cell;leukocyte;myofibroblas…
Arfgap3	0.407335	45	81	262	946	80	fibroblast;professional.antigen.presenting.cell;endothelial.cell;erythrocyte;bladder.cell;bladder.urothelial.cell;microglial.cell;macrophage;astrocyte;oligodendrocyte;neuron;oligodendrocyte.precursor.cell;Bergmann.glial.cell;brain.pericyte;skeletal.muscle.satellite.stem.cell;mesenchymal.stem.cell;mesenchymal.stem.cell.of.adipose;natural.killer.cell;myeloid.cell;B.cell;T.cell;leukocyte;myofibrobla…
Arfgef1	0.290563	38	51	329	1261	81	fibroblast;professional.antigen.presenting.cell;endothelial.cell;erythrocyte;bladder.cell;bladder.urothelial.cell;microglial.cell;macrophage;astrocyte;oligodendrocyte;neuron;oligodendrocyte.precursor.cell;Bergmann.glial.cell;brain.pericyte;skeletal.muscle.satellite.stem.cell;mesenchymal.stem.cell;lymphocyte;mesenchymal.stem.cell.of.adipose;natural.killer.cell;myeloid.cell;B.cell;T.cell;leukocyte;…
Arfgef2	0.436763	37	171	282	3264	79	fibroblast;professional.antigen.presenting.cell;endothelial.cell;erythrocyte;bladder.cell;bladder.urothelial.cell;microglial.cell;macrophage;astrocyte;oligodendrocyte;neuron;oligodendrocyte.precursor.cell;Bergmann.glial.cell;brain.pericyte;skeletal.muscle.satellite.stem.cell;mesenchymal.stem.cell;lymphocyte;mesenchymal.stem.cell.of.adipose;natural.killer.cell;myeloid.cell;B.cell;T.cell;leukocyte;…
Arfip2	0.354319	43	35	302	2035	79	fibroblast;professional.antigen.presenting.cell;endothelial.cell;erythrocyte;bladder.cell;bladder.urothelial.cell;microglial.cell;macrophage;astrocyte;oligodendrocyte;neuron;oligodendrocyte.precursor.cell;Bergmann.glial.cell;brain.pericyte;skeletal.muscle.satellite.stem.cell;mesenchymal.stem.cell;lymphocyte;mesenchymal.stem.cell.of.adipose;natural.killer.cell;myeloid.cell;B.cell;T.cell;leukocyte;…
Arfrp1	0.241996	33	38	328	1641	80	fibroblast;professional.antigen.presenting.cell;endothelial.cell;bladder.cell;bladder.urothelial.cell;microglial.cell;macrophage;astrocyte;oligodendrocyte;neuron;oligodendrocyte.precursor.cell;Bergmann.glial.cell;brain.pericyte;skeletal.muscle.satellite.stem.cell;mesenchymal.stem.cell;lymphocyte;mesenchymal.stem.cell.of.adipose;natural.killer.cell;myeloid.cell;B.cell;T.cell;leukocyte;myofibroblas…
Arg1	0.901909	26	36	149	389	27	professional.antigen.presenting.cell;endothelial.cell;erythrocyte;neuron;natural.killer.cell;myeloid.cell;B.cell;T.cell;leukocyte;large.intestine.goblet.cell;enteroendocrine.cell;hepatocyte;endothelial.cell.of.hepatic.sinusoid;Kupffer.cell;basal.cell;luminal.epithelial.cell.of.mammary.gland;immature.B.cell;naive.B.cell;immature.natural.killer.cell;pancreatic.A.cell;type.B.pancreatic.cell;pancreat…
Arg2	0.803359	30	22	158	270	31	erythrocyte;bladder.urothelial.cell;macrophage;neuron;oligodendrocyte.precursor.cell;skeletal.muscle.satellite.stem.cell;lymphocyte;myeloid.cell;leukocyte;smooth.muscle.cell;kidney.collecting.duct.epithelial.cell;epithelial.cell.of.large.intestine;enterocyte.of.epithelium.of.large.intestine;enteroendocrine.cell;skeletal.muscle.satellite.cell;Kupffer.cell;stromal.cell;monocyte;epithelial.cell.of.l…
Arglu1	0.306811	31	47	250	2177	81	fibroblast;professional.antigen.presenting.cell;endothelial.cell;erythrocyte;bladder.cell;bladder.urothelial.cell;microglial.cell;macrophage;astrocyte;oligodendrocyte;neuron;oligodendrocyte.precursor.cell;Bergmann.glial.cell;brain.pericyte;skeletal.muscle.satellite.stem.cell;mesenchymal.stem.cell;lymphocyte;mesenchymal.stem.cell.of.adipose;natural.killer.cell;myeloid.cell;B.cell;T.cell;leukocyte;…
Arhgap1	0.320178	33	108	384	1426	80	fibroblast;professional.antigen.presenting.cell;endothelial.cell;erythrocyte;bladder.cell;bladder.urothelial.cell;microglial.cell;macrophage;astrocyte;oligodendrocyte;neuron;oligodendrocyte.precursor.cell;Bergmann.glial.cell;brain.pericyte;skeletal.muscle.satellite.stem.cell;mesenchymal.stem.cell;lymphocyte;mesenchymal.stem.cell.of.adipose;natural.killer.cell;myeloid.cell;B.cell;T.cell;leukocyte;…
Arhgap10	0.626743	45	70	276	553	60	fibroblast;professional.antigen.presenting.cell;endothelial.cell;erythrocyte;bladder.cell;bladder.urothelial.cell;macrophage;astrocyte;oligodendrocyte;neuron;oligodendrocyte.precursor.cell;brain.pericyte;skeletal.muscle.satellite.stem.cell;mesenchymal.stem.cell;lymphocyte;mesenchymal.stem.cell.of.adipose;natural.killer.cell;myeloid.cell;T.cell;leukocyte;myofibroblast.cell;endocardial.cell;cardiac…
Arhgap11a	0.742341	38	49	363	1427	43	professional.antigen.presenting.cell;erythrocyte;microglial.cell;macrophage;neuron;lymphocyte;natural.killer.cell;myeloid.cell;B.cell;T.cell;leukocyte;kidney.collecting.duct.epithelial.cell;epithelial.cell.of.large.intestine;large.intestine.goblet.cell;Brush.cell.of.epithelium.proper.of.large.intestine;enterocyte.of.epithelium.of.large.intestine;Kupffer.cell;monocyte;classical.monocyte;granulocyt…
Arhgap12	0.451704	46	71	373	1359	77	fibroblast;professional.antigen.presenting.cell;endothelial.cell;erythrocyte;bladder.cell;bladder.urothelial.cell;microglial.cell;macrophage;astrocyte;oligodendrocyte;neuron;oligodendrocyte.precursor.cell;Bergmann.glial.cell;brain.pericyte;skeletal.muscle.satellite.stem.cell;mesenchymal.stem.cell;lymphocyte;mesenchymal.stem.cell.of.adipose;natural.killer.cell;myeloid.cell;B.cell;T.cell;leukocyte;…
Arhgap15	0.618633	39	74	138	1139	46	fibroblast;professional.antigen.presenting.cell;erythrocyte;bladder.cell;microglial.cell;macrophage;oligodendrocyte;neuron;oligodendrocyte.precursor.cell;brain.pericyte;skeletal.muscle.satellite.stem.cell;mesenchymal.stem.cell;lymphocyte;mesenchymal.stem.cell.of.adipose;natural.killer.cell;myeloid.cell;B.cell;T.cell;leukocyte;myofibroblast.cell;smooth.muscle.cell;Kupffer.cell;stromal.cell;monocyt…
Arhgap17	0.460156	47	67	255	773	81	fibroblast;professional.antigen.presenting.cell;endothelial.cell;erythrocyte;bladder.cell;bladder.urothelial.cell;microglial.cell;macrophage;astrocyte;oligodendrocyte;neuron;oligodendrocyte.precursor.cell;Bergmann.glial.cell;brain.pericyte;skeletal.muscle.satellite.stem.cell;mesenchymal.stem.cell;lymphocyte;mesenchymal.stem.cell.of.adipose;natural.killer.cell;myeloid.cell;B.cell;T.cell;leukocyte;…
Arhgap18	0.438438	51	54	314	1552	78	fibroblast;professional.antigen.presenting.cell;endothelial.cell;erythrocyte;bladder.cell;bladder.urothelial.cell;microglial.cell;macrophage;astrocyte;neuron;Bergmann.glial.cell;brain.pericyte;skeletal.muscle.satellite.stem.cell;mesenchymal.stem.cell;lymphocyte;mesenchymal.stem.cell.of.adipose;natural.killer.cell;myeloid.cell;B.cell;T.cell;leukocyte;myofibroblast.cell;endocardial.cell;cardiac.mus…
Arhgap19	0.825175	31	73	263	3598	34	fibroblast;professional.antigen.presenting.cell;erythrocyte;microglial.cell;macrophage;neuron;skeletal.muscle.satellite.stem.cell;myeloid.cell;leukocyte;myofibroblast.cell;endocardial.cell;epithelial.cell.of.large.intestine;Kupffer.cell;lung.endothelial.cell;monocyte;classical.monocyte;granulocyte;basophil;Slamf1.positive.multipotent.progenitor.cell;megakaryocyte.erythroid.progenitor.cell;immatur…
Arhgap20	0.828297	25	60	222	3457	26	fibroblast;endothelial.cell;erythrocyte;bladder.cell;oligodendrocyte;neuron;oligodendrocyte.precursor.cell;Bergmann.glial.cell;brain.pericyte;skeletal.muscle.satellite.stem.cell;mesenchymal.stem.cell;lymphocyte;mesenchymal.stem.cell.of.adipose;cardiac.muscle.cell;epithelial.cell.of.large.intestine;large.intestine.goblet.cell;Brush.cell.of.epithelium.proper.of.large.intestine;enterocyte.of.epithel…
Arhgap21	0.336065	41	95	376	793	76	fibroblast;professional.antigen.presenting.cell;endothelial.cell;erythrocyte;bladder.cell;bladder.urothelial.cell;microglial.cell;macrophage;astrocyte;oligodendrocyte;neuron;oligodendrocyte.precursor.cell;Bergmann.glial.cell;brain.pericyte;skeletal.muscle.satellite.stem.cell;mesenchymal.stem.cell;mesenchymal.stem.cell.of.adipose;natural.killer.cell;myeloid.cell;B.cell;T.cell;leukocyte;myofibrobla…
Arhgap22	0.801353	36	58	348	356	37	fibroblast;professional.antigen.presenting.cell;erythrocyte;bladder.cell;bladder.urothelial.cell;microglial.cell;macrophage;oligodendrocyte.precursor.cell;Bergmann.glial.cell;skeletal.muscle.satellite.stem.cell;mesenchymal.stem.cell;lymphocyte;mesenchymal.stem.cell.of.adipose;myeloid.cell;B.cell;leukocyte;cardiac.muscle.cell;kidney.collecting.duct.epithelial.cell;epithelial.cell.of.proximal.tubul…
Arhgap23	0.694822	42	145	322	1277	58	fibroblast;professional.antigen.presenting.cell;endothelial.cell;erythrocyte;bladder.cell;bladder.urothelial.cell;astrocyte;oligodendrocyte;neuron;oligodendrocyte.precursor.cell;Bergmann.glial.cell;brain.pericyte;skeletal.muscle.satellite.stem.cell;mesenchymal.stem.cell;lymphocyte;mesenchymal.stem.cell.of.adipose;natural.killer.cell;myeloid.cell;leukocyte;myofibroblast.cell;endocardial.cell;cardi…
Arhgap24	0.609388	51	77	281	610	60	fibroblast;professional.antigen.presenting.cell;endothelial.cell;erythrocyte;bladder.cell;bladder.urothelial.cell;microglial.cell;macrophage;astrocyte;oligodendrocyte;oligodendrocyte.precursor.cell;brain.pericyte;skeletal.muscle.satellite.stem.cell;mesenchymal.stem.cell;lymphocyte;mesenchymal.stem.cell.of.adipose;myeloid.cell;B.cell;leukocyte;myofibroblast.cell;cardiac.muscle.cell;smooth.muscle.c…
Arhgap25	0.602957	41	66	172	1375	50	professional.antigen.presenting.cell;endothelial.cell;erythrocyte;bladder.urothelial.cell;microglial.cell;macrophage;oligodendrocyte;mesenchymal.stem.cell;lymphocyte;natural.killer.cell;myeloid.cell;B.cell;T.cell;leukocyte;endocardial.cell;endothelial.cell.of.hepatic.sinusoid;Kupffer.cell;lung.endothelial.cell;monocyte;classical.monocyte;epithelial.cell.of.lung;basal.cell;granulocyte;basophil;Sla…
Arhgap26	0.42327	52	278	397	5122	79	fibroblast;professional.antigen.presenting.cell;endothelial.cell;erythrocyte;bladder.cell;bladder.urothelial.cell;microglial.cell;macrophage;astrocyte;oligodendrocyte;neuron;oligodendrocyte.precursor.cell;Bergmann.glial.cell;brain.pericyte;skeletal.muscle.satellite.stem.cell;mesenchymal.stem.cell;lymphocyte;mesenchymal.stem.cell.of.adipose;natural.killer.cell;myeloid.cell;B.cell;T.cell;leukocyte;…
Arhgap27	0.534263	51	106	296	1366	67	fibroblast;professional.antigen.presenting.cell;endothelial.cell;bladder.urothelial.cell;microglial.cell;macrophage;astrocyte;oligodendrocyte;neuron;oligodendrocyte.precursor.cell;brain.pericyte;mesenchymal.stem.cell;lymphocyte;mesenchymal.stem.cell.of.adipose;natural.killer.cell;myeloid.cell;B.cell;T.cell;leukocyte;myofibroblast.cell;endocardial.cell;cardiac.muscle.cell;epithelial.cell.of.proxim…
Arhgap28	0.823917	23	29	261	3022	25	fibroblast;professional.antigen.presenting.cell;endothelial.cell;erythrocyte;bladder.cell;skeletal.muscle.satellite.stem.cell;mesenchymal.stem.cell;mesenchymal.stem.cell.of.adipose;myeloid.cell;endocardial.cell;skeletal.muscle.satellite.cell;stromal.cell;lung.endothelial.cell;epithelial.cell.of.lung;basal.cell;luminal.epithelial.cell.of.mammary.gland;Slamf1.positive.multipotent.progenitor.cell;Sl…
Arhgap29	0.663265	52	98	311	1778	58	fibroblast;endothelial.cell;erythrocyte;bladder.cell;bladder.urothelial.cell;microglial.cell;macrophage;oligodendrocyte;neuron;oligodendrocyte.precursor.cell;brain.pericyte;skeletal.muscle.satellite.stem.cell;mesenchymal.stem.cell;mesenchymal.stem.cell.of.adipose;natural.killer.cell;T.cell;leukocyte;myofibroblast.cell;endocardial.cell;cardiac.muscle.cell;smooth.muscle.cell;kidney.collecting.duct.…
Arhgap30	0.637533	31	58	183	899	39	professional.antigen.presenting.cell;erythrocyte;microglial.cell;macrophage;oligodendrocyte;lymphocyte;natural.killer.cell;myeloid.cell;B.cell;T.cell;leukocyte;enteroendocrine.cell;endothelial.cell.of.hepatic.sinusoid;Kupffer.cell;monocyte;classical.monocyte;granulocyte;basophil;Slamf1.positive.multipotent.progenitor.cell;megakaryocyte.erythroid.progenitor.cell;immature.B.cell;Slamf1.negative.mul…
Arhgap31	0.611591	47	62	274	3085	69	fibroblast;professional.antigen.presenting.cell;endothelial.cell;erythrocyte;bladder.cell;microglial.cell;macrophage;astrocyte;oligodendrocyte;neuron;oligodendrocyte.precursor.cell;Bergmann.glial.cell;brain.pericyte;skeletal.muscle.satellite.stem.cell;mesenchymal.stem.cell;lymphocyte;mesenchymal.stem.cell.of.adipose;natural.killer.cell;myeloid.cell;B.cell;T.cell;leukocyte;myofibroblast.cell;endoc…
Arhgap32	0.614439	46	103	188	7298	61	fibroblast;endothelial.cell;erythrocyte;bladder.cell;bladder.urothelial.cell;microglial.cell;macrophage;astrocyte;oligodendrocyte;neuron;oligodendrocyte.precursor.cell;Bergmann.glial.cell;brain.pericyte;skeletal.muscle.satellite.stem.cell;mesenchymal.stem.cell;mesenchymal.stem.cell.of.adipose;myofibroblast.cell;endocardial.cell;cardiac.muscle.cell;smooth.muscle.cell;kidney.collecting.duct.epithel…
Arhgap33	0.880948	22	41	233	362	26	erythrocyte;bladder.cell;macrophage;astrocyte;oligodendrocyte;neuron;oligodendrocyte.precursor.cell;Bergmann.glial.cell;large.intestine.goblet.cell;Brush.cell.of.epithelium.proper.of.large.intestine;enteroendocrine.cell;endothelial.cell.of.hepatic.sinusoid;basophil;Slamf1.positive.multipotent.progenitor.cell;megakaryocyte.erythroid.progenitor.cell;immature.B.cell;late.pro.B.cell;immature.T.cell;g…
Arhgap39	0.573232	42	63	305	997	72	fibroblast;professional.antigen.presenting.cell;endothelial.cell;erythrocyte;bladder.cell;bladder.urothelial.cell;microglial.cell;macrophage;astrocyte;oligodendrocyte;neuron;oligodendrocyte.precursor.cell;Bergmann.glial.cell;brain.pericyte;skeletal.muscle.satellite.stem.cell;mesenchymal.stem.cell;lymphocyte;mesenchymal.stem.cell.of.adipose;natural.killer.cell;myeloid.cell;B.cell;T.cell;leukocyte;…
Arhgap4	0.65918	36	36	284	384	38	professional.antigen.presenting.cell;erythrocyte;microglial.cell;macrophage;oligodendrocyte;lymphocyte;natural.killer.cell;myeloid.cell;B.cell;T.cell;leukocyte;Brush.cell.of.epithelium.proper.of.large.intestine;Kupffer.cell;monocyte;classical.monocyte;granulocyte;basophil;Slamf1.positive.multipotent.progenitor.cell;megakaryocyte.erythroid.progenitor.cell;immature.B.cell;Slamf1.negative.multipoten…
Arhgap40	0.981845	4	31	103	134	4	bladder.urothelial.cell;neuron;luminal.epithelial.cell.of.mammary.gland;keratinocyte
Arhgap42	0.71411	37	47	212	3268	43	fibroblast;professional.antigen.presenting.cell;endothelial.cell;erythrocyte;bladder.cell;bladder.urothelial.cell;astrocyte;oligodendrocyte;neuron;oligodendrocyte.precursor.cell;Bergmann.glial.cell;brain.pericyte;skeletal.muscle.satellite.stem.cell;mesenchymal.stem.cell;lymphocyte;mesenchymal.stem.cell.of.adipose;myofibroblast.cell;endocardial.cell;cardiac.muscle.cell;smooth.muscle.cell;epithelia…
Arhgap44	0.697273	40	42	202	1271	45	fibroblast;professional.antigen.presenting.cell;endothelial.cell;erythrocyte;bladder.cell;bladder.urothelial.cell;astrocyte;oligodendrocyte;neuron;oligodendrocyte.precursor.cell;Bergmann.glial.cell;brain.pericyte;skeletal.muscle.satellite.stem.cell;mesenchymal.stem.cell;mesenchymal.stem.cell.of.adipose;leukocyte;myofibroblast.cell;endocardial.cell;cardiac.muscle.cell;smooth.muscle.cell;kidney.col…
Arhgap5	0.426039	47	21	20	4637	80	fibroblast;professional.antigen.presenting.cell;endothelial.cell;erythrocyte;bladder.cell;bladder.urothelial.cell;microglial.cell;macrophage;astrocyte;oligodendrocyte;neuron;oligodendrocyte.precursor.cell;Bergmann.glial.cell;brain.pericyte;skeletal.muscle.satellite.stem.cell;mesenchymal.stem.cell;lymphocyte;mesenchymal.stem.cell.of.adipose;natural.killer.cell;myeloid.cell;B.cell;T.cell;leukocyte;…
Arhgap6	0.712443	38	16	190	1424	44	fibroblast;professional.antigen.presenting.cell;endothelial.cell;erythrocyte;bladder.cell;macrophage;neuron;oligodendrocyte.precursor.cell;brain.pericyte;skeletal.muscle.satellite.stem.cell;mesenchymal.stem.cell;lymphocyte;mesenchymal.stem.cell.of.adipose;myeloid.cell;B.cell;leukocyte;myofibroblast.cell;endocardial.cell;smooth.muscle.cell;epithelial.cell.of.proximal.tubule;large.intestine.goblet.…
Arhgap8	0.830379	26	76	166	130	28	professional.antigen.presenting.cell;endothelial.cell;erythrocyte;bladder.cell;bladder.urothelial.cell;astrocyte;brain.pericyte;myofibroblast.cell;endocardial.cell;kidney.collecting.duct.epithelial.cell;epithelial.cell.of.large.intestine;large.intestine.goblet.cell;Brush.cell.of.epithelium.proper.of.large.intestine;enteroendocrine.cell;skeletal.muscle.satellite.cell;lung.endothelial.cell;epitheli…
Arhgap9	0.647332	36	29	144	118	44	professional.antigen.presenting.cell;erythrocyte;microglial.cell;macrophage;oligodendrocyte;lymphocyte;natural.killer.cell;myeloid.cell;B.cell;T.cell;leukocyte;myofibroblast.cell;cardiac.muscle.cell;epithelial.cell.of.proximal.tubule;epithelial.cell.of.large.intestine;enteroendocrine.cell;Kupffer.cell;stromal.cell;monocyte;classical.monocyte;luminal.epithelial.cell.of.mammary.gland;granulocyte;ba…
Arhgdia	0.164197	4	86	324	1122	81	fibroblast;professional.antigen.presenting.cell;endothelial.cell;erythrocyte;bladder.cell;bladder.urothelial.cell;microglial.cell;macrophage;astrocyte;oligodendrocyte;neuron;oligodendrocyte.precursor.cell;Bergmann.glial.cell;brain.pericyte;skeletal.muscle.satellite.stem.cell;mesenchymal.stem.cell;lymphocyte;mesenchymal.stem.cell.of.adipose;natural.killer.cell;myeloid.cell;B.cell;T.cell;leukocyte;…
Arhgdib	0.490673	33	74	221	472	69	fibroblast;professional.antigen.presenting.cell;endothelial.cell;erythrocyte;bladder.cell;bladder.urothelial.cell;microglial.cell;macrophage;oligodendrocyte;neuron;oligodendrocyte.precursor.cell;brain.pericyte;skeletal.muscle.satellite.stem.cell;mesenchymal.stem.cell;lymphocyte;mesenchymal.stem.cell.of.adipose;natural.killer.cell;myeloid.cell;B.cell;T.cell;leukocyte;myofibroblast.cell;endocardial…
Arhgdig	0.910685	25	101	183	147	26	erythrocyte;bladder.urothelial.cell;astrocyte;oligodendrocyte;neuron;oligodendrocyte.precursor.cell;skeletal.muscle.satellite.stem.cell;kidney.collecting.duct.epithelial.cell;epithelial.cell.of.large.intestine;enteroendocrine.cell;skeletal.muscle.satellite.cell;epithelial.cell.of.lung;ciliated.columnar.cell.of.tracheobronchial.tree;basal.cell;luminal.epithelial.cell.of.mammary.gland;pre.natural.k…
Arhgef1	0.363755	42	100	420	339	81	fibroblast;professional.antigen.presenting.cell;endothelial.cell;erythrocyte;bladder.cell;bladder.urothelial.cell;microglial.cell;macrophage;astrocyte;oligodendrocyte;neuron;oligodendrocyte.precursor.cell;Bergmann.glial.cell;brain.pericyte;skeletal.muscle.satellite.stem.cell;mesenchymal.stem.cell;lymphocyte;mesenchymal.stem.cell.of.adipose;natural.killer.cell;myeloid.cell;B.cell;T.cell;leukocyte;…
Arhgef10	0.697362	48	121	280	1255	62	fibroblast;professional.antigen.presenting.cell;endothelial.cell;erythrocyte;bladder.cell;bladder.urothelial.cell;macrophage;astrocyte;oligodendrocyte;oligodendrocyte.precursor.cell;Bergmann.glial.cell;brain.pericyte;skeletal.muscle.satellite.stem.cell;mesenchymal.stem.cell;lymphocyte;mesenchymal.stem.cell.of.adipose;myeloid.cell;B.cell;T.cell;leukocyte;myofibroblast.cell;endocardial.cell;cardiac…
Arhgef10l	0.608334	48	88	329	505	59	fibroblast;professional.antigen.presenting.cell;endothelial.cell;erythrocyte;bladder.cell;bladder.urothelial.cell;microglial.cell;macrophage;astrocyte;neuron;oligodendrocyte.precursor.cell;Bergmann.glial.cell;brain.pericyte;skeletal.muscle.satellite.stem.cell;mesenchymal.stem.cell;lymphocyte;mesenchymal.stem.cell.of.adipose;myeloid.cell;B.cell;leukocyte;myofibroblast.cell;cardiac.muscle.cell;smoo…
Arhgef11	0.617859	35	51	282	931	71	fibroblast;professional.antigen.presenting.cell;endothelial.cell;erythrocyte;bladder.cell;bladder.urothelial.cell;microglial.cell;macrophage;astrocyte;oligodendrocyte;neuron;oligodendrocyte.precursor.cell;Bergmann.glial.cell;brain.pericyte;skeletal.muscle.satellite.stem.cell;mesenchymal.stem.cell;lymphocyte;mesenchymal.stem.cell.of.adipose;myeloid.cell;B.cell;T.cell;leukocyte;myofibroblast.cell;e…
Arhgef12	0.52663	50	91	310	5340	70	fibroblast;professional.antigen.presenting.cell;endothelial.cell;erythrocyte;bladder.cell;bladder.urothelial.cell;microglial.cell;macrophage;astrocyte;oligodendrocyte;neuron;oligodendrocyte.precursor.cell;Bergmann.glial.cell;brain.pericyte;skeletal.muscle.satellite.stem.cell;mesenchymal.stem.cell;lymphocyte;mesenchymal.stem.cell.of.adipose;myeloid.cell;B.cell;T.cell;leukocyte;myofibroblast.cell;e…
Arhgef15	0.933671	14	59	170	1521	14	endothelial.cell;erythrocyte;neuron;oligodendrocyte.precursor.cell;brain.pericyte;leukocyte;myofibroblast.cell;endocardial.cell;cardiac.muscle.cell;endothelial.cell.of.hepatic.sinusoid;Kupffer.cell;stromal.cell;lung.endothelial.cell;hematopoietic.precursor.cell
Arhgef16	0.75337	29	31	229	470	33	endothelial.cell;erythrocyte;bladder.urothelial.cell;astrocyte;brain.pericyte;lymphocyte;myofibroblast.cell;endocardial.cell;smooth.muscle.cell;kidney.collecting.duct.epithelial.cell;epithelial.cell.of.proximal.tubule;epithelial.cell.of.large.intestine;large.intestine.goblet.cell;Brush.cell.of.epithelium.proper.of.large.intestine;enterocyte.of.epithelium.of.large.intestine;enteroendocrine.cell;he…
Arhgef17	0.777258	36	129	258	3648	39	fibroblast;endothelial.cell;erythrocyte;bladder.cell;astrocyte;oligodendrocyte;neuron;oligodendrocyte.precursor.cell;Bergmann.glial.cell;brain.pericyte;mesenchymal.stem.cell;lymphocyte;mesenchymal.stem.cell.of.adipose;myofibroblast.cell;endocardial.cell;cardiac.muscle.cell;smooth.muscle.cell;kidney.collecting.duct.epithelial.cell;epithelial.cell.of.proximal.tubule;enteroendocrine.cell;skeletal.mu…
Arhgef18	0.45121	49	50	258	2066	79	fibroblast;professional.antigen.presenting.cell;endothelial.cell;erythrocyte;bladder.cell;bladder.urothelial.cell;microglial.cell;macrophage;astrocyte;oligodendrocyte;neuron;oligodendrocyte.precursor.cell;Bergmann.glial.cell;brain.pericyte;skeletal.muscle.satellite.stem.cell;mesenchymal.stem.cell;lymphocyte;mesenchymal.stem.cell.of.adipose;natural.killer.cell;myeloid.cell;B.cell;T.cell;leukocyte;…
Arhgef19	0.725484	37	111	314	685	42	fibroblast;erythrocyte;bladder.cell;bladder.urothelial.cell;astrocyte;oligodendrocyte;neuron;oligodendrocyte.precursor.cell;Bergmann.glial.cell;brain.pericyte;skeletal.muscle.satellite.stem.cell;lymphocyte;mesenchymal.stem.cell.of.adipose;myofibroblast.cell;cardiac.muscle.cell;kidney.collecting.duct.epithelial.cell;epithelial.cell.of.large.intestine;large.intestine.goblet.cell;Brush.cell.of.epith…
Arhgef2	0.361369	44	86	418	66	79	fibroblast;professional.antigen.presenting.cell;endothelial.cell;erythrocyte;bladder.cell;bladder.urothelial.cell;microglial.cell;macrophage;astrocyte;oligodendrocyte;neuron;oligodendrocyte.precursor.cell;Bergmann.glial.cell;brain.pericyte;skeletal.muscle.satellite.stem.cell;mesenchymal.stem.cell;lymphocyte;mesenchymal.stem.cell.of.adipose;natural.killer.cell;myeloid.cell;B.cell;T.cell;leukocyte;…
Arhgef25	0.7765	33	68	141	307	41	fibroblast;professional.antigen.presenting.cell;endothelial.cell;erythrocyte;bladder.cell;microglial.cell;macrophage;astrocyte;oligodendrocyte;neuron;oligodendrocyte.precursor.cell;Bergmann.glial.cell;brain.pericyte;skeletal.muscle.satellite.stem.cell;mesenchymal.stem.cell;lymphocyte;mesenchymal.stem.cell.of.adipose;leukocyte;myofibroblast.cell;endocardial.cell;cardiac.muscle.cell;smooth.muscle.c…
Arhgef26	0.818482	37	25	214	1875	38	fibroblast;endothelial.cell;erythrocyte;bladder.cell;astrocyte;oligodendrocyte;neuron;oligodendrocyte.precursor.cell;Bergmann.glial.cell;skeletal.muscle.satellite.stem.cell;mesenchymal.stem.cell;epithelial.cell.of.large.intestine;large.intestine.goblet.cell;Brush.cell.of.epithelium.proper.of.large.intestine;enterocyte.of.epithelium.of.large.intestine;enteroendocrine.cell;skeletal.muscle.satellite…
Arhgef3	0.446122	52	86	152	1932	78	fibroblast;professional.antigen.presenting.cell;endothelial.cell;erythrocyte;bladder.cell;bladder.urothelial.cell;microglial.cell;macrophage;astrocyte;oligodendrocyte;neuron;oligodendrocyte.precursor.cell;skeletal.muscle.satellite.stem.cell;mesenchymal.stem.cell;lymphocyte;mesenchymal.stem.cell.of.adipose;natural.killer.cell;myeloid.cell;B.cell;T.cell;leukocyte;myofibroblast.cell;endocardial.cell…
Arhgef37	0.875921	22	154	222	3183	23	erythrocyte;neuron;Bergmann.glial.cell;myeloid.cell;smooth.muscle.cell;kidney.collecting.duct.epithelial.cell;large.intestine.goblet.cell;enterocyte.of.epithelium.of.large.intestine;enteroendocrine.cell;Kupffer.cell;monocyte;classical.monocyte;luminal.epithelial.cell.of.mammary.gland;naive.B.cell;type.B.pancreatic.cell;pancreatic.acinar.cell;pancreatic.ductal.cell;epidermal.cell;keratinocyte.stem…
Arhgef4	0.735065	39	44	233	910	46	fibroblast;professional.antigen.presenting.cell;erythrocyte;bladder.urothelial.cell;microglial.cell;macrophage;astrocyte;oligodendrocyte;neuron;oligodendrocyte.precursor.cell;Bergmann.glial.cell;brain.pericyte;natural.killer.cell;myeloid.cell;B.cell;T.cell;leukocyte;myofibroblast.cell;enteroendocrine.cell;monocyte;classical.monocyte;basal.cell;granulocyte;basophil;Slamf1.positive.multipotent.prog…
Arhgef40	0.670429	42	45	304	916	53	fibroblast;professional.antigen.presenting.cell;endothelial.cell;erythrocyte;bladder.cell;bladder.urothelial.cell;microglial.cell;macrophage;astrocyte;oligodendrocyte;neuron;oligodendrocyte.precursor.cell;Bergmann.glial.cell;brain.pericyte;skeletal.muscle.satellite.stem.cell;mesenchymal.stem.cell;lymphocyte;mesenchymal.stem.cell.of.adipose;myeloid.cell;leukocyte;myofibroblast.cell;endocardial.cel…
Arhgef5	0.661093	47	18	179	549	58	fibroblast;professional.antigen.presenting.cell;endothelial.cell;erythrocyte;bladder.cell;bladder.urothelial.cell;macrophage;astrocyte;oligodendrocyte.precursor.cell;brain.pericyte;skeletal.muscle.satellite.stem.cell;lymphocyte;mesenchymal.stem.cell.of.adipose;myeloid.cell;leukocyte;myofibroblast.cell;endocardial.cell;cardiac.muscle.cell;smooth.muscle.cell;kidney.collecting.duct.epithelial.cell;e…
Arhgef6	0.49985	46	12	198	2026	61	fibroblast;professional.antigen.presenting.cell;endothelial.cell;erythrocyte;bladder.cell;bladder.urothelial.cell;microglial.cell;macrophage;astrocyte;neuron;oligodendrocyte.precursor.cell;Bergmann.glial.cell;brain.pericyte;skeletal.muscle.satellite.stem.cell;mesenchymal.stem.cell;lymphocyte;mesenchymal.stem.cell.of.adipose;natural.killer.cell;myeloid.cell;B.cell;T.cell;leukocyte;myofibroblast.ce…
Arhgef7	0.518115	40	124	349	2430	80	fibroblast;professional.antigen.presenting.cell;endothelial.cell;erythrocyte;bladder.cell;bladder.urothelial.cell;microglial.cell;macrophage;astrocyte;oligodendrocyte;neuron;oligodendrocyte.precursor.cell;Bergmann.glial.cell;brain.pericyte;skeletal.muscle.satellite.stem.cell;mesenchymal.stem.cell;lymphocyte;mesenchymal.stem.cell.of.adipose;natural.killer.cell;myeloid.cell;B.cell;T.cell;leukocyte;…
Arhgef9	0.849915	29	13	225	1707	30	fibroblast;professional.antigen.presenting.cell;endothelial.cell;erythrocyte;bladder.cell;bladder.urothelial.cell;astrocyte;oligodendrocyte;neuron;oligodendrocyte.precursor.cell;Bergmann.glial.cell;brain.pericyte;mesenchymal.stem.cell;mesenchymal.stem.cell.of.adipose;myofibroblast.cell;endocardial.cell;cardiac.muscle.cell;skeletal.muscle.satellite.cell;stromal.cell;lung.endothelial.cell;basal.cel…
Arid1a	0.210877	32	95	457	1323	81	fibroblast;professional.antigen.presenting.cell;endothelial.cell;erythrocyte;bladder.cell;bladder.urothelial.cell;microglial.cell;macrophage;astrocyte;oligodendrocyte;neuron;oligodendrocyte.precursor.cell;Bergmann.glial.cell;brain.pericyte;skeletal.muscle.satellite.stem.cell;mesenchymal.stem.cell;lymphocyte;mesenchymal.stem.cell.of.adipose;natural.killer.cell;myeloid.cell;B.cell;T.cell;leukocyte;…
Arid1b	0.371945	40	225	342	418	81	fibroblast;professional.antigen.presenting.cell;endothelial.cell;erythrocyte;bladder.cell;bladder.urothelial.cell;microglial.cell;macrophage;astrocyte;oligodendrocyte;neuron;oligodendrocyte.precursor.cell;Bergmann.glial.cell;brain.pericyte;skeletal.muscle.satellite.stem.cell;mesenchymal.stem.cell;lymphocyte;mesenchymal.stem.cell.of.adipose;natural.killer.cell;myeloid.cell;B.cell;T.cell;leukocyte;…
Arid2	0.310362	40	113	335	2898	81	fibroblast;professional.antigen.presenting.cell;endothelial.cell;erythrocyte;bladder.cell;bladder.urothelial.cell;microglial.cell;macrophage;astrocyte;oligodendrocyte;neuron;oligodendrocyte.precursor.cell;Bergmann.glial.cell;brain.pericyte;skeletal.muscle.satellite.stem.cell;mesenchymal.stem.cell;lymphocyte;mesenchymal.stem.cell.of.adipose;natural.killer.cell;myeloid.cell;B.cell;T.cell;leukocyte;…
Arid3a	0.660414	46	77	319	3082	63	fibroblast;professional.antigen.presenting.cell;endothelial.cell;erythrocyte;bladder.cell;bladder.urothelial.cell;microglial.cell;macrophage;neuron;Bergmann.glial.cell;brain.pericyte;lymphocyte;mesenchymal.stem.cell.of.adipose;natural.killer.cell;myeloid.cell;B.cell;T.cell;leukocyte;myofibroblast.cell;smooth.muscle.cell;kidney.collecting.duct.epithelial.cell;epithelial.cell.of.proximal.tubule;lar…
Arid3b	0.555956	48	114	355	2160	64	fibroblast;professional.antigen.presenting.cell;endothelial.cell;erythrocyte;bladder.urothelial.cell;microglial.cell;macrophage;astrocyte;oligodendrocyte;neuron;oligodendrocyte.precursor.cell;Bergmann.glial.cell;brain.pericyte;skeletal.muscle.satellite.stem.cell;lymphocyte;natural.killer.cell;myeloid.cell;B.cell;T.cell;leukocyte;endocardial.cell;cardiac.muscle.cell;smooth.muscle.cell;kidney.colle…
Arid4a	0.27122	42	96	394	988	81	fibroblast;professional.antigen.presenting.cell;endothelial.cell;erythrocyte;bladder.cell;bladder.urothelial.cell;microglial.cell;macrophage;astrocyte;oligodendrocyte;neuron;oligodendrocyte.precursor.cell;Bergmann.glial.cell;brain.pericyte;skeletal.muscle.satellite.stem.cell;mesenchymal.stem.cell;lymphocyte;mesenchymal.stem.cell.of.adipose;natural.killer.cell;myeloid.cell;B.cell;T.cell;leukocyte;…
Arid4b	0.240075	37	58	362	1629	80	fibroblast;professional.antigen.presenting.cell;endothelial.cell;bladder.cell;bladder.urothelial.cell;microglial.cell;macrophage;astrocyte;oligodendrocyte;neuron;oligodendrocyte.precursor.cell;Bergmann.glial.cell;brain.pericyte;skeletal.muscle.satellite.stem.cell;mesenchymal.stem.cell;lymphocyte;mesenchymal.stem.cell.of.adipose;natural.killer.cell;myeloid.cell;B.cell;T.cell;leukocyte;myofibroblas…
Arid5a	0.45977	45	107	326	868	75	fibroblast;professional.antigen.presenting.cell;endothelial.cell;bladder.cell;bladder.urothelial.cell;microglial.cell;macrophage;astrocyte;oligodendrocyte;neuron;oligodendrocyte.precursor.cell;Bergmann.glial.cell;brain.pericyte;skeletal.muscle.satellite.stem.cell;mesenchymal.stem.cell;lymphocyte;mesenchymal.stem.cell.of.adipose;natural.killer.cell;myeloid.cell;B.cell;T.cell;leukocyte;myofibroblas…
Arid5b	0.4431	46	157	163	3984	81	fibroblast;professional.antigen.presenting.cell;endothelial.cell;erythrocyte;bladder.cell;bladder.urothelial.cell;microglial.cell;macrophage;astrocyte;oligodendrocyte;neuron;oligodendrocyte.precursor.cell;Bergmann.glial.cell;brain.pericyte;skeletal.muscle.satellite.stem.cell;mesenchymal.stem.cell;lymphocyte;mesenchymal.stem.cell.of.adipose;natural.killer.cell;myeloid.cell;B.cell;T.cell;leukocyte;…
Arih1	0.222545	31	60	385	5036	81	fibroblast;professional.antigen.presenting.cell;endothelial.cell;erythrocyte;bladder.cell;bladder.urothelial.cell;microglial.cell;macrophage;astrocyte;oligodendrocyte;neuron;oligodendrocyte.precursor.cell;Bergmann.glial.cell;brain.pericyte;skeletal.muscle.satellite.stem.cell;mesenchymal.stem.cell;lymphocyte;mesenchymal.stem.cell.of.adipose;natural.killer.cell;myeloid.cell;B.cell;T.cell;leukocyte;…
Arih2	0.269949	34	51	334	2140	80	fibroblast;professional.antigen.presenting.cell;endothelial.cell;erythrocyte;bladder.cell;bladder.urothelial.cell;microglial.cell;macrophage;astrocyte;oligodendrocyte;neuron;oligodendrocyte.precursor.cell;Bergmann.glial.cell;brain.pericyte;skeletal.muscle.satellite.stem.cell;mesenchymal.stem.cell;lymphocyte;mesenchymal.stem.cell.of.adipose;natural.killer.cell;myeloid.cell;B.cell;T.cell;leukocyte;…
Arl1	0.214722	30	49	338	1041	80	fibroblast;professional.antigen.presenting.cell;endothelial.cell;bladder.cell;bladder.urothelial.cell;microglial.cell;macrophage;astrocyte;oligodendrocyte;neuron;oligodendrocyte.precursor.cell;Bergmann.glial.cell;brain.pericyte;skeletal.muscle.satellite.stem.cell;mesenchymal.stem.cell;lymphocyte;mesenchymal.stem.cell.of.adipose;natural.killer.cell;myeloid.cell;B.cell;T.cell;leukocyte;myofibroblas…
Arl10	0.572728	43	83	242	234	71	fibroblast;professional.antigen.presenting.cell;endothelial.cell;erythrocyte;bladder.cell;bladder.urothelial.cell;microglial.cell;macrophage;astrocyte;oligodendrocyte;neuron;oligodendrocyte.precursor.cell;Bergmann.glial.cell;brain.pericyte;mesenchymal.stem.cell;lymphocyte;mesenchymal.stem.cell.of.adipose;natural.killer.cell;myeloid.cell;B.cell;leukocyte;myofibroblast.cell;endocardial.cell;smooth.…
Arl11	0.801419	23	39	111	655	24	professional.antigen.presenting.cell;erythrocyte;microglial.cell;macrophage;natural.killer.cell;myeloid.cell;leukocyte;myofibroblast.cell;Kupffer.cell;monocyte;classical.monocyte;granulocyte;basophil;Slamf1.positive.multipotent.progenitor.cell;immature.B.cell;Slamf1.negative.multipotent.progenitor.cell;late.pro.B.cell;granulocyte.monocyte.progenitor.cell;granulocytopoietic.cell;common.lymphoid.pr…
Arl13b	0.563469	51	49	227	1947	77	fibroblast;professional.antigen.presenting.cell;endothelial.cell;erythrocyte;bladder.cell;bladder.urothelial.cell;microglial.cell;macrophage;astrocyte;oligodendrocyte;neuron;oligodendrocyte.precursor.cell;Bergmann.glial.cell;brain.pericyte;skeletal.muscle.satellite.stem.cell;mesenchymal.stem.cell;lymphocyte;mesenchymal.stem.cell.of.adipose;natural.killer.cell;myeloid.cell;B.cell;T.cell;leukocyte;…
Arl14	0.953501	8	40	55	518	8	bladder.urothelial.cell;epithelial.cell.of.large.intestine;large.intestine.goblet.cell;Brush.cell.of.epithelium.proper.of.large.intestine;enterocyte.of.epithelium.of.large.intestine;enteroendocrine.cell;granulocyte;pancreatic.ductal.cell
Arl15	0.608265	38	123	332	2605	71	fibroblast;endothelial.cell;erythrocyte;bladder.cell;bladder.urothelial.cell;microglial.cell;macrophage;astrocyte;neuron;oligodendrocyte.precursor.cell;Bergmann.glial.cell;skeletal.muscle.satellite.stem.cell;mesenchymal.stem.cell;lymphocyte;mesenchymal.stem.cell.of.adipose;natural.killer.cell;myeloid.cell;B.cell;T.cell;leukocyte;myofibroblast.cell;endocardial.cell;cardiac.muscle.cell;kidney.colle…
Arl16	0.385852	40	76	318	212	80	fibroblast;professional.antigen.presenting.cell;endothelial.cell;erythrocyte;bladder.cell;bladder.urothelial.cell;microglial.cell;macrophage;astrocyte;oligodendrocyte;neuron;oligodendrocyte.precursor.cell;Bergmann.glial.cell;brain.pericyte;skeletal.muscle.satellite.stem.cell;mesenchymal.stem.cell;lymphocyte;mesenchymal.stem.cell.of.adipose;natural.killer.cell;myeloid.cell;B.cell;T.cell;leukocyte;…
Arl2	0.394195	41	77	309	284	81	fibroblast;professional.antigen.presenting.cell;endothelial.cell;erythrocyte;bladder.cell;bladder.urothelial.cell;microglial.cell;macrophage;astrocyte;oligodendrocyte;neuron;oligodendrocyte.precursor.cell;Bergmann.glial.cell;brain.pericyte;skeletal.muscle.satellite.stem.cell;mesenchymal.stem.cell;lymphocyte;mesenchymal.stem.cell.of.adipose;natural.killer.cell;myeloid.cell;B.cell;T.cell;leukocyte;…
Arl2bp	0.407915	38	104	319	1307	81	fibroblast;professional.antigen.presenting.cell;endothelial.cell;erythrocyte;bladder.cell;bladder.urothelial.cell;microglial.cell;macrophage;astrocyte;oligodendrocyte;neuron;oligodendrocyte.precursor.cell;Bergmann.glial.cell;brain.pericyte;skeletal.muscle.satellite.stem.cell;mesenchymal.stem.cell;lymphocyte;mesenchymal.stem.cell.of.adipose;natural.killer.cell;myeloid.cell;B.cell;T.cell;leukocyte;…
Arl3	0.482491	49	147	319	243	78	fibroblast;professional.antigen.presenting.cell;endothelial.cell;bladder.cell;bladder.urothelial.cell;microglial.cell;macrophage;astrocyte;oligodendrocyte;neuron;oligodendrocyte.precursor.cell;Bergmann.glial.cell;brain.pericyte;skeletal.muscle.satellite.stem.cell;mesenchymal.stem.cell;lymphocyte;mesenchymal.stem.cell.of.adipose;natural.killer.cell;myeloid.cell;B.cell;T.cell;leukocyte;myofibroblas…
Arl4a	0.367776	46	122	356	2853	80	fibroblast;professional.antigen.presenting.cell;endothelial.cell;erythrocyte;bladder.cell;bladder.urothelial.cell;microglial.cell;macrophage;astrocyte;oligodendrocyte;neuron;oligodendrocyte.precursor.cell;Bergmann.glial.cell;brain.pericyte;skeletal.muscle.satellite.stem.cell;mesenchymal.stem.cell;lymphocyte;mesenchymal.stem.cell.of.adipose;natural.killer.cell;myeloid.cell;B.cell;T.cell;leukocyte;…
Arl4c	0.562545	55	119	306	2861	70	fibroblast;professional.antigen.presenting.cell;endothelial.cell;erythrocyte;bladder.cell;bladder.urothelial.cell;microglial.cell;macrophage;astrocyte;oligodendrocyte;neuron;oligodendrocyte.precursor.cell;brain.pericyte;skeletal.muscle.satellite.stem.cell;mesenchymal.stem.cell;lymphocyte;mesenchymal.stem.cell.of.adipose;natural.killer.cell;myeloid.cell;B.cell;T.cell;leukocyte;myofibroblast.cell;e…
Arl4d	0.649047	49	59	262	577	65	fibroblast;professional.antigen.presenting.cell;endothelial.cell;bladder.cell;bladder.urothelial.cell;microglial.cell;macrophage;astrocyte;oligodendrocyte;neuron;oligodendrocyte.precursor.cell;brain.pericyte;skeletal.muscle.satellite.stem.cell;mesenchymal.stem.cell;mesenchymal.stem.cell.of.adipose;natural.killer.cell;myeloid.cell;B.cell;T.cell;leukocyte;myofibroblast.cell;endocardial.cell;cardiac…
Arl5a	0.303963	39	63	271	4433	81	fibroblast;professional.antigen.presenting.cell;endothelial.cell;erythrocyte;bladder.cell;bladder.urothelial.cell;microglial.cell;macrophage;astrocyte;oligodendrocyte;neuron;oligodendrocyte.precursor.cell;Bergmann.glial.cell;brain.pericyte;skeletal.muscle.satellite.stem.cell;mesenchymal.stem.cell;lymphocyte;mesenchymal.stem.cell.of.adipose;natural.killer.cell;myeloid.cell;B.cell;T.cell;leukocyte;…
Arl5b	0.456171	48	57	392	2862	73	fibroblast;endothelial.cell;erythrocyte;bladder.cell;bladder.urothelial.cell;microglial.cell;macrophage;astrocyte;oligodendrocyte;neuron;oligodendrocyte.precursor.cell;brain.pericyte;skeletal.muscle.satellite.stem.cell;mesenchymal.stem.cell;lymphocyte;mesenchymal.stem.cell.of.adipose;natural.killer.cell;myeloid.cell;B.cell;T.cell;leukocyte;myofibroblast.cell;endocardial.cell;cardiac.muscle.cell;s…
Arl5c	0.789838	43	79	160	713	47	fibroblast;professional.antigen.presenting.cell;erythrocyte;bladder.cell;microglial.cell;macrophage;astrocyte;neuron;oligodendrocyte.precursor.cell;Bergmann.glial.cell;brain.pericyte;mesenchymal.stem.cell;lymphocyte;mesenchymal.stem.cell.of.adipose;natural.killer.cell;myeloid.cell;B.cell;T.cell;leukocyte;myofibroblast.cell;endocardial.cell;cardiac.muscle.cell;skeletal.muscle.satellite.cell;endoth…
Arl6	0.515045	50	49	296	870	69	fibroblast;professional.antigen.presenting.cell;endothelial.cell;erythrocyte;bladder.cell;bladder.urothelial.cell;microglial.cell;macrophage;astrocyte;oligodendrocyte;neuron;oligodendrocyte.precursor.cell;Bergmann.glial.cell;brain.pericyte;skeletal.muscle.satellite.stem.cell;mesenchymal.stem.cell;lymphocyte;mesenchymal.stem.cell.of.adipose;myeloid.cell;B.cell;T.cell;leukocyte;myofibroblast.cell;e…
Arl6ip1	0.255865	16	63	308	1401	80	fibroblast;professional.antigen.presenting.cell;endothelial.cell;erythrocyte;bladder.cell;bladder.urothelial.cell;microglial.cell;macrophage;astrocyte;oligodendrocyte;neuron;oligodendrocyte.precursor.cell;Bergmann.glial.cell;brain.pericyte;skeletal.muscle.satellite.stem.cell;mesenchymal.stem.cell;lymphocyte;mesenchymal.stem.cell.of.adipose;natural.killer.cell;myeloid.cell;B.cell;T.cell;leukocyte;…
Arl6ip4	0.244093	37	97	289	155	81	fibroblast;professional.antigen.presenting.cell;endothelial.cell;erythrocyte;bladder.cell;bladder.urothelial.cell;microglial.cell;macrophage;astrocyte;oligodendrocyte;neuron;oligodendrocyte.precursor.cell;Bergmann.glial.cell;brain.pericyte;skeletal.muscle.satellite.stem.cell;mesenchymal.stem.cell;lymphocyte;mesenchymal.stem.cell.of.adipose;natural.killer.cell;myeloid.cell;B.cell;T.cell;leukocyte;…
Arl6ip5	0.252542	28	74	282	743	81	fibroblast;professional.antigen.presenting.cell;endothelial.cell;erythrocyte;bladder.cell;bladder.urothelial.cell;microglial.cell;macrophage;astrocyte;oligodendrocyte;neuron;oligodendrocyte.precursor.cell;Bergmann.glial.cell;brain.pericyte;skeletal.muscle.satellite.stem.cell;mesenchymal.stem.cell;lymphocyte;mesenchymal.stem.cell.of.adipose;natural.killer.cell;myeloid.cell;B.cell;T.cell;leukocyte;…
Arl6ip6	0.367654	38	58	364	1832	81	fibroblast;professional.antigen.presenting.cell;endothelial.cell;erythrocyte;bladder.cell;bladder.urothelial.cell;microglial.cell;macrophage;astrocyte;oligodendrocyte;neuron;oligodendrocyte.precursor.cell;Bergmann.glial.cell;brain.pericyte;skeletal.muscle.satellite.stem.cell;mesenchymal.stem.cell;lymphocyte;mesenchymal.stem.cell.of.adipose;natural.killer.cell;myeloid.cell;B.cell;T.cell;leukocyte;…
Arl8a	0.389293	40	113	319	998	81	fibroblast;professional.antigen.presenting.cell;endothelial.cell;erythrocyte;bladder.cell;bladder.urothelial.cell;microglial.cell;macrophage;astrocyte;oligodendrocyte;neuron;oligodendrocyte.precursor.cell;Bergmann.glial.cell;brain.pericyte;skeletal.muscle.satellite.stem.cell;mesenchymal.stem.cell;lymphocyte;mesenchymal.stem.cell.of.adipose;natural.killer.cell;myeloid.cell;B.cell;T.cell;leukocyte;…
Arl8b	0.208071	34	136	333	3726	81	fibroblast;professional.antigen.presenting.cell;endothelial.cell;erythrocyte;bladder.cell;bladder.urothelial.cell;microglial.cell;macrophage;astrocyte;oligodendrocyte;neuron;oligodendrocyte.precursor.cell;Bergmann.glial.cell;brain.pericyte;skeletal.muscle.satellite.stem.cell;mesenchymal.stem.cell;lymphocyte;mesenchymal.stem.cell.of.adipose;natural.killer.cell;myeloid.cell;B.cell;T.cell;leukocyte;…
Armc1	0.280651	30	71	325	2630	80	fibroblast;professional.antigen.presenting.cell;endothelial.cell;bladder.cell;bladder.urothelial.cell;microglial.cell;macrophage;astrocyte;oligodendrocyte;neuron;oligodendrocyte.precursor.cell;Bergmann.glial.cell;brain.pericyte;skeletal.muscle.satellite.stem.cell;mesenchymal.stem.cell;lymphocyte;mesenchymal.stem.cell.of.adipose;natural.killer.cell;myeloid.cell;B.cell;T.cell;leukocyte;myofibroblas…
Armc10	0.334669	51	67	299	1076	80	fibroblast;professional.antigen.presenting.cell;endothelial.cell;erythrocyte;bladder.cell;bladder.urothelial.cell;microglial.cell;macrophage;astrocyte;oligodendrocyte;neuron;oligodendrocyte.precursor.cell;Bergmann.glial.cell;brain.pericyte;skeletal.muscle.satellite.stem.cell;mesenchymal.stem.cell;lymphocyte;mesenchymal.stem.cell.of.adipose;natural.killer.cell;myeloid.cell;B.cell;T.cell;leukocyte;…
Armc2	0.881357	25	114	224	2062	27	fibroblast;professional.antigen.presenting.cell;erythrocyte;bladder.cell;astrocyte;neuron;Bergmann.glial.cell;brain.pericyte;natural.killer.cell;leukocyte;myofibroblast.cell;cardiac.muscle.cell;smooth.muscle.cell;enteroendocrine.cell;stromal.cell;ciliated.columnar.cell.of.tracheobronchial.tree;Slamf1.positive.multipotent.progenitor.cell;Slamf1.negative.multipotent.progenitor.cell;naive.B.cell;hem…
Armc3	0.89027	26	35	108	115	28	professional.antigen.presenting.cell;erythrocyte;microglial.cell;macrophage;astrocyte;brain.pericyte;lymphocyte;myeloid.cell;B.cell;T.cell;leukocyte;smooth.muscle.cell;large.intestine.goblet.cell;monocyte;ciliated.columnar.cell.of.tracheobronchial.tree;granulocyte;basophil;megakaryocyte.erythroid.progenitor.cell;Slamf1.negative.multipotent.progenitor.cell;naive.B.cell;immature.T.cell;granulocytop…
Armc5	0.2987	44	81	190	283	79	fibroblast;professional.antigen.presenting.cell;endothelial.cell;bladder.cell;bladder.urothelial.cell;microglial.cell;macrophage;astrocyte;oligodendrocyte;neuron;oligodendrocyte.precursor.cell;Bergmann.glial.cell;brain.pericyte;skeletal.muscle.satellite.stem.cell;mesenchymal.stem.cell;lymphocyte;mesenchymal.stem.cell.of.adipose;natural.killer.cell;myeloid.cell;B.cell;T.cell;leukocyte;myofibroblas…
Armc6	0.450986	42	99	395	493	78	fibroblast;professional.antigen.presenting.cell;endothelial.cell;erythrocyte;bladder.cell;bladder.urothelial.cell;microglial.cell;macrophage;astrocyte;oligodendrocyte;neuron;oligodendrocyte.precursor.cell;Bergmann.glial.cell;brain.pericyte;skeletal.muscle.satellite.stem.cell;mesenchymal.stem.cell;lymphocyte;mesenchymal.stem.cell.of.adipose;natural.killer.cell;myeloid.cell;B.cell;T.cell;leukocyte;…
Armc7	0.520033	50	92	297	1393	73	fibroblast;professional.antigen.presenting.cell;endothelial.cell;erythrocyte;bladder.cell;bladder.urothelial.cell;microglial.cell;macrophage;astrocyte;oligodendrocyte;neuron;oligodendrocyte.precursor.cell;Bergmann.glial.cell;brain.pericyte;skeletal.muscle.satellite.stem.cell;mesenchymal.stem.cell;lymphocyte;mesenchymal.stem.cell.of.adipose;natural.killer.cell;myeloid.cell;B.cell;T.cell;leukocyte;…
Armc8	0.24871	39	44	342	2372	81	fibroblast;professional.antigen.presenting.cell;endothelial.cell;erythrocyte;bladder.cell;bladder.urothelial.cell;microglial.cell;macrophage;astrocyte;oligodendrocyte;neuron;oligodendrocyte.precursor.cell;Bergmann.glial.cell;brain.pericyte;skeletal.muscle.satellite.stem.cell;mesenchymal.stem.cell;lymphocyte;mesenchymal.stem.cell.of.adipose;natural.killer.cell;myeloid.cell;B.cell;T.cell;leukocyte;…
Armc9	0.53045	43	129	351	1015	74	fibroblast;professional.antigen.presenting.cell;endothelial.cell;erythrocyte;bladder.cell;bladder.urothelial.cell;microglial.cell;macrophage;astrocyte;oligodendrocyte;neuron;oligodendrocyte.precursor.cell;Bergmann.glial.cell;brain.pericyte;mesenchymal.stem.cell;lymphocyte;mesenchymal.stem.cell.of.adipose;natural.killer.cell;myeloid.cell;B.cell;T.cell;leukocyte;myofibroblast.cell;endocardial.cell;…
Armcx1	0.623961	52	11	205	389	57	fibroblast;endothelial.cell;erythrocyte;bladder.cell;bladder.urothelial.cell;astrocyte;oligodendrocyte;neuron;oligodendrocyte.precursor.cell;Bergmann.glial.cell;brain.pericyte;skeletal.muscle.satellite.stem.cell;mesenchymal.stem.cell;lymphocyte;mesenchymal.stem.cell.of.adipose;leukocyte;myofibroblast.cell;endocardial.cell;cardiac.muscle.cell;smooth.muscle.cell;kidney.collecting.duct.epithelial.ce…
Armcx2	0.543062	48	10	138	381	67	fibroblast;professional.antigen.presenting.cell;endothelial.cell;erythrocyte;bladder.cell;microglial.cell;macrophage;astrocyte;oligodendrocyte;neuron;oligodendrocyte.precursor.cell;Bergmann.glial.cell;brain.pericyte;skeletal.muscle.satellite.stem.cell;mesenchymal.stem.cell;lymphocyte;mesenchymal.stem.cell.of.adipose;natural.killer.cell;myeloid.cell;B.cell;T.cell;leukocyte;myofibroblast.cell;endoc…
Armcx3	0.436265	47	12	109	1723	77	fibroblast;professional.antigen.presenting.cell;endothelial.cell;erythrocyte;bladder.cell;bladder.urothelial.cell;microglial.cell;macrophage;astrocyte;oligodendrocyte;neuron;oligodendrocyte.precursor.cell;Bergmann.glial.cell;brain.pericyte;skeletal.muscle.satellite.stem.cell;mesenchymal.stem.cell;lymphocyte;mesenchymal.stem.cell.of.adipose;natural.killer.cell;myeloid.cell;B.cell;T.cell;leukocyte;…
Armcx4	0.803385	28	10	199	342	36	fibroblast;endothelial.cell;bladder.cell;astrocyte;oligodendrocyte;neuron;oligodendrocyte.precursor.cell;skeletal.muscle.satellite.stem.cell;mesenchymal.stem.cell;mesenchymal.stem.cell.of.adipose;myofibroblast.cell;endocardial.cell;cardiac.muscle.cell;kidney.collecting.duct.epithelial.cell;enteroendocrine.cell;endothelial.cell.of.hepatic.sinusoid;stromal.cell;lung.endothelial.cell;basal.cell;lumi…
Armcx5	0.486626	40	19	248	325	74	fibroblast;professional.antigen.presenting.cell;endothelial.cell;erythrocyte;bladder.cell;bladder.urothelial.cell;microglial.cell;macrophage;astrocyte;oligodendrocyte;neuron;oligodendrocyte.precursor.cell;Bergmann.glial.cell;brain.pericyte;skeletal.muscle.satellite.stem.cell;mesenchymal.stem.cell;lymphocyte;mesenchymal.stem.cell.of.adipose;natural.killer.cell;myeloid.cell;B.cell;T.cell;leukocyte;…
Armcx6	0.697558	35	12	121	714	44	fibroblast;endothelial.cell;erythrocyte;bladder.cell;microglial.cell;macrophage;astrocyte;oligodendrocyte;neuron;oligodendrocyte.precursor.cell;mesenchymal.stem.cell;mesenchymal.stem.cell.of.adipose;myeloid.cell;myofibroblast.cell;endocardial.cell;large.intestine.goblet.cell;enteroendocrine.cell;endothelial.cell.of.hepatic.sinusoid;stromal.cell;lung.endothelial.cell;basal.cell;luminal.epithelial.…
Arnt	0.386234	38	60	362	174	80	fibroblast;professional.antigen.presenting.cell;endothelial.cell;erythrocyte;bladder.cell;bladder.urothelial.cell;microglial.cell;macrophage;astrocyte;oligodendrocyte;neuron;oligodendrocyte.precursor.cell;Bergmann.glial.cell;brain.pericyte;skeletal.muscle.satellite.stem.cell;mesenchymal.stem.cell;lymphocyte;mesenchymal.stem.cell.of.adipose;natural.killer.cell;myeloid.cell;B.cell;T.cell;leukocyte;…
Arnt2	0.887135	19	58	147	3778	19	fibroblast;erythrocyte;astrocyte;oligodendrocyte;neuron;oligodendrocyte.precursor.cell;Bergmann.glial.cell;skeletal.muscle.satellite.stem.cell;mesenchymal.stem.cell;kidney.collecting.duct.epithelial.cell;epithelial.cell.of.proximal.tubule;enteroendocrine.cell;skeletal.muscle.satellite.cell;pancreatic.A.cell;type.B.pancreatic.cell;pancreatic.PP.cell;pancreatic.D.cell;mesenchymal.cell;epithelial.ce…
Arpc1a	0.287613	26	59	309	346	81	fibroblast;professional.antigen.presenting.cell;endothelial.cell;erythrocyte;bladder.cell;bladder.urothelial.cell;microglial.cell;macrophage;astrocyte;oligodendrocyte;neuron;oligodendrocyte.precursor.cell;Bergmann.glial.cell;brain.pericyte;skeletal.muscle.satellite.stem.cell;mesenchymal.stem.cell;lymphocyte;mesenchymal.stem.cell.of.adipose;natural.killer.cell;myeloid.cell;B.cell;T.cell;leukocyte;…
Arpc1b	0.286085	15	51	237	214	80	fibroblast;professional.antigen.presenting.cell;endothelial.cell;erythrocyte;bladder.cell;bladder.urothelial.cell;microglial.cell;macrophage;astrocyte;oligodendrocyte;neuron;oligodendrocyte.precursor.cell;brain.pericyte;skeletal.muscle.satellite.stem.cell;mesenchymal.stem.cell;lymphocyte;mesenchymal.stem.cell.of.adipose;natural.killer.cell;myeloid.cell;B.cell;T.cell;leukocyte;myofibroblast.cell;e…
Arpc2	0.206615	2	101	311	414	81	fibroblast;professional.antigen.presenting.cell;endothelial.cell;erythrocyte;bladder.cell;bladder.urothelial.cell;microglial.cell;macrophage;astrocyte;oligodendrocyte;neuron;oligodendrocyte.precursor.cell;Bergmann.glial.cell;brain.pericyte;skeletal.muscle.satellite.stem.cell;mesenchymal.stem.cell;lymphocyte;mesenchymal.stem.cell.of.adipose;natural.killer.cell;myeloid.cell;B.cell;T.cell;leukocyte;…
Arpc3	0.254348	14	115	353	248	81	fibroblast;professional.antigen.presenting.cell;endothelial.cell;erythrocyte;bladder.cell;bladder.urothelial.cell;microglial.cell;macrophage;astrocyte;oligodendrocyte;neuron;oligodendrocyte.precursor.cell;Bergmann.glial.cell;brain.pericyte;skeletal.muscle.satellite.stem.cell;mesenchymal.stem.cell;lymphocyte;mesenchymal.stem.cell.of.adipose;natural.killer.cell;myeloid.cell;B.cell;T.cell;leukocyte;…
Arpc4	0.208669	10	54	339	1672	81	fibroblast;professional.antigen.presenting.cell;endothelial.cell;erythrocyte;bladder.cell;bladder.urothelial.cell;microglial.cell;macrophage;astrocyte;oligodendrocyte;neuron;oligodendrocyte.precursor.cell;Bergmann.glial.cell;brain.pericyte;skeletal.muscle.satellite.stem.cell;mesenchymal.stem.cell;lymphocyte;mesenchymal.stem.cell.of.adipose;natural.killer.cell;myeloid.cell;B.cell;T.cell;leukocyte;…
Arpc5	0.230945	7	141	347	1275	81	fibroblast;professional.antigen.presenting.cell;endothelial.cell;erythrocyte;bladder.cell;bladder.urothelial.cell;microglial.cell;macrophage;astrocyte;oligodendrocyte;neuron;oligodendrocyte.precursor.cell;Bergmann.glial.cell;brain.pericyte;skeletal.muscle.satellite.stem.cell;mesenchymal.stem.cell;lymphocyte;mesenchymal.stem.cell.of.adipose;natural.killer.cell;myeloid.cell;B.cell;T.cell;leukocyte;…
Arpc5l	0.351339	34	49	345	757	81	fibroblast;professional.antigen.presenting.cell;endothelial.cell;erythrocyte;bladder.cell;bladder.urothelial.cell;microglial.cell;macrophage;astrocyte;oligodendrocyte;neuron;oligodendrocyte.precursor.cell;Bergmann.glial.cell;brain.pericyte;skeletal.muscle.satellite.stem.cell;mesenchymal.stem.cell;lymphocyte;mesenchymal.stem.cell.of.adipose;natural.killer.cell;myeloid.cell;B.cell;T.cell;leukocyte;…
Arpp19	0.402204	24	98	306	3508	81	fibroblast;professional.antigen.presenting.cell;endothelial.cell;erythrocyte;bladder.cell;bladder.urothelial.cell;microglial.cell;macrophage;astrocyte;oligodendrocyte;neuron;oligodendrocyte.precursor.cell;Bergmann.glial.cell;brain.pericyte;skeletal.muscle.satellite.stem.cell;mesenchymal.stem.cell;lymphocyte;mesenchymal.stem.cell.of.adipose;natural.killer.cell;myeloid.cell;B.cell;T.cell;leukocyte;…
Arpp21	0.908422	21	71	203	507	21	professional.antigen.presenting.cell;erythrocyte;macrophage;astrocyte;oligodendrocyte;neuron;oligodendrocyte.precursor.cell;Bergmann.glial.cell;brain.pericyte;leukocyte;cardiac.muscle.cell;skeletal.muscle.satellite.cell;Slamf1.positive.multipotent.progenitor.cell;Slamf1.negative.multipotent.progenitor.cell;late.pro.B.cell;immature.T.cell;common.lymphoid.progenitor;hematopoietic.precursor.cell;reg…
Arrb1	0.545216	50	132	314	5562	75	fibroblast;professional.antigen.presenting.cell;endothelial.cell;erythrocyte;bladder.cell;bladder.urothelial.cell;microglial.cell;macrophage;astrocyte;oligodendrocyte;neuron;oligodendrocyte.precursor.cell;Bergmann.glial.cell;brain.pericyte;skeletal.muscle.satellite.stem.cell;mesenchymal.stem.cell;lymphocyte;mesenchymal.stem.cell.of.adipose;natural.killer.cell;myeloid.cell;B.cell;T.cell;leukocyte;…
Arrb2	0.655474	51	61	300	537	61	fibroblast;professional.antigen.presenting.cell;endothelial.cell;bladder.cell;microglial.cell;macrophage;astrocyte;oligodendrocyte;neuron;oligodendrocyte.precursor.cell;Bergmann.glial.cell;brain.pericyte;lymphocyte;mesenchymal.stem.cell.of.adipose;natural.killer.cell;myeloid.cell;B.cell;T.cell;leukocyte;myofibroblast.cell;endocardial.cell;smooth.muscle.cell;epithelial.cell.of.proximal.tubule;endo…
Arrdc1	0.318439	38	43	316	254	76	fibroblast;professional.antigen.presenting.cell;endothelial.cell;bladder.cell;bladder.urothelial.cell;microglial.cell;macrophage;astrocyte;oligodendrocyte;neuron;oligodendrocyte.precursor.cell;brain.pericyte;skeletal.muscle.satellite.stem.cell;mesenchymal.stem.cell;lymphocyte;mesenchymal.stem.cell.of.adipose;natural.killer.cell;myeloid.cell;B.cell;T.cell;leukocyte;myofibroblast.cell;endocardial.c…
Arrdc2	0.559543	44	84	221	812	76	fibroblast;professional.antigen.presenting.cell;endothelial.cell;erythrocyte;bladder.cell;bladder.urothelial.cell;microglial.cell;macrophage;astrocyte;oligodendrocyte;neuron;oligodendrocyte.precursor.cell;Bergmann.glial.cell;brain.pericyte;skeletal.muscle.satellite.stem.cell;mesenchymal.stem.cell;lymphocyte;mesenchymal.stem.cell.of.adipose;myeloid.cell;B.cell;T.cell;leukocyte;myofibroblast.cell;e…
Arrdc3	0.451035	46	119	412	2616	80	fibroblast;professional.antigen.presenting.cell;endothelial.cell;erythrocyte;bladder.cell;bladder.urothelial.cell;microglial.cell;macrophage;astrocyte;oligodendrocyte;neuron;oligodendrocyte.precursor.cell;Bergmann.glial.cell;brain.pericyte;skeletal.muscle.satellite.stem.cell;mesenchymal.stem.cell;lymphocyte;mesenchymal.stem.cell.of.adipose;natural.killer.cell;myeloid.cell;B.cell;T.cell;leukocyte;…
Arrdc4	0.500605	49	37	285	2482	71	fibroblast;professional.antigen.presenting.cell;endothelial.cell;erythrocyte;bladder.cell;bladder.urothelial.cell;microglial.cell;macrophage;astrocyte;neuron;oligodendrocyte.precursor.cell;Bergmann.glial.cell;skeletal.muscle.satellite.stem.cell;mesenchymal.stem.cell;lymphocyte;mesenchymal.stem.cell.of.adipose;natural.killer.cell;myeloid.cell;B.cell;T.cell;leukocyte;myofibroblast.cell;endocardial.…
Arsa	0.386703	45	44	293	762	81	fibroblast;professional.antigen.presenting.cell;endothelial.cell;erythrocyte;bladder.cell;bladder.urothelial.cell;microglial.cell;macrophage;astrocyte;oligodendrocyte;neuron;oligodendrocyte.precursor.cell;Bergmann.glial.cell;brain.pericyte;skeletal.muscle.satellite.stem.cell;mesenchymal.stem.cell;lymphocyte;mesenchymal.stem.cell.of.adipose;natural.killer.cell;myeloid.cell;B.cell;T.cell;leukocyte;…
Arsb	0.513421	51	79	175	2285	78	fibroblast;professional.antigen.presenting.cell;endothelial.cell;bladder.cell;bladder.urothelial.cell;microglial.cell;macrophage;astrocyte;oligodendrocyte;neuron;oligodendrocyte.precursor.cell;Bergmann.glial.cell;brain.pericyte;skeletal.muscle.satellite.stem.cell;mesenchymal.stem.cell;lymphocyte;mesenchymal.stem.cell.of.adipose;natural.killer.cell;myeloid.cell;B.cell;T.cell;leukocyte;myofibroblas…
Arsg	0.819986	38	118	294	832	54	fibroblast;erythrocyte;bladder.cell;bladder.urothelial.cell;microglial.cell;macrophage;astrocyte;oligodendrocyte;neuron;oligodendrocyte.precursor.cell;Bergmann.glial.cell;brain.pericyte;skeletal.muscle.satellite.stem.cell;mesenchymal.stem.cell;lymphocyte;mesenchymal.stem.cell.of.adipose;myeloid.cell;B.cell;T.cell;leukocyte;myofibroblast.cell;epithelial.cell.of.proximal.tubule;epithelial.cell.of.l…
Arsi	0.917958	14	112	103	793	14	fibroblast;endothelial.cell;bladder.cell;mesenchymal.stem.cell;mesenchymal.stem.cell.of.adipose;myeloid.cell;stromal.cell;monocyte;classical.monocyte;immature.T.cell;pancreatic.stellate.cell;stem.cell.of.epidermis;mesenchymal.cell;epithelial.cell
Arsj	0.877631	17	35	51	972	17	fibroblast;bladder.cell;astrocyte;oligodendrocyte.precursor.cell;skeletal.muscle.satellite.stem.cell;mesenchymal.stem.cell;mesenchymal.stem.cell.of.adipose;cardiac.muscle.cell;kidney.collecting.duct.epithelial.cell;skeletal.muscle.satellite.cell;stromal.cell;lung.endothelial.cell;basal.cell;pancreatic.stellate.cell;stem.cell.of.epidermis;mesenchymal.cell;epithelial.cell
Arsk	0.450227	41	66	285	1834	73	fibroblast;professional.antigen.presenting.cell;endothelial.cell;erythrocyte;bladder.cell;bladder.urothelial.cell;microglial.cell;macrophage;astrocyte;oligodendrocyte;neuron;oligodendrocyte.precursor.cell;Bergmann.glial.cell;brain.pericyte;skeletal.muscle.satellite.stem.cell;mesenchymal.stem.cell;lymphocyte;mesenchymal.stem.cell.of.adipose;natural.killer.cell;myeloid.cell;B.cell;T.cell;leukocyte;…
Art1	0.976598	7	38	59	355	7	oligodendrocyte.precursor.cell;myofibroblast.cell;endocardial.cell;cardiac.muscle.cell;immature.T.cell;hematopoietic.precursor.cell;epithelial.cell
Art3	0.852412	33	71	199	251	36	fibroblast;endothelial.cell;erythrocyte;bladder.urothelial.cell;astrocyte;neuron;brain.pericyte;skeletal.muscle.satellite.stem.cell;mesenchymal.stem.cell;lymphocyte;mesenchymal.stem.cell.of.adipose;T.cell;leukocyte;myofibroblast.cell;endocardial.cell;cardiac.muscle.cell;smooth.muscle.cell;kidney.collecting.duct.epithelial.cell;Brush.cell.of.epithelium.proper.of.large.intestine;skeletal.muscle.sat…
Art4	0.818337	32	63	123	1124	32	fibroblast;endothelial.cell;erythrocyte;bladder.cell;bladder.urothelial.cell;mesenchymal.stem.cell.of.adipose;T.cell;myofibroblast.cell;endocardial.cell;cardiac.muscle.cell;smooth.muscle.cell;endothelial.cell.of.hepatic.sinusoid;stromal.cell;lung.endothelial.cell;basal.cell;Slamf1.positive.multipotent.progenitor.cell;megakaryocyte.erythroid.progenitor.cell;Slamf1.negative.multipotent.progenitor.c…
Art5	0.983519	4	38	200	234	5	oligodendrocyte.precursor.cell;cardiac.muscle.cell;Brush.cell.of.epithelium.proper.of.large.intestine;immature.T.cell;epithelial.cell
Artn	0.928444	13	91	143	431	13	bladder.cell;bladder.urothelial.cell;brain.pericyte;mesenchymal.stem.cell.of.adipose;kidney.collecting.duct.epithelial.cell;stromal.cell;epithelial.cell.of.lung;basal.cell;pancreatic.stellate.cell;basal.cell.of.epidermis;stem.cell.of.epidermis;keratinocyte;epithelial.cell
Arv1	0.661297	38	112	308	319	68	fibroblast;endothelial.cell;erythrocyte;bladder.cell;bladder.urothelial.cell;microglial.cell;macrophage;astrocyte;oligodendrocyte;neuron;oligodendrocyte.precursor.cell;brain.pericyte;skeletal.muscle.satellite.stem.cell;mesenchymal.stem.cell.of.adipose;natural.killer.cell;myeloid.cell;B.cell;T.cell;leukocyte;myofibroblast.cell;cardiac.muscle.cell;smooth.muscle.cell;kidney.collecting.duct.epithelia…
Arvcf	0.612625	50	76	278	1482	64	fibroblast;professional.antigen.presenting.cell;endothelial.cell;erythrocyte;bladder.cell;bladder.urothelial.cell;microglial.cell;macrophage;astrocyte;oligodendrocyte;neuron;oligodendrocyte.precursor.cell;Bergmann.glial.cell;brain.pericyte;mesenchymal.stem.cell;lymphocyte;mesenchymal.stem.cell.of.adipose;myeloid.cell;leukocyte;myofibroblast.cell;cardiac.muscle.cell;smooth.muscle.cell;kidney.colle…
Arx	0.94214	10	10	139	954	10	professional.antigen.presenting.cell;astrocyte;neuron;oligodendrocyte.precursor.cell;mesenchymal.stem.cell.of.adipose;enteroendocrine.cell;mature.natural.killer.cell;pancreatic.A.cell;pancreatic.PP.cell;pancreatic.D.cell
Arxes1	0.924638	14	3	44	898	14	fibroblast;bladder.cell;astrocyte;oligodendrocyte;neuron;oligodendrocyte.precursor.cell;Bergmann.glial.cell;epithelial.cell.of.lung;basal.cell;pancreatic.A.cell;type.B.pancreatic.cell;pancreatic.PP.cell;pancreatic.D.cell;keratinocyte.stem.cell
Arxes2	0.798955	40	2	44	854	44	fibroblast;professional.antigen.presenting.cell;endothelial.cell;erythrocyte;bladder.cell;bladder.urothelial.cell;astrocyte;oligodendrocyte;neuron;oligodendrocyte.precursor.cell;Bergmann.glial.cell;mesenchymal.stem.cell;lymphocyte;mesenchymal.stem.cell.of.adipose;T.cell;endocardial.cell;cardiac.muscle.cell;kidney.collecting.duct.epithelial.cell;epithelial.cell.of.proximal.tubule;enteroendocrine.c…
As3mt	0.353184	49	74	151	527	74	fibroblast;professional.antigen.presenting.cell;endothelial.cell;bladder.cell;bladder.urothelial.cell;microglial.cell;macrophage;astrocyte;oligodendrocyte;neuron;oligodendrocyte.precursor.cell;Bergmann.glial.cell;brain.pericyte;skeletal.muscle.satellite.stem.cell;mesenchymal.stem.cell;lymphocyte;mesenchymal.stem.cell.of.adipose;natural.killer.cell;myeloid.cell;B.cell;T.cell;leukocyte;myofibroblas…
Asah1	0.358457	38	70	341	1399	81	fibroblast;professional.antigen.presenting.cell;endothelial.cell;erythrocyte;bladder.cell;bladder.urothelial.cell;microglial.cell;macrophage;astrocyte;oligodendrocyte;neuron;oligodendrocyte.precursor.cell;Bergmann.glial.cell;brain.pericyte;skeletal.muscle.satellite.stem.cell;mesenchymal.stem.cell;lymphocyte;mesenchymal.stem.cell.of.adipose;natural.killer.cell;myeloid.cell;B.cell;T.cell;leukocyte;…
Asah2	0.703722	37	12	27	4161	57	fibroblast;professional.antigen.presenting.cell;endothelial.cell;erythrocyte;bladder.cell;bladder.urothelial.cell;microglial.cell;macrophage;astrocyte;oligodendrocyte;oligodendrocyte.precursor.cell;brain.pericyte;mesenchymal.stem.cell;mesenchymal.stem.cell.of.adipose;myeloid.cell;B.cell;leukocyte;endocardial.cell;cardiac.muscle.cell;smooth.muscle.cell;epithelial.cell.of.proximal.tubule;epithelial…
Asap1	0.394209	44	128	380	911	78	fibroblast;professional.antigen.presenting.cell;endothelial.cell;erythrocyte;bladder.cell;bladder.urothelial.cell;microglial.cell;macrophage;astrocyte;oligodendrocyte;neuron;oligodendrocyte.precursor.cell;Bergmann.glial.cell;brain.pericyte;skeletal.muscle.satellite.stem.cell;mesenchymal.stem.cell;lymphocyte;mesenchymal.stem.cell.of.adipose;natural.killer.cell;myeloid.cell;B.cell;T.cell;leukocyte;…
Asap2	0.534712	49	59	255	2379	74	fibroblast;professional.antigen.presenting.cell;endothelial.cell;erythrocyte;bladder.cell;bladder.urothelial.cell;macrophage;astrocyte;oligodendrocyte;neuron;oligodendrocyte.precursor.cell;Bergmann.glial.cell;brain.pericyte;skeletal.muscle.satellite.stem.cell;mesenchymal.stem.cell;lymphocyte;mesenchymal.stem.cell.of.adipose;natural.killer.cell;myeloid.cell;B.cell;T.cell;leukocyte;myofibroblast.ce…
Asap3	0.728812	34	61	178	1356	41	fibroblast;professional.antigen.presenting.cell;endothelial.cell;erythrocyte;bladder.cell;bladder.urothelial.cell;microglial.cell;astrocyte;oligodendrocyte;neuron;oligodendrocyte.precursor.cell;Bergmann.glial.cell;skeletal.muscle.satellite.stem.cell;mesenchymal.stem.cell;lymphocyte;mesenchymal.stem.cell.of.adipose;leukocyte;myofibroblast.cell;endocardial.cell;cardiac.muscle.cell;epithelial.cell.o…
Asb1	0.619721	42	50	332	1210	60	fibroblast;endothelial.cell;erythrocyte;bladder.cell;bladder.urothelial.cell;microglial.cell;macrophage;astrocyte;oligodendrocyte;neuron;oligodendrocyte.precursor.cell;brain.pericyte;skeletal.muscle.satellite.stem.cell;mesenchymal.stem.cell;lymphocyte;mesenchymal.stem.cell.of.adipose;natural.killer.cell;myeloid.cell;B.cell;T.cell;leukocyte;myofibroblast.cell;endocardial.cell;cardiac.muscle.cell;e…
Asb10	0.937254	10	31	109	815	10	microglial.cell;macrophage;brain.pericyte;leukocyte;myofibroblast.cell;cardiac.muscle.cell;smooth.muscle.cell;kidney.collecting.duct.epithelial.cell;pancreatic.stellate.cell;epithelial.cell
Asb11	0.942138	14	5	58	422	14	neuron;brain.pericyte;myofibroblast.cell;cardiac.muscle.cell;smooth.muscle.cell;kidney.collecting.duct.epithelial.cell;epithelial.cell.of.proximal.tubule;large.intestine.goblet.cell;enterocyte.of.epithelium.of.large.intestine;enteroendocrine.cell;epithelial.cell.of.lung;type.B.pancreatic.cell;pancreatic.acinar.cell;epithelial.cell
Asb13	0.401067	44	52	262	3515	78	fibroblast;professional.antigen.presenting.cell;endothelial.cell;erythrocyte;bladder.cell;bladder.urothelial.cell;microglial.cell;macrophage;astrocyte;oligodendrocyte;neuron;oligodendrocyte.precursor.cell;Bergmann.glial.cell;brain.pericyte;skeletal.muscle.satellite.stem.cell;mesenchymal.stem.cell;lymphocyte;mesenchymal.stem.cell.of.adipose;natural.killer.cell;myeloid.cell;B.cell;T.cell;leukocyte;…
Asb14	0.969381	8	6	59	107	8	cardiac.muscle.cell;skeletal.muscle.satellite.cell;ciliated.columnar.cell.of.tracheobronchial.tree;mature.natural.killer.cell;pancreatic.acinar.cell;pancreatic.ductal.cell;blood.cell;epithelial.cell
Asb15	1	1	79	360	2388	1	cardiac.muscle.cell
Asb2	0.800909	34	69	138	396	36	fibroblast;professional.antigen.presenting.cell;endothelial.cell;erythrocyte;microglial.cell;macrophage;neuron;brain.pericyte;lymphocyte;natural.killer.cell;myeloid.cell;B.cell;T.cell;leukocyte;myofibroblast.cell;cardiac.muscle.cell;smooth.muscle.cell;epithelial.cell.of.proximal.tubule;skeletal.muscle.satellite.cell;Kupffer.cell;stromal.cell;basal.cell;basophil;immature.B.cell;late.pro.B.cell;gra…
Asb3	0.292607	43	17	348	1462	79	fibroblast;professional.antigen.presenting.cell;endothelial.cell;erythrocyte;bladder.cell;bladder.urothelial.cell;microglial.cell;macrophage;astrocyte;oligodendrocyte;neuron;oligodendrocyte.precursor.cell;Bergmann.glial.cell;brain.pericyte;skeletal.muscle.satellite.stem.cell;mesenchymal.stem.cell;lymphocyte;mesenchymal.stem.cell.of.adipose;natural.killer.cell;myeloid.cell;B.cell;T.cell;leukocyte;…
Asb4	0.811481	29	55	167	1975	29	fibroblast;endothelial.cell;bladder.cell;oligodendrocyte.precursor.cell;brain.pericyte;skeletal.muscle.satellite.stem.cell;mesenchymal.stem.cell;mesenchymal.stem.cell.of.adipose;myeloid.cell;endocardial.cell;cardiac.muscle.cell;smooth.muscle.cell;kidney.collecting.duct.epithelial.cell;epithelial.cell.of.large.intestine;enterocyte.of.epithelium.of.large.intestine;skeletal.muscle.satellite.cell;end…
Asb5	0.955544	15	11	34	481	15	erythrocyte;bladder.cell;macrophage;oligodendrocyte.precursor.cell;brain.pericyte;skeletal.muscle.satellite.stem.cell;mesenchymal.stem.cell;cardiac.muscle.cell;smooth.muscle.cell;skeletal.muscle.satellite.cell;basal.cell;pancreatic.A.cell;pancreatic.PP.cell;pancreatic.D.cell;epithelial.cell
Asb6	0.324657	41	96	340	743	80	fibroblast;professional.antigen.presenting.cell;endothelial.cell;erythrocyte;bladder.cell;bladder.urothelial.cell;microglial.cell;macrophage;astrocyte;oligodendrocyte;neuron;oligodendrocyte.precursor.cell;Bergmann.glial.cell;brain.pericyte;skeletal.muscle.satellite.stem.cell;mesenchymal.stem.cell;lymphocyte;mesenchymal.stem.cell.of.adipose;natural.killer.cell;myeloid.cell;B.cell;T.cell;leukocyte;…
Asb7	0.534278	32	49	365	3221	77	fibroblast;professional.antigen.presenting.cell;endothelial.cell;erythrocyte;bladder.cell;bladder.urothelial.cell;microglial.cell;macrophage;astrocyte;oligodendrocyte;neuron;oligodendrocyte.precursor.cell;Bergmann.glial.cell;brain.pericyte;skeletal.muscle.satellite.stem.cell;mesenchymal.stem.cell;lymphocyte;mesenchymal.stem.cell.of.adipose;natural.killer.cell;myeloid.cell;B.cell;T.cell;leukocyte;…
Asb8	0.287532	47	78	274	1169	81	fibroblast;professional.antigen.presenting.cell;endothelial.cell;erythrocyte;bladder.cell;bladder.urothelial.cell;microglial.cell;macrophage;astrocyte;oligodendrocyte;neuron;oligodendrocyte.precursor.cell;Bergmann.glial.cell;brain.pericyte;skeletal.muscle.satellite.stem.cell;mesenchymal.stem.cell;lymphocyte;mesenchymal.stem.cell.of.adipose;natural.killer.cell;myeloid.cell;B.cell;T.cell;leukocyte;…
Asb9	0.988041	2	8	16	88	2	kidney.collecting.duct.epithelial.cell;epithelial.cell.of.proximal.tubule
Ascc1	0.46754	41	118	333	288	80	fibroblast;professional.antigen.presenting.cell;endothelial.cell;erythrocyte;bladder.cell;bladder.urothelial.cell;microglial.cell;macrophage;astrocyte;oligodendrocyte;neuron;oligodendrocyte.precursor.cell;Bergmann.glial.cell;brain.pericyte;skeletal.muscle.satellite.stem.cell;mesenchymal.stem.cell;lymphocyte;mesenchymal.stem.cell.of.adipose;natural.killer.cell;myeloid.cell;B.cell;T.cell;leukocyte;…
Ascc2	0.397764	37	50	287	307	78	fibroblast;professional.antigen.presenting.cell;endothelial.cell;erythrocyte;bladder.cell;bladder.urothelial.cell;microglial.cell;macrophage;astrocyte;oligodendrocyte;neuron;oligodendrocyte.precursor.cell;brain.pericyte;skeletal.muscle.satellite.stem.cell;mesenchymal.stem.cell;lymphocyte;mesenchymal.stem.cell.of.adipose;natural.killer.cell;myeloid.cell;B.cell;T.cell;leukocyte;myofibroblast.cell;e…
Ascc3	0.312322	38	34	336	892	81	fibroblast;professional.antigen.presenting.cell;endothelial.cell;erythrocyte;bladder.cell;bladder.urothelial.cell;microglial.cell;macrophage;astrocyte;oligodendrocyte;neuron;oligodendrocyte.precursor.cell;Bergmann.glial.cell;brain.pericyte;skeletal.muscle.satellite.stem.cell;mesenchymal.stem.cell;lymphocyte;mesenchymal.stem.cell.of.adipose;natural.killer.cell;myeloid.cell;B.cell;T.cell;leukocyte;…
Ascl1	0.96805	7	27	75	1213	7	astrocyte;neuron;oligodendrocyte.precursor.cell;Bergmann.glial.cell;leukocyte;pancreatic.PP.cell;epithelial.cell
Ascl2	0.902683	18	12	80	529	18	microglial.cell;myeloid.cell;leukocyte;epithelial.cell.of.large.intestine;large.intestine.goblet.cell;Brush.cell.of.epithelium.proper.of.large.intestine;enteroendocrine.cell;monocyte;granulocyte;Slamf1.positive.multipotent.progenitor.cell;megakaryocyte.erythroid.progenitor.cell;granulocyte.monocyte.progenitor.cell;pancreatic.ductal.cell;epidermal.cell;keratinocyte.stem.cell;basal.cell.of.epidermi…
Ascl4	1	1	39	272	771	1	epithelial.cell.of.lung
Asf1a	0.386552	40	82	308	1348	80	fibroblast;professional.antigen.presenting.cell;endothelial.cell;bladder.cell;bladder.urothelial.cell;microglial.cell;macrophage;astrocyte;oligodendrocyte;neuron;oligodendrocyte.precursor.cell;Bergmann.glial.cell;brain.pericyte;skeletal.muscle.satellite.stem.cell;mesenchymal.stem.cell;lymphocyte;mesenchymal.stem.cell.of.adipose;natural.killer.cell;myeloid.cell;B.cell;T.cell;leukocyte;myofibroblas…
Asf1b	0.724332	44	73	354	857	58	fibroblast;professional.antigen.presenting.cell;endothelial.cell;erythrocyte;bladder.cell;bladder.urothelial.cell;microglial.cell;macrophage;oligodendrocyte;neuron;oligodendrocyte.precursor.cell;skeletal.muscle.satellite.stem.cell;mesenchymal.stem.cell;lymphocyte;mesenchymal.stem.cell.of.adipose;natural.killer.cell;myeloid.cell;B.cell;T.cell;leukocyte;myofibroblast.cell;endocardial.cell;cardiac.m…
Asgr1	0.97201	7	39	158	251	7	neuron;Brush.cell.of.epithelium.proper.of.large.intestine;hepatocyte;endothelial.cell.of.hepatic.sinusoid;Kupffer.cell;epithelial.cell.of.lung;epithelial.cell
Asgr2	0.990201	3	27	122	306	3	professional.antigen.presenting.cell;erythrocyte;hepatocyte
Ash2l	0.277634	40	42	363	531	81	fibroblast;professional.antigen.presenting.cell;endothelial.cell;erythrocyte;bladder.cell;bladder.urothelial.cell;microglial.cell;macrophage;astrocyte;oligodendrocyte;neuron;oligodendrocyte.precursor.cell;Bergmann.glial.cell;brain.pericyte;skeletal.muscle.satellite.stem.cell;mesenchymal.stem.cell;lymphocyte;mesenchymal.stem.cell.of.adipose;natural.killer.cell;myeloid.cell;B.cell;T.cell;leukocyte;…
Asl	0.460724	39	101	375	52	80	fibroblast;professional.antigen.presenting.cell;endothelial.cell;erythrocyte;bladder.cell;bladder.urothelial.cell;microglial.cell;macrophage;astrocyte;oligodendrocyte;neuron;oligodendrocyte.precursor.cell;brain.pericyte;skeletal.muscle.satellite.stem.cell;mesenchymal.stem.cell;lymphocyte;mesenchymal.stem.cell.of.adipose;natural.killer.cell;myeloid.cell;B.cell;T.cell;leukocyte;myofibroblast.cell;e…
Asns	0.572518	52	23	335	146	62	fibroblast;professional.antigen.presenting.cell;endothelial.cell;erythrocyte;bladder.cell;bladder.urothelial.cell;microglial.cell;macrophage;astrocyte;oligodendrocyte;neuron;oligodendrocyte.precursor.cell;brain.pericyte;mesenchymal.stem.cell;mesenchymal.stem.cell.of.adipose;myeloid.cell;B.cell;leukocyte;myofibroblast.cell;endocardial.cell;cardiac.muscle.cell;kidney.collecting.duct.epithelial.cell…
Asnsd1	0.362238	47	12	356	113	80	fibroblast;professional.antigen.presenting.cell;endothelial.cell;bladder.cell;bladder.urothelial.cell;microglial.cell;macrophage;astrocyte;oligodendrocyte;neuron;oligodendrocyte.precursor.cell;Bergmann.glial.cell;brain.pericyte;skeletal.muscle.satellite.stem.cell;mesenchymal.stem.cell;lymphocyte;mesenchymal.stem.cell.of.adipose;natural.killer.cell;myeloid.cell;B.cell;T.cell;leukocyte;myofibroblas…
Aspa	0.855993	35	32	198	444	36	fibroblast;professional.antigen.presenting.cell;endothelial.cell;erythrocyte;bladder.cell;astrocyte;oligodendrocyte;oligodendrocyte.precursor.cell;Bergmann.glial.cell;brain.pericyte;skeletal.muscle.satellite.stem.cell;mesenchymal.stem.cell;lymphocyte;mesenchymal.stem.cell.of.adipose;myeloid.cell;leukocyte;kidney.collecting.duct.epithelial.cell;epithelial.cell.of.proximal.tubule;large.intestine.go…
Aspdh	0.982855	5	75	93	72	5	oligodendrocyte.precursor.cell;epithelial.cell.of.proximal.tubule;hepatocyte;endothelial.cell.of.hepatic.sinusoid;megakaryocyte.erythroid.progenitor.cell
Aspg	0.936767	12	51	68	814	12	fibroblast;astrocyte;epithelial.cell.of.proximal.tubule;epithelial.cell.of.large.intestine;large.intestine.goblet.cell;enterocyte.of.epithelium.of.large.intestine;enteroendocrine.cell;hepatocyte;endothelial.cell.of.hepatic.sinusoid;epidermal.cell;basal.cell.of.epidermis;keratinocyte
Asph	0.452995	51	79	376	4216	71	fibroblast;professional.antigen.presenting.cell;endothelial.cell;erythrocyte;bladder.cell;bladder.urothelial.cell;microglial.cell;macrophage;astrocyte;oligodendrocyte;neuron;oligodendrocyte.precursor.cell;Bergmann.glial.cell;brain.pericyte;skeletal.muscle.satellite.stem.cell;mesenchymal.stem.cell;lymphocyte;mesenchymal.stem.cell.of.adipose;natural.killer.cell;myeloid.cell;B.cell;leukocyte;myofibr…
Asphd1	0.950167	7	53	264	534	7	oligodendrocyte;neuron;enteroendocrine.cell;pancreatic.A.cell;type.B.pancreatic.cell;pancreatic.PP.cell;pancreatic.D.cell
Asphd2	0.905484	16	102	209	1398	16	fibroblast;professional.antigen.presenting.cell;astrocyte;oligodendrocyte;neuron;oligodendrocyte.precursor.cell;Bergmann.glial.cell;mesenchymal.stem.cell;mesenchymal.stem.cell.of.adipose;stromal.cell;basal.cell;pancreatic.A.cell;pancreatic.stellate.cell;keratinocyte.stem.cell;mesenchymal.cell;epithelial.cell
Aspm	0.837377	33	22	221	341	33	professional.antigen.presenting.cell;erythrocyte;bladder.urothelial.cell;macrophage;neuron;skeletal.muscle.satellite.stem.cell;myeloid.cell;B.cell;leukocyte;myofibroblast.cell;epithelial.cell.of.large.intestine;skeletal.muscle.satellite.cell;monocyte;granulocyte;basophil;Slamf1.positive.multipotent.progenitor.cell;megakaryocyte.erythroid.progenitor.cell;immature.B.cell;Slamf1.negative.multipotent…
Aspn	0.886976	19	2	52	926	19	fibroblast;endothelial.cell;erythrocyte;bladder.cell;brain.pericyte;mesenchymal.stem.cell;lymphocyte;mesenchymal.stem.cell.of.adipose;myofibroblast.cell;cardiac.muscle.cell;smooth.muscle.cell;stromal.cell;Slamf1.positive.multipotent.progenitor.cell;late.pro.B.cell;common.lymphoid.progenitor;pancreatic.stellate.cell;keratinocyte.stem.cell;mesenchymal.cell;epithelial.cell
Asprv1	0.90508	18	50	64	517	18	professional.antigen.presenting.cell;erythrocyte;macrophage;myeloid.cell;leukocyte;Kupffer.cell;monocyte;basal.cell;luminal.epithelial.cell.of.mammary.gland;granulocyte;Slamf1.negative.multipotent.progenitor.cell;granulocytopoietic.cell;epidermal.cell;keratinocyte.stem.cell;basal.cell.of.epidermis;stem.cell.of.epidermis;keratinocyte;blood.cell
Aspscr1	0.248391	33	81	371	90	81	fibroblast;professional.antigen.presenting.cell;endothelial.cell;erythrocyte;bladder.cell;bladder.urothelial.cell;microglial.cell;macrophage;astrocyte;oligodendrocyte;neuron;oligodendrocyte.precursor.cell;Bergmann.glial.cell;brain.pericyte;skeletal.muscle.satellite.stem.cell;mesenchymal.stem.cell;lymphocyte;mesenchymal.stem.cell.of.adipose;natural.killer.cell;myeloid.cell;B.cell;T.cell;leukocyte;…
Asrgl1	0.583198	51	43	302	3132	76	fibroblast;professional.antigen.presenting.cell;endothelial.cell;erythrocyte;bladder.cell;bladder.urothelial.cell;microglial.cell;macrophage;astrocyte;oligodendrocyte;neuron;oligodendrocyte.precursor.cell;Bergmann.glial.cell;brain.pericyte;skeletal.muscle.satellite.stem.cell;mesenchymal.stem.cell;lymphocyte;mesenchymal.stem.cell.of.adipose;natural.killer.cell;myeloid.cell;B.cell;T.cell;leukocyte;…
Ass1	0.810696	40	71	281	255	49	fibroblast;professional.antigen.presenting.cell;endothelial.cell;erythrocyte;bladder.cell;bladder.urothelial.cell;macrophage;astrocyte;neuron;skeletal.muscle.satellite.stem.cell;lymphocyte;natural.killer.cell;myeloid.cell;B.cell;T.cell;leukocyte;myofibroblast.cell;endocardial.cell;smooth.muscle.cell;epithelial.cell.of.proximal.tubule;large.intestine.goblet.cell;enteroendocrine.cell;hepatocyte;end…
Aste1	0.372747	39	33	331	444	73	fibroblast;professional.antigen.presenting.cell;endothelial.cell;erythrocyte;bladder.cell;bladder.urothelial.cell;microglial.cell;macrophage;astrocyte;oligodendrocyte;neuron;oligodendrocyte.precursor.cell;brain.pericyte;skeletal.muscle.satellite.stem.cell;mesenchymal.stem.cell;lymphocyte;mesenchymal.stem.cell.of.adipose;natural.killer.cell;myeloid.cell;B.cell;T.cell;leukocyte;myofibroblast.cell;e…
Astl	1	1	75	170	876	1	epithelial.cell
Astn1	0.937512	10	48	147	3031	10	professional.antigen.presenting.cell;erythrocyte;astrocyte;oligodendrocyte;neuron;oligodendrocyte.precursor.cell;Bergmann.glial.cell;brain.pericyte;myofibroblast.cell;smooth.muscle.cell
Astn2	0.876256	19	27	56	649	20	fibroblast;professional.antigen.presenting.cell;erythrocyte;astrocyte;neuron;oligodendrocyte.precursor.cell;Bergmann.glial.cell;brain.pericyte;mesenchymal.stem.cell;mesenchymal.stem.cell.of.adipose;myofibroblast.cell;endocardial.cell;smooth.muscle.cell;enteroendocrine.cell;stromal.cell;ciliated.columnar.cell.of.tracheobronchial.tree;pancreatic.A.cell;pancreatic.ductal.cell;pancreatic.stellate.cel…
Asxl1	0.361913	41	92	354	1934	81	fibroblast;professional.antigen.presenting.cell;endothelial.cell;erythrocyte;bladder.cell;bladder.urothelial.cell;microglial.cell;macrophage;astrocyte;oligodendrocyte;neuron;oligodendrocyte.precursor.cell;Bergmann.glial.cell;brain.pericyte;skeletal.muscle.satellite.stem.cell;mesenchymal.stem.cell;lymphocyte;mesenchymal.stem.cell.of.adipose;natural.killer.cell;myeloid.cell;B.cell;T.cell;leukocyte;…
Asxl2	0.308169	40	53	357	94	81	fibroblast;professional.antigen.presenting.cell;endothelial.cell;erythrocyte;bladder.cell;bladder.urothelial.cell;microglial.cell;macrophage;astrocyte;oligodendrocyte;neuron;oligodendrocyte.precursor.cell;Bergmann.glial.cell;brain.pericyte;skeletal.muscle.satellite.stem.cell;mesenchymal.stem.cell;lymphocyte;mesenchymal.stem.cell.of.adipose;natural.killer.cell;myeloid.cell;B.cell;T.cell;leukocyte;…
Asxl3	0.948473	8	38	186	4466	8	fibroblast;endothelial.cell;oligodendrocyte;neuron;oligodendrocyte.precursor.cell;epithelial.cell.of.proximal.tubule;enteroendocrine.cell;pancreatic.D.cell
Asz1	0.997882	2	4	91	287	2	bladder.cell;bladder.urothelial.cell
Atad1	0.296265	40	99	323	2606	81	fibroblast;professional.antigen.presenting.cell;endothelial.cell;erythrocyte;bladder.cell;bladder.urothelial.cell;microglial.cell;macrophage;astrocyte;oligodendrocyte;neuron;oligodendrocyte.precursor.cell;Bergmann.glial.cell;brain.pericyte;skeletal.muscle.satellite.stem.cell;mesenchymal.stem.cell;lymphocyte;mesenchymal.stem.cell.of.adipose;natural.killer.cell;myeloid.cell;B.cell;T.cell;leukocyte;…
Atad2	0.510046	51	111	356	123	77	fibroblast;professional.antigen.presenting.cell;endothelial.cell;erythrocyte;bladder.cell;bladder.urothelial.cell;microglial.cell;macrophage;astrocyte;oligodendrocyte;neuron;oligodendrocyte.precursor.cell;Bergmann.glial.cell;brain.pericyte;skeletal.muscle.satellite.stem.cell;mesenchymal.stem.cell;lymphocyte;mesenchymal.stem.cell.of.adipose;natural.killer.cell;myeloid.cell;B.cell;T.cell;leukocyte;…
Atad2b	0.345664	43	85	346	3347	80	fibroblast;professional.antigen.presenting.cell;endothelial.cell;erythrocyte;bladder.cell;bladder.urothelial.cell;microglial.cell;macrophage;astrocyte;oligodendrocyte;neuron;oligodendrocyte.precursor.cell;Bergmann.glial.cell;brain.pericyte;skeletal.muscle.satellite.stem.cell;mesenchymal.stem.cell;lymphocyte;mesenchymal.stem.cell.of.adipose;natural.killer.cell;myeloid.cell;B.cell;T.cell;leukocyte;…
Atad5	0.628093	49	62	294	1420	68	fibroblast;professional.antigen.presenting.cell;endothelial.cell;erythrocyte;bladder.cell;microglial.cell;macrophage;astrocyte;oligodendrocyte;neuron;oligodendrocyte.precursor.cell;Bergmann.glial.cell;brain.pericyte;skeletal.muscle.satellite.stem.cell;mesenchymal.stem.cell;lymphocyte;mesenchymal.stem.cell.of.adipose;natural.killer.cell;myeloid.cell;B.cell;T.cell;leukocyte;myofibroblast.cell;endoc…
Atat1	0.583145	41	49	278	146	79	fibroblast;professional.antigen.presenting.cell;endothelial.cell;erythrocyte;bladder.cell;bladder.urothelial.cell;microglial.cell;macrophage;astrocyte;oligodendrocyte;neuron;oligodendrocyte.precursor.cell;Bergmann.glial.cell;brain.pericyte;skeletal.muscle.satellite.stem.cell;mesenchymal.stem.cell;lymphocyte;mesenchymal.stem.cell.of.adipose;natural.killer.cell;myeloid.cell;B.cell;T.cell;leukocyte;…
Atcay	0.942569	16	102	140	2224	16	professional.antigen.presenting.cell;erythrocyte;astrocyte;oligodendrocyte;neuron;oligodendrocyte.precursor.cell;brain.pericyte;mesenchymal.stem.cell.of.adipose;T.cell;myofibroblast.cell;enteroendocrine.cell;immature.B.cell;immature.T.cell;pre.natural.killer.cell;pancreatic.A.cell;epithelial.cell
Atf1	0.263866	38	108	381	1285	81	fibroblast;professional.antigen.presenting.cell;endothelial.cell;erythrocyte;bladder.cell;bladder.urothelial.cell;microglial.cell;macrophage;astrocyte;oligodendrocyte;neuron;oligodendrocyte.precursor.cell;Bergmann.glial.cell;brain.pericyte;skeletal.muscle.satellite.stem.cell;mesenchymal.stem.cell;lymphocyte;mesenchymal.stem.cell.of.adipose;natural.killer.cell;myeloid.cell;B.cell;T.cell;leukocyte;…
Atf2	0.291123	33	76	353	2413	81	fibroblast;professional.antigen.presenting.cell;endothelial.cell;erythrocyte;bladder.cell;bladder.urothelial.cell;microglial.cell;macrophage;astrocyte;oligodendrocyte;neuron;oligodendrocyte.precursor.cell;Bergmann.glial.cell;brain.pericyte;skeletal.muscle.satellite.stem.cell;mesenchymal.stem.cell;lymphocyte;mesenchymal.stem.cell.of.adipose;natural.killer.cell;myeloid.cell;B.cell;T.cell;leukocyte;…
Atf3	0.543758	39	159	307	1186	65	fibroblast;professional.antigen.presenting.cell;endothelial.cell;erythrocyte;bladder.cell;bladder.urothelial.cell;microglial.cell;macrophage;astrocyte;oligodendrocyte;neuron;brain.pericyte;skeletal.muscle.satellite.stem.cell;mesenchymal.stem.cell;lymphocyte;mesenchymal.stem.cell.of.adipose;natural.killer.cell;myeloid.cell;B.cell;T.cell;leukocyte;myofibroblast.cell;endocardial.cell;cardiac.muscle.…
Atf4	0.269507	19	33	259	81	81	fibroblast;professional.antigen.presenting.cell;endothelial.cell;erythrocyte;bladder.cell;bladder.urothelial.cell;microglial.cell;macrophage;astrocyte;oligodendrocyte;neuron;oligodendrocyte.precursor.cell;Bergmann.glial.cell;brain.pericyte;skeletal.muscle.satellite.stem.cell;mesenchymal.stem.cell;lymphocyte;mesenchymal.stem.cell.of.adipose;natural.killer.cell;myeloid.cell;B.cell;T.cell;leukocyte;…
Atf5	0.78044	30	80	359	591	37	fibroblast;endothelial.cell;erythrocyte;bladder.cell;astrocyte;oligodendrocyte;neuron;Bergmann.glial.cell;brain.pericyte;skeletal.muscle.satellite.stem.cell;mesenchymal.stem.cell;lymphocyte;mesenchymal.stem.cell.of.adipose;myeloid.cell;myofibroblast.cell;endocardial.cell;cardiac.muscle.cell;smooth.muscle.cell;Brush.cell.of.epithelium.proper.of.large.intestine;enterocyte.of.epithelium.of.large.int…
Atf6	0.380146	34	74	397	5205	81	fibroblast;professional.antigen.presenting.cell;endothelial.cell;erythrocyte;bladder.cell;bladder.urothelial.cell;microglial.cell;macrophage;astrocyte;oligodendrocyte;neuron;oligodendrocyte.precursor.cell;Bergmann.glial.cell;brain.pericyte;skeletal.muscle.satellite.stem.cell;mesenchymal.stem.cell;lymphocyte;mesenchymal.stem.cell.of.adipose;natural.killer.cell;myeloid.cell;B.cell;T.cell;leukocyte;…
Atf6b	0.262775	32	40	281	182	81	fibroblast;professional.antigen.presenting.cell;endothelial.cell;erythrocyte;bladder.cell;bladder.urothelial.cell;microglial.cell;macrophage;astrocyte;oligodendrocyte;neuron;oligodendrocyte.precursor.cell;Bergmann.glial.cell;brain.pericyte;skeletal.muscle.satellite.stem.cell;mesenchymal.stem.cell;lymphocyte;mesenchymal.stem.cell.of.adipose;natural.killer.cell;myeloid.cell;B.cell;T.cell;leukocyte;…
Atf7	0.406935	36	33	375	5585	74	fibroblast;professional.antigen.presenting.cell;endothelial.cell;erythrocyte;bladder.cell;bladder.urothelial.cell;microglial.cell;macrophage;astrocyte;oligodendrocyte;neuron;oligodendrocyte.precursor.cell;Bergmann.glial.cell;brain.pericyte;skeletal.muscle.satellite.stem.cell;mesenchymal.stem.cell;lymphocyte;mesenchymal.stem.cell.of.adipose;natural.killer.cell;myeloid.cell;B.cell;T.cell;leukocyte;…
Atf7ip	0.251431	37	67	398	3969	80	fibroblast;professional.antigen.presenting.cell;endothelial.cell;bladder.cell;bladder.urothelial.cell;microglial.cell;macrophage;astrocyte;oligodendrocyte;neuron;oligodendrocyte.precursor.cell;Bergmann.glial.cell;brain.pericyte;skeletal.muscle.satellite.stem.cell;mesenchymal.stem.cell;lymphocyte;mesenchymal.stem.cell.of.adipose;natural.killer.cell;myeloid.cell;B.cell;T.cell;leukocyte;myofibroblas…
Atg10	0.327683	35	91	337	906	79	fibroblast;professional.antigen.presenting.cell;endothelial.cell;erythrocyte;bladder.cell;bladder.urothelial.cell;microglial.cell;macrophage;astrocyte;oligodendrocyte;neuron;oligodendrocyte.precursor.cell;Bergmann.glial.cell;brain.pericyte;skeletal.muscle.satellite.stem.cell;mesenchymal.stem.cell;lymphocyte;mesenchymal.stem.cell.of.adipose;natural.killer.cell;myeloid.cell;B.cell;T.cell;leukocyte;…
Atg12	0.265091	34	75	316	4306	81	fibroblast;professional.antigen.presenting.cell;endothelial.cell;erythrocyte;bladder.cell;bladder.urothelial.cell;microglial.cell;macrophage;astrocyte;oligodendrocyte;neuron;oligodendrocyte.precursor.cell;Bergmann.glial.cell;brain.pericyte;skeletal.muscle.satellite.stem.cell;mesenchymal.stem.cell;lymphocyte;mesenchymal.stem.cell.of.adipose;natural.killer.cell;myeloid.cell;B.cell;T.cell;leukocyte;…
Atg13	0.280984	39	63	371	1768	80	fibroblast;professional.antigen.presenting.cell;endothelial.cell;bladder.cell;bladder.urothelial.cell;microglial.cell;macrophage;astrocyte;oligodendrocyte;neuron;oligodendrocyte.precursor.cell;Bergmann.glial.cell;brain.pericyte;skeletal.muscle.satellite.stem.cell;mesenchymal.stem.cell;lymphocyte;mesenchymal.stem.cell.of.adipose;natural.killer.cell;myeloid.cell;B.cell;T.cell;leukocyte;myofibroblas…
Atg14	0.46607	39	67	298	1944	76	fibroblast;professional.antigen.presenting.cell;endothelial.cell;erythrocyte;bladder.cell;bladder.urothelial.cell;microglial.cell;macrophage;astrocyte;oligodendrocyte;neuron;oligodendrocyte.precursor.cell;Bergmann.glial.cell;brain.pericyte;skeletal.muscle.satellite.stem.cell;mesenchymal.stem.cell;lymphocyte;mesenchymal.stem.cell.of.adipose;natural.killer.cell;myeloid.cell;B.cell;T.cell;leukocyte;…
Atg16l1	0.308052	40	82	372	1116	78	fibroblast;professional.antigen.presenting.cell;endothelial.cell;erythrocyte;bladder.cell;bladder.urothelial.cell;microglial.cell;macrophage;astrocyte;oligodendrocyte;neuron;oligodendrocyte.precursor.cell;Bergmann.glial.cell;brain.pericyte;skeletal.muscle.satellite.stem.cell;mesenchymal.stem.cell;lymphocyte;mesenchymal.stem.cell.of.adipose;natural.killer.cell;myeloid.cell;B.cell;T.cell;leukocyte;…
Atg16l2	0.481248	44	128	360	4526	78	fibroblast;professional.antigen.presenting.cell;endothelial.cell;erythrocyte;bladder.cell;bladder.urothelial.cell;microglial.cell;macrophage;astrocyte;oligodendrocyte;neuron;oligodendrocyte.precursor.cell;Bergmann.glial.cell;brain.pericyte;skeletal.muscle.satellite.stem.cell;mesenchymal.stem.cell;lymphocyte;mesenchymal.stem.cell.of.adipose;natural.killer.cell;myeloid.cell;B.cell;T.cell;leukocyte;…
Atg2a	0.4212	42	78	326	498	81	fibroblast;professional.antigen.presenting.cell;endothelial.cell;erythrocyte;bladder.cell;bladder.urothelial.cell;microglial.cell;macrophage;astrocyte;oligodendrocyte;neuron;oligodendrocyte.precursor.cell;Bergmann.glial.cell;brain.pericyte;skeletal.muscle.satellite.stem.cell;mesenchymal.stem.cell;lymphocyte;mesenchymal.stem.cell.of.adipose;natural.killer.cell;myeloid.cell;B.cell;T.cell;leukocyte;…
Atg2b	0.341084	43	73	281	937	81	fibroblast;professional.antigen.presenting.cell;endothelial.cell;erythrocyte;bladder.cell;bladder.urothelial.cell;microglial.cell;macrophage;astrocyte;oligodendrocyte;neuron;oligodendrocyte.precursor.cell;Bergmann.glial.cell;brain.pericyte;skeletal.muscle.satellite.stem.cell;mesenchymal.stem.cell;lymphocyte;mesenchymal.stem.cell.of.adipose;natural.killer.cell;myeloid.cell;B.cell;T.cell;leukocyte;…
Atg3	0.214776	19	49	304	797	81	fibroblast;professional.antigen.presenting.cell;endothelial.cell;erythrocyte;bladder.cell;bladder.urothelial.cell;microglial.cell;macrophage;astrocyte;oligodendrocyte;neuron;oligodendrocyte.precursor.cell;Bergmann.glial.cell;brain.pericyte;skeletal.muscle.satellite.stem.cell;mesenchymal.stem.cell;lymphocyte;mesenchymal.stem.cell.of.adipose;natural.killer.cell;myeloid.cell;B.cell;T.cell;leukocyte;…
Atg4a	0.473415	35	28	194	956	74	fibroblast;professional.antigen.presenting.cell;endothelial.cell;erythrocyte;bladder.cell;bladder.urothelial.cell;microglial.cell;macrophage;astrocyte;oligodendrocyte;neuron;oligodendrocyte.precursor.cell;brain.pericyte;skeletal.muscle.satellite.stem.cell;mesenchymal.stem.cell;lymphocyte;mesenchymal.stem.cell.of.adipose;natural.killer.cell;myeloid.cell;B.cell;T.cell;leukocyte;myofibroblast.cell;e…
Atg4b	0.211906	20	45	336	2851	81	fibroblast;professional.antigen.presenting.cell;endothelial.cell;erythrocyte;bladder.cell;bladder.urothelial.cell;microglial.cell;macrophage;astrocyte;oligodendrocyte;neuron;oligodendrocyte.precursor.cell;Bergmann.glial.cell;brain.pericyte;skeletal.muscle.satellite.stem.cell;mesenchymal.stem.cell;lymphocyte;mesenchymal.stem.cell.of.adipose;natural.killer.cell;myeloid.cell;B.cell;T.cell;leukocyte;…
Atg4c	0.624929	37	48	324	1223	70	fibroblast;professional.antigen.presenting.cell;endothelial.cell;erythrocyte;bladder.cell;bladder.urothelial.cell;microglial.cell;macrophage;astrocyte;oligodendrocyte;neuron;oligodendrocyte.precursor.cell;Bergmann.glial.cell;brain.pericyte;mesenchymal.stem.cell;lymphocyte;mesenchymal.stem.cell.of.adipose;myeloid.cell;B.cell;T.cell;leukocyte;myofibroblast.cell;endocardial.cell;cardiac.muscle.cell;…
Atg4d	0.285736	43	59	291	4336	81	fibroblast;professional.antigen.presenting.cell;endothelial.cell;erythrocyte;bladder.cell;bladder.urothelial.cell;microglial.cell;macrophage;astrocyte;oligodendrocyte;neuron;oligodendrocyte.precursor.cell;Bergmann.glial.cell;brain.pericyte;skeletal.muscle.satellite.stem.cell;mesenchymal.stem.cell;lymphocyte;mesenchymal.stem.cell.of.adipose;natural.killer.cell;myeloid.cell;B.cell;T.cell;leukocyte;…
Atg5	0.204612	31	55	346	1239	81	fibroblast;professional.antigen.presenting.cell;endothelial.cell;erythrocyte;bladder.cell;bladder.urothelial.cell;microglial.cell;macrophage;astrocyte;oligodendrocyte;neuron;oligodendrocyte.precursor.cell;Bergmann.glial.cell;brain.pericyte;skeletal.muscle.satellite.stem.cell;mesenchymal.stem.cell;lymphocyte;mesenchymal.stem.cell.of.adipose;natural.killer.cell;myeloid.cell;B.cell;T.cell;leukocyte;…
Atg9a	0.389355	41	62	344	1066	81	fibroblast;professional.antigen.presenting.cell;endothelial.cell;erythrocyte;bladder.cell;bladder.urothelial.cell;microglial.cell;macrophage;astrocyte;oligodendrocyte;neuron;oligodendrocyte.precursor.cell;Bergmann.glial.cell;brain.pericyte;skeletal.muscle.satellite.stem.cell;mesenchymal.stem.cell;lymphocyte;mesenchymal.stem.cell.of.adipose;natural.killer.cell;myeloid.cell;B.cell;T.cell;leukocyte;…
Atg9b	0.888046	17	74	238	906	18	professional.antigen.presenting.cell;endothelial.cell;erythrocyte;neuron;oligodendrocyte.precursor.cell;myeloid.cell;endocardial.cell;endothelial.cell.of.hepatic.sinusoid;lung.endothelial.cell;Slamf1.positive.multipotent.progenitor.cell;megakaryocyte.erythroid.progenitor.cell;Slamf1.negative.multipotent.progenitor.cell;granulocyte.monocyte.progenitor.cell;common.lymphoid.progenitor;hematopoietic.…
Atic	0.389739	45	45	337	960	79	fibroblast;professional.antigen.presenting.cell;endothelial.cell;erythrocyte;bladder.cell;bladder.urothelial.cell;microglial.cell;macrophage;astrocyte;oligodendrocyte;neuron;oligodendrocyte.precursor.cell;Bergmann.glial.cell;brain.pericyte;skeletal.muscle.satellite.stem.cell;mesenchymal.stem.cell;lymphocyte;mesenchymal.stem.cell.of.adipose;natural.killer.cell;myeloid.cell;B.cell;T.cell;leukocyte;…
Atl1	0.824065	34	103	292	3079	40	fibroblast;endothelial.cell;erythrocyte;bladder.cell;bladder.urothelial.cell;microglial.cell;astrocyte;oligodendrocyte;neuron;oligodendrocyte.precursor.cell;Bergmann.glial.cell;brain.pericyte;mesenchymal.stem.cell;lymphocyte;mesenchymal.stem.cell.of.adipose;leukocyte;endocardial.cell;cardiac.muscle.cell;epithelial.cell.of.proximal.tubule;large.intestine.goblet.cell;Brush.cell.of.epithelium.proper…
Atl2	0.414761	42	106	343	1769	80	fibroblast;professional.antigen.presenting.cell;endothelial.cell;erythrocyte;bladder.cell;bladder.urothelial.cell;microglial.cell;macrophage;astrocyte;oligodendrocyte;neuron;oligodendrocyte.precursor.cell;Bergmann.glial.cell;brain.pericyte;skeletal.muscle.satellite.stem.cell;mesenchymal.stem.cell;lymphocyte;mesenchymal.stem.cell.of.adipose;natural.killer.cell;myeloid.cell;B.cell;T.cell;leukocyte;…
Atl3	0.278326	36	68	330	2564	80	fibroblast;professional.antigen.presenting.cell;endothelial.cell;erythrocyte;bladder.cell;bladder.urothelial.cell;microglial.cell;macrophage;astrocyte;oligodendrocyte;neuron;oligodendrocyte.precursor.cell;Bergmann.glial.cell;brain.pericyte;skeletal.muscle.satellite.stem.cell;mesenchymal.stem.cell;lymphocyte;mesenchymal.stem.cell.of.adipose;natural.killer.cell;myeloid.cell;B.cell;T.cell;leukocyte;…
Atm	0.418754	44	50	313	378	79	fibroblast;professional.antigen.presenting.cell;endothelial.cell;erythrocyte;bladder.cell;bladder.urothelial.cell;microglial.cell;macrophage;astrocyte;oligodendrocyte;neuron;oligodendrocyte.precursor.cell;Bergmann.glial.cell;brain.pericyte;skeletal.muscle.satellite.stem.cell;mesenchymal.stem.cell;lymphocyte;mesenchymal.stem.cell.of.adipose;natural.killer.cell;myeloid.cell;B.cell;T.cell;leukocyte;…
Atmin	0.353372	45	59	254	2386	81	fibroblast;professional.antigen.presenting.cell;endothelial.cell;erythrocyte;bladder.cell;bladder.urothelial.cell;microglial.cell;macrophage;astrocyte;oligodendrocyte;neuron;oligodendrocyte.precursor.cell;Bergmann.glial.cell;brain.pericyte;skeletal.muscle.satellite.stem.cell;mesenchymal.stem.cell;lymphocyte;mesenchymal.stem.cell.of.adipose;natural.killer.cell;myeloid.cell;B.cell;T.cell;leukocyte;…
Atn1	0.427611	33	62	388	528	76	fibroblast;professional.antigen.presenting.cell;endothelial.cell;erythrocyte;bladder.cell;bladder.urothelial.cell;microglial.cell;macrophage;astrocyte;oligodendrocyte;neuron;oligodendrocyte.precursor.cell;Bergmann.glial.cell;brain.pericyte;skeletal.muscle.satellite.stem.cell;mesenchymal.stem.cell;mesenchymal.stem.cell.of.adipose;natural.killer.cell;myeloid.cell;B.cell;T.cell;leukocyte;myofibrobla…
Atoh1	0.986488	3	14	133	867	3	epithelial.cell.of.large.intestine;large.intestine.goblet.cell;enteroendocrine.cell
Atoh7	0.992214	2	40	122	674	2	neuron;pancreatic.acinar.cell
Atoh8	0.763431	34	101	169	973	38	fibroblast;endothelial.cell;erythrocyte;bladder.cell;bladder.urothelial.cell;neuron;oligodendrocyte.precursor.cell;Bergmann.glial.cell;brain.pericyte;skeletal.muscle.satellite.stem.cell;mesenchymal.stem.cell;mesenchymal.stem.cell.of.adipose;leukocyte;myofibroblast.cell;endocardial.cell;cardiac.muscle.cell;smooth.muscle.cell;kidney.collecting.duct.epithelial.cell;epithelial.cell.of.large.intestine…
Atox1	0.262834	36	35	277	188	81	fibroblast;professional.antigen.presenting.cell;endothelial.cell;erythrocyte;bladder.cell;bladder.urothelial.cell;microglial.cell;macrophage;astrocyte;oligodendrocyte;neuron;oligodendrocyte.precursor.cell;Bergmann.glial.cell;brain.pericyte;skeletal.muscle.satellite.stem.cell;mesenchymal.stem.cell;lymphocyte;mesenchymal.stem.cell.of.adipose;natural.killer.cell;myeloid.cell;B.cell;T.cell;leukocyte;…
Atp10a	0.640059	46	37	205	683	57	fibroblast;professional.antigen.presenting.cell;endothelial.cell;erythrocyte;bladder.cell;bladder.urothelial.cell;macrophage;astrocyte;neuron;oligodendrocyte.precursor.cell;Bergmann.glial.cell;brain.pericyte;skeletal.muscle.satellite.stem.cell;mesenchymal.stem.cell;lymphocyte;mesenchymal.stem.cell.of.adipose;natural.killer.cell;myeloid.cell;T.cell;leukocyte;endocardial.cell;smooth.muscle.cell;ske…
Atp10b	0.911112	17	41	58	2384	18	erythrocyte;bladder.urothelial.cell;microglial.cell;oligodendrocyte;lymphocyte;kidney.collecting.duct.epithelial.cell;epithelial.cell.of.large.intestine;large.intestine.goblet.cell;Brush.cell.of.epithelium.proper.of.large.intestine;enterocyte.of.epithelium.of.large.intestine;enteroendocrine.cell;Kupffer.cell;luminal.epithelial.cell.of.mammary.gland;epidermal.cell;keratinocyte.stem.cell;stem.cell.…
Atp10d	0.523037	53	59	308	1529	65	fibroblast;professional.antigen.presenting.cell;endothelial.cell;erythrocyte;bladder.cell;bladder.urothelial.cell;microglial.cell;macrophage;neuron;brain.pericyte;skeletal.muscle.satellite.stem.cell;lymphocyte;mesenchymal.stem.cell.of.adipose;natural.killer.cell;myeloid.cell;B.cell;T.cell;leukocyte;myofibroblast.cell;endocardial.cell;cardiac.muscle.cell;smooth.muscle.cell;kidney.collecting.duct.e…
Atp11a	0.511895	54	101	259	3820	73	fibroblast;professional.antigen.presenting.cell;endothelial.cell;erythrocyte;bladder.cell;bladder.urothelial.cell;microglial.cell;macrophage;astrocyte;oligodendrocyte;neuron;oligodendrocyte.precursor.cell;Bergmann.glial.cell;brain.pericyte;skeletal.muscle.satellite.stem.cell;mesenchymal.stem.cell;mesenchymal.stem.cell.of.adipose;myeloid.cell;T.cell;leukocyte;myofibroblast.cell;endocardial.cell;ca…
Atp11b	0.353428	43	22	263	1090	81	fibroblast;professional.antigen.presenting.cell;endothelial.cell;erythrocyte;bladder.cell;bladder.urothelial.cell;microglial.cell;macrophage;astrocyte;oligodendrocyte;neuron;oligodendrocyte.precursor.cell;Bergmann.glial.cell;brain.pericyte;skeletal.muscle.satellite.stem.cell;mesenchymal.stem.cell;lymphocyte;mesenchymal.stem.cell.of.adipose;natural.killer.cell;myeloid.cell;B.cell;T.cell;leukocyte;…
Atp11c	0.406475	45	13	262	2504	77	fibroblast;professional.antigen.presenting.cell;endothelial.cell;erythrocyte;bladder.cell;bladder.urothelial.cell;microglial.cell;macrophage;astrocyte;oligodendrocyte;neuron;oligodendrocyte.precursor.cell;brain.pericyte;skeletal.muscle.satellite.stem.cell;mesenchymal.stem.cell;lymphocyte;mesenchymal.stem.cell.of.adipose;natural.killer.cell;myeloid.cell;B.cell;T.cell;leukocyte;myofibroblast.cell;e…
Atp12a	0.971656	5	3	134	629	5	professional.antigen.presenting.cell;erythrocyte;large.intestine.goblet.cell;enterocyte.of.epithelium.of.large.intestine;keratinocyte
Atp13a1	0.222199	39	38	271	220	81	fibroblast;professional.antigen.presenting.cell;endothelial.cell;erythrocyte;bladder.cell;bladder.urothelial.cell;microglial.cell;macrophage;astrocyte;oligodendrocyte;neuron;oligodendrocyte.precursor.cell;Bergmann.glial.cell;brain.pericyte;skeletal.muscle.satellite.stem.cell;mesenchymal.stem.cell;lymphocyte;mesenchymal.stem.cell.of.adipose;natural.killer.cell;myeloid.cell;B.cell;T.cell;leukocyte;…
Atp13a2	0.400914	51	84	275	252	79	fibroblast;professional.antigen.presenting.cell;endothelial.cell;erythrocyte;bladder.cell;bladder.urothelial.cell;microglial.cell;macrophage;astrocyte;oligodendrocyte;neuron;oligodendrocyte.precursor.cell;Bergmann.glial.cell;brain.pericyte;skeletal.muscle.satellite.stem.cell;mesenchymal.stem.cell;lymphocyte;mesenchymal.stem.cell.of.adipose;natural.killer.cell;myeloid.cell;B.cell;T.cell;leukocyte;…
Atp13a3	0.431441	44	102	320	3281	80	fibroblast;professional.antigen.presenting.cell;endothelial.cell;erythrocyte;bladder.cell;bladder.urothelial.cell;microglial.cell;macrophage;astrocyte;oligodendrocyte;neuron;oligodendrocyte.precursor.cell;brain.pericyte;skeletal.muscle.satellite.stem.cell;mesenchymal.stem.cell;lymphocyte;mesenchymal.stem.cell.of.adipose;natural.killer.cell;myeloid.cell;B.cell;T.cell;leukocyte;myofibroblast.cell;e…
Atp13a4	0.956542	8	35	151	365	8	professional.antigen.presenting.cell;erythrocyte;astrocyte;oligodendrocyte.precursor.cell;Bergmann.glial.cell;myofibroblast.cell;epithelial.cell.of.lung;keratinocyte
Atp13a5	0.976267	4	1	35	752	4	endothelial.cell;astrocyte;Bergmann.glial.cell;brain.pericyte
Atp1a1	0.467753	18	117	332	337	81	fibroblast;professional.antigen.presenting.cell;endothelial.cell;erythrocyte;bladder.cell;bladder.urothelial.cell;microglial.cell;macrophage;astrocyte;oligodendrocyte;neuron;oligodendrocyte.precursor.cell;Bergmann.glial.cell;brain.pericyte;skeletal.muscle.satellite.stem.cell;mesenchymal.stem.cell;lymphocyte;mesenchymal.stem.cell.of.adipose;natural.killer.cell;myeloid.cell;B.cell;T.cell;leukocyte;…
Atp1a2	0.843703	27	80	146	2992	28	fibroblast;professional.antigen.presenting.cell;endothelial.cell;erythrocyte;bladder.cell;astrocyte;oligodendrocyte;neuron;oligodendrocyte.precursor.cell;Bergmann.glial.cell;brain.pericyte;skeletal.muscle.satellite.stem.cell;mesenchymal.stem.cell;mesenchymal.stem.cell.of.adipose;leukocyte;myofibroblast.cell;endocardial.cell;cardiac.muscle.cell;smooth.muscle.cell;Brush.cell.of.epithelium.proper.of…
Atp1a3	0.852297	35	88	174	378	37	professional.antigen.presenting.cell;erythrocyte;microglial.cell;macrophage;astrocyte;oligodendrocyte;neuron;oligodendrocyte.precursor.cell;Bergmann.glial.cell;brain.pericyte;lymphocyte;natural.killer.cell;myeloid.cell;B.cell;T.cell;leukocyte;Brush.cell.of.epithelium.proper.of.large.intestine;Kupffer.cell;monocyte;classical.monocyte;granulocyte;basophil;Slamf1.positive.multipotent.progenitor.cell…
Atp1b1	0.57114	45	125	321	1167	70	fibroblast;endothelial.cell;erythrocyte;bladder.urothelial.cell;macrophage;astrocyte;oligodendrocyte;neuron;oligodendrocyte.precursor.cell;Bergmann.glial.cell;brain.pericyte;skeletal.muscle.satellite.stem.cell;mesenchymal.stem.cell;lymphocyte;mesenchymal.stem.cell.of.adipose;natural.killer.cell;myeloid.cell;B.cell;T.cell;leukocyte;myofibroblast.cell;endocardial.cell;cardiac.muscle.cell;smooth.mus…
Atp1b2	0.851026	30	43	238	1512	33	fibroblast;endothelial.cell;erythrocyte;macrophage;astrocyte;oligodendrocyte;neuron;oligodendrocyte.precursor.cell;Bergmann.glial.cell;brain.pericyte;skeletal.muscle.satellite.stem.cell;mesenchymal.stem.cell;lymphocyte;mesenchymal.stem.cell.of.adipose;myofibroblast.cell;cardiac.muscle.cell;smooth.muscle.cell;kidney.collecting.duct.epithelial.cell;skeletal.muscle.satellite.cell;stromal.cell;basal.…
Atp1b3	0.282936	10	78	335	869	81	fibroblast;professional.antigen.presenting.cell;endothelial.cell;erythrocyte;bladder.cell;bladder.urothelial.cell;microglial.cell;macrophage;astrocyte;oligodendrocyte;neuron;oligodendrocyte.precursor.cell;Bergmann.glial.cell;brain.pericyte;skeletal.muscle.satellite.stem.cell;mesenchymal.stem.cell;lymphocyte;mesenchymal.stem.cell.of.adipose;natural.killer.cell;myeloid.cell;B.cell;T.cell;leukocyte;…
Atp2a1	0.854978	32	63	75	306	32	fibroblast;endothelial.cell;erythrocyte;microglial.cell;macrophage;astrocyte;skeletal.muscle.satellite.stem.cell;lymphocyte;natural.killer.cell;myeloid.cell;B.cell;cardiac.muscle.cell;epithelial.cell.of.large.intestine;enteroendocrine.cell;skeletal.muscle.satellite.cell;basophil;Slamf1.positive.multipotent.progenitor.cell;immature.B.cell;Slamf1.negative.multipotent.progenitor.cell;late.pro.B.cell…
Atp2a2	0.556768	39	96	324	777	81	fibroblast;professional.antigen.presenting.cell;endothelial.cell;erythrocyte;bladder.cell;bladder.urothelial.cell;microglial.cell;macrophage;astrocyte;oligodendrocyte;neuron;oligodendrocyte.precursor.cell;Bergmann.glial.cell;brain.pericyte;skeletal.muscle.satellite.stem.cell;mesenchymal.stem.cell;lymphocyte;mesenchymal.stem.cell.of.adipose;natural.killer.cell;myeloid.cell;B.cell;T.cell;leukocyte;…
Atp2a3	0.536551	44	34	192	1335	65	fibroblast;professional.antigen.presenting.cell;endothelial.cell;erythrocyte;microglial.cell;macrophage;neuron;brain.pericyte;skeletal.muscle.satellite.stem.cell;mesenchymal.stem.cell;lymphocyte;natural.killer.cell;myeloid.cell;B.cell;T.cell;leukocyte;myofibroblast.cell;cardiac.muscle.cell;smooth.muscle.cell;epithelial.cell.of.large.intestine;large.intestine.goblet.cell;Brush.cell.of.epithelium.p…
[truncated: 12,375 more rows]
